# Supplementary material for: Global siRNA screen identifies human host factors critical for SARS-CoV-2 replication and late stages of infection
Source: PLoS Biol. 2025 Jun 12;23(6):e3002738. doi: 10.1371/journal.pbio.3002738 (PMC12204624; doi:10.1371/journal.pbio.3002738)
Supplement: S1 Table — Tables include the raw and processed data for the genome-wide siRNA data, as well as the list of enriched proviral and antiviral gene ontology (GO) terms. (XLSX) [file pbio.3002738.s006.xlsx]

## Sheet: Genome-wide siRNA screen
Gene Symbol	Gene ID	siRNA sequence	Raw_infection_R1	Raw_infection_R2	Normalized_R1	Normalized_R2	Log2FC_R1	Log2FC_R2	Z-score_R1	Z-score_R2	Average Z-score	Average Cell Number
EMD	2010	ACGCAGAUCUUUCGGAUAC, GUAGUAGGAUCAACUCGUA, GACCUGUCCUAUUAUCCUA, GCACUACCGCCCUGUUUCA	0.0334709	0.0728471	0.0970429	0.191404	-3.36523	-2.38531	-5.80571	-3.51139	-4.65855	0.740924
C9ORF4	23732	GCAUACAGCACUUCUAUAA, AGUUCUACGACCUGCGCUA, AAAUCAAAGUGGACGACUG, CAGAGCGUGUUGUCAGUAU	0.13116	0.139122	0.380275	0.36554	-1.39488	-1.4519	-2.29258	-2.02081	-2.15669	1.01589
ZNF433	163059	CGUAUGAAUGUAAGGGUUA, ACUCUAUGUUUGUGAGGAA, GGUCAUCAGCAUGGAGAAA, AGGAGAAACCUAAGAAUUG	0.063857	0.0260726	0.253243	0.0970318	-1.98141	-3.3654	-2.25316	-3.62142	-2.93729	0.848182
CETN3	1070	GGAAAGAGAUCCCCAUGAA, ACUCAAGGCAUUUAAACUA, UAUGACUGGUGACAUUUAA, GAAAUAAACCAAGAGGAGU	0.0471967	0.036626	0.187172	0.136307	-2.41756	-2.87507	-2.79125	-3.0543	-2.92278	0.903247
ITGB1BP1	9270	CGACACAGAUUCCACCAAA, CCAUUAGACCUGAUAAAUU, GCAAGUCUGUGGAUUCUAG, GUAGCGAAAUCAGUACUAA	0.0729237	0.0270457	0.2892	0.100653	-1.78986	-3.31254	-2.01685	-3.56028	-2.78857	1.02009
GAGE2	2574	AGAUCGACCUAUCGGCCUA, AGGAGAUGGACCCGCCAAA, AGACUGGGUGUGAGUGUGA, GAUGAAGUGGAACCAGCAA	0.0264185	0.059148	0.09461	0.198537	-3.40186	-2.33252	-3.90198	-2.37543	-3.1387	0.944079
TREML1	340205	AGAGGAUGCUGGCGAGUAU, ACUAGAAGGUCAGGGCAUA, GUGACAUAUGCCACAGUAA, AAGAAGAGACCCAUAAGAU	0.0555704	0.0165414	0.199009	0.0555229	-2.32909	-4.17077	-2.5866	-4.47559	-3.53109	0.719419
PCNP	57092	GGAAGGCGGGAGACGAGAA, GAACUUAACUAUCGGCUUU, CCGUGGAUACAGACGCUUA, AUAGGUAGUCAGACGACAA	0.0763723	0.0520252	0.273505	0.174628	-1.87036	-2.51764	-2.02412	-2.58693	-2.30552	1.0686
ATP6V0C	527	GGCACAGCCAAGAGCGGUA, GCUCUGUGUAUGCGGAUGA, CCCGACUAUUCGUGGGCAU, CCAGCUAUCUAUAACCUUA	0.0680328	0.0412371	0.243639	0.138417	-2.03718	-2.85291	-2.22867	-2.96996	-2.59931	1.05504
FAM57B	83723	CUUUACAGACCGCUAAUAA, GCUUGAGGAAUCUUAUUUA, UCUCAGUGGUGUGGCGACA, CAACAGGGUUUCAAGGGGA	0.0532905	0.0064041	0.190844	0.0214961	-2.38953	-5.53978	-2.6607	-6.03965	-4.35018	0.888048
C5ORF16	285613	GCUAUGGACUGCACGAACA, GCAGGGAGUAUGUGAGUCU, CCCAACACCUCGCUCCAUA, GCAGGUUCCGGGUGACACA	0.0440217	0.021398	0.157651	0.0718248	-2.6652	-3.79937	-2.99871	-4.05127	-3.52499	0.781562
ANKRD9	122416	CAGAAGCAGUGCCGCAAGU, GCGCAUUACCUGCUGGCCA, CACCCUAGGCGCUGGAUUU, CGUUGGACCUCACUGGCAA	0.0738322	0.0726303	0.264408	0.243792	-1.91916	-2.03628	-2.08396	-2.03698	-2.06047	0.980566
VTI1B	10490	CCAAAGUAUUGAACGUUCU, GAGCAUAUGAAUCGGCUAC, UGGAGGAGGAGCUACGUUA, UUGCUAAACUCCAUCGGGA	0.0868088	0.0643437	0.291324	0.208851	-1.7793	-2.25945	-2.04224	-2.66455	-2.35339	0.90204
TAS2R16	50833	CUUGAGUCCUUGACAAUUA, GAGGUCCCUUGCCGUCUUA, AAGCAGAUACAACAUCAUA, GCAUCAAGGUCUCUUCUUU	0.0642817	0.0531435	0.215725	0.172497	-2.21274	-2.53536	-2.60193	-3.02156	-2.81175	0.793547
BICD2	23299	AGACGGAGCGCGAACAGAA, UAAAGAAGGUGAGCGACGU, GCAAGUACCAUGUGGCUGU, GGAAGGUGCUAGAGCUGCA	0.0569428	0.0667052	0.191096	0.216516	-2.38763	-2.20745	-2.82778	-2.59726	-2.71252	0.965598
SLITRK2	84631	CUAUGAAUCUCGACGCCAA, UCAAAAUAUUGCUGAGCGA, GGUCCUUACCUGAUAAUAU, GAGUAUAGCCACUGGGUAU	0.0738286	0.0325507	0.247763	0.105655	-2.01296	-3.24256	-2.34397	-3.93666	-3.14031	0.960964
LOC653566	653566	GAGAAGCGGUGGUAGCGGA, GAACAAAGCAGCAGCGGGA, CGUAGCGGCUUGUUGGAUA, UGACAAGUGGGAUGGAUCA	0.0164325	0.012784	0.0551465	0.041495	-4.18059	-4.59092	-5.14304	-5.68139	-5.41221	1.0869
MSMB	4477	UAGCCAUGCCUAUCAGUAA, UGGAGAAGAAGGACCCAAA, UGGGCAGCGUUGUGAUCUU, UCUGUCAGUGAAUGGAUAA	0.0167715	0.0187873	0.0562839	0.060981	-4.15113	-4.0355	-5.105	-4.96269	-5.03385	0.727951
ATP6V1E2	90423	GUGCAAACCCAACGACUGA, CCCGAGUACAUGACAAUUU, GAGUGAUGUCGAUGUGAAA, AGGCUGAGGAAGAGUUUAA	0.0705844	0.0487791	0.236876	0.15833	-2.07779	-2.65899	-2.42768	-3.18153	-2.80461	0.930269
FLJ22167	79583	AGUUAUACGUGAACGGAGA, GAAUCAAGAUCUUCGUGUU, CGAUUACACAGGAUGGCGA, AGAUGACAAGAUACGUAUA	0.0308298	0.0537701	0.0857948	0.152144	-3.54297	-2.71649	-4.99469	-2.97945	-3.98707	0.92062
ITIH4	3700	CCGAAGAAGCUCUGCGUAC, CAGCAGUGACCUUCGAGUA, GAGCAAACUGUCUCCGCAU, GCUCCAUUCAGAUCGAGAA	0.085476	0.00405351	0.237867	0.0114695	-2.07177	-6.44605	-2.79432	-7.45306	-5.12369	1.15736
OR4N2	390429	AGAACAGUGAUAAGAGAAU, CAUUUGUGGUGGAGCUUCU, UCAUUUAUACCCUUCGCAA, GGGUCUUCUUCUGAGGCAA	0.066174	0.00285171	0.184153	0.008069	-2.44103	-6.9534	-3.34659	-8.06161	-5.7041	1.03345
A1BG	1	GCACACAGAAGAUGCGUAU, GCACCAGCCCAGAUCGCAU, GCUGAAACCCUUGGCCAAU, CGAAUUUGCUAGUGAUCUG	0.0685491	0.0338329	0.229671	0.107646	-2.12236	-3.21564	-2.76913	-4.47915	-3.62414	1.05111
ZNF396	252884	UGGAAGAGGAAGCCCGUAA, GCAUUCAGCCGAAGCGCAA, CGACGAACCCAUACUGAUU, GUACAGUGUGUGUCGGAGA	0.0184237	0.0719141	0.0617279	0.228808	-4.01793	-2.12779	-5.44449	-2.87622	-4.16035	0.994939
KIAA1737	85457	AGAAAGAUCUCCAUCGGUU, GGACAUGCUGAGCGCCUUA, CCAAGGAGUUGAUUCGUCA, GAGCAAACAUAGGCGCUUU	0.0967064	0.0428438	0.324011	0.136315	-1.62588	-2.87498	-2.06842	-3.97719	-3.02281	1.03916
CCDC3	83643	UGAGUGAGGUUUCGUACAU, AGGUCGAGAUGCUGUGCGA, UGAAAUAGCAGGUGCGUCU, AUACCUAUGGGUCGCGUUA	0.0511999	0.0163164	0.171543	0.0519136	-2.54336	-4.26774	-3.36331	-6.02942	-4.69637	0.797567
EIF4EBP2	1979	GCAGCUACCUCAUGACUAU, GGAGGAACUCGAAUCAUUU, GCAAUUCUCCCAUGGCUCA, UUGAACAACUUGAACAAUC	0.0705787	0.0639845	0.236471	0.203579	-2.08026	-2.29634	-2.70972	-3.12457	-2.91715	1.10439
C8orf58	541565	GUUAAGAAGCAACGAGCAA, CAAGCAAGCCUGAGCGUGA, CAGGGACACAAGCGGGAUA, CGGGCAGGGUCUUCGCUAU	0.0455325	0.0883281	0.152555	0.281032	-2.7126	-1.83119	-3.60218	-2.43918	-3.02068	0.709678
MRPL54	116541	GGGCCUGGGAGCUCCUAAA, CCCUGGAGGCCAAUAAAGA, CCCUGAAACCGGAUGCUGA, CGACGUAUGCACAGAUCCU	0.0284698	0.0992427	0.0953869	0.315759	-3.39007	-1.6631	-4.55834	-2.1915	-3.37492	0.765528
TBX10	347853	GCAAGGACAGUGAGCGCUA, CCACGUGUGUCCAGAGUGA, CAGGGUAGGUGAAAGUCUA, CGGCAUACUUGCACCCUCA	0.0672269	0.0610939	0.210907	0.196709	-2.24532	-2.34586	-3.13133	-2.84838	-2.98986	0.714701
SF3A2	8175	CGAGCAGAGAGAUCGACAA, GUGCACUGAUGUCCGCAAA, GCCUGACACUUCACAACAA, CAGAUUGACUACCCUGAGA	0.10868	0.0687602	0.340955	0.221393	-1.55235	-2.17532	-2.08598	-2.62466	-2.35532	0.914378
LOC399947	399947	GUAAAUAUUGGGCGAGGAA, GUAGGAUGAAGAAGCGGAA, CGAGCAUAAGUACGUUAAA, CAAUCGAGUUAGCGUGUAC	0.0647754	0.0936864	0.203216	0.30165	-2.29892	-1.72905	-3.21217	-2.03925	-2.62571	1.13821
OSTM1	28962	AGAUAAGUAUUAAGCGCUA, CAAUGAACAUCACUCGAAA, AGAUGAAAGUGAUACGAUU, GGAAUACUUCAGAGAGUCA	0.106576	0.0496894	0.334355	0.159989	-1.58055	-2.64395	-2.12852	-3.23942	-2.68397	0.983405
LRFN3	79414	GCGCCUGUUAGCAGCGUUU, GCUCGUUCCUGCUGACGGA, CGUUGGGCCUCGACCACAA, CGGUACUGGUCUUCAUCUU	0.0863226	0.0424102	0.270815	0.136552	-1.88462	-2.87248	-2.58722	-3.5392	-3.06321	1.18303
RPL36	25873	AAGAACAGCUUGACAGAAA, GCCCUACGCUACCCUAUGG, GCGCCAUGGAGUUACUGAA, CAAGAAAGACUGAGCCCCU	0.0352113	0.0340224	0.110466	0.109545	-3.17832	-3.19041	-4.53875	-3.95626	-4.24751	1.09705
C10ORF84	63877	CCAAAAGCAACAUGGGAUA, GGACUUAACUUACAGGAAG, AUUCACAGGCUGCCCGAAA, AGAUUUGACCCGCCUGUUA	0.113774	0.0296221	0.365999	0.0968273	-1.45009	-3.36844	-2.30018	-5.75277	-4.02648	0.800985
LOC390748	390748	GGGCCUGGAACGAGACCAA, UCAUCAAGGUGCUGCCGAA, GAUCCGUCUACGUGGGCAA, GGAUGGGGAUGCAGGCUUU	0.115147	0.0568244	0.370413	0.185745	-1.43279	-2.42861	-2.26979	-4.08852	-3.17915	1.14904
SLC39A5	283375	ACGAAGGAAUCUCGAAACA, GCAACUUGGAUCCGGAGAA, UGGCCUGUACGGCGAGAAU, CAAGAUGCUGCAGGCGAAA	0.121979	0.10508	0.392393	0.34348	-1.34963	-1.5417	-2.12366	-2.518	-2.32083	1.06649
TTYH2	94015	CCUGAGGCACUACGGGAAU, AGGAUUAUCUGGACGCUCU, GGUCAGGCACCACCAUCAA, GGAACUCUGCGACGUCAAA	0.0917133	0.0948569	0.295031	0.310064	-1.76106	-1.68936	-2.84661	-2.77947	-2.81304	1.13723
SLC9A7	84679	GCGGAAAGUUCUUCGAAUA, GAGAGAGCGUCCUAAAUGA, UCUUUGAGGUGUUACAUUU, GAUAUGCUACGGAAGGUAA	0.050681	0.0509333	0.163035	0.166489	-2.61675	-2.5865	-4.35017	-4.36812	-4.35915	0.950013
TIMM44	10469	UGAAACAGUGCGAGAACGA, CGGACAAGGUCACCGACUU, UGAAGUAUGACGAAAGCGA, GGAAAAUCAAGGAGGGCGU	0.0620377	0.0357628	0.199568	0.1169	-2.32505	-3.09666	-3.83762	-5.27149	-4.55456	0.938311
GLE1L	2733	CUGAACAACUGAAGCGGUU, CCUACGCAGUUCCGACAAA, AAGCAGAGCAGCAGCGCGU, GCGAGGAUGUUUUAGAAGA	0.0828966	0.108948	0.266669	0.356125	-1.90688	-1.48954	-3.10283	-2.42563	-2.76423	0.845268
SLA	6503	CACCUUACUUUGAGGACUA, CAACACCUCCUUUGAUCGA, CGACUUCCUUGCCGUGCUA, GAACCACUAUUCUGAGGUG	0.0860629	0.108789	0.276854	0.355605	-1.8528	-1.49165	-3.00781	-2.42937	-2.71859	1.08397
SEMA3F	6405	GGUGCUCCCUACCGCCUUA, GAACCUUCACGCCAUCUAU, GCAGCCACCCACUCAUGUA, GCAAGGAUGUCAACGGCGA	0.0592201	0.0966167	0.190504	0.315816	-2.3921	-1.66284	-3.95544	-2.73251	-3.34398	0.704031
LY6D	8581	GCUGAGGGCUUCCCCGAAA, ACUCAAAUCUCUACAUGGA, CGAACACAGUGGAGCCUCU, CAUGGAAGGUGGAGGACAG	0.0511179	0.0460072	0.180401	0.156573	-2.47072	-2.67509	-3.90752	-3.98582	-3.94667	0.753432
WTAP	9589	CAAGAAGGUUCGAUUGAGU, UGGCAAGAGAUGAGUUAAU, AACAAGAGAUGCAAGAGUG, ACACAGAUCUUAACUCUAA	0.0815295	0.0860077	0.287728	0.292704	-1.79722	-1.77249	-2.79028	-2.56595	-2.67811	0.775239
RBM25	58517	GAUGGAACGUCGAAUUAGA, CAGAAAAGGUUGCGUGAUA, GAAAGGAGCUCAGAUCGUA, GAAGCUACAUUAGUUGAUU	0.0811697	0.0896249	0.286458	0.305014	-1.80361	-1.71305	-2.80087	-2.47245	-2.63666	0.983244
STH	246744	CCUCAUGCCAAGUGUAGAA, CAGCUUAGCAUGGGAAGUA, CCAUGAGGGGUGAGAGUCA, CUGUUGACCCUGAGUUCAU	0.0453804	0.0240237	0.160153	0.081758	-2.64248	-3.6125	-4.19244	-5.46044	-4.82644	0.858478
PLS1	5357	CUACAAGGUGCGCGAGAUU, CAGCAAAACAUUCCGAAAA, AGGAAUUACUGCUGCGAUG, GGUCAACAUUGGUGCAUCA	0.0537418	0.0266556	0.189661	0.0907149	-2.3985	-3.46252	-3.78772	-5.22451	-4.50611	0.719237
OR5V1	81696	CUAGGGAACUUGGCCUUUA, GCAAGGUUCUAUGCAAUCA, CCACCUGGCCAUUGUCUUU, GUACGGCCCAUCUCAACUU	0.0038718	0.0142447	0.0122002	0.047375	-6.35695	-4.39973	-7.57379	-5.44192	-6.50785	1.00669
PIGQ	9091	CCGAGGAGCUCCAGCAUCU, UGUCCUUCCUCGGGAGCAA, CCUCUGUGCUGCUGGACGU, GGACUCUGCUCUUCACCAU	0.0428571	0.080543	0.135044	0.267869	-2.8885	-1.9004	-3.298	-2.22552	-2.76176	0.750952
TEX13B	56156	ACGGAAACGUGGUGGCCUU, AUGUGGAGGCCCAGGGAAU, GGAGAGGUAUGCAGAGGCA, GCCUCAAACCUGACGGAAC	0.0303922	0.0175751	0.0957667	0.0584512	-3.38433	-4.09662	-3.90925	-5.05185	-4.48055	1.02562
GBF1	8729	GAUGAGGGCUUCCACAUUG, CAACACACCUACUAUCUCU, GAGAAGCUAGCAAUACUGA, CCACUGCUGUCACUCUCUA	0.0211816	0.024099	0.066744	0.080148	-3.90522	-3.64119	-4.55138	-4.46575	-4.50856	1.08206
DSCR3	10311	GGAUUUGGCUGGUGCCGAA, UCGCCAAGGCAGAGCGCAA, GAAAUUUCCCAGCGGCAAA, UGGUGGUCAUAUCGAGUAA	0.100673	0.0749064	0.332981	0.261534	-1.58649	-1.93493	-2.14919	-2.7919	-2.47054	0.913952
STRA13	201254	CCUUUCCAGCCAUGCGAUA, CAUCAAAGCUGGCGUGUGA, ACGUGGACCAGCUGGAGAA, GGAAGGACCUGAAGGAUUU	0.0513767	0.0281558	0.16993	0.0983053	-2.55698	-3.34659	-3.63497	-4.95108	-4.29303	0.921493
PPP1R14C	81706	GAGCUGCUUUCUCGGAUAA, CUACAAACCAACAGAGGAA, GGUAGAAAUUGACAUUGAU, AAACUGAGCCCUCCGCAGA	0.0814436	0.0897699	0.269378	0.313429	-1.8923	-1.67379	-2.61736	-2.39247	-2.50491	1.12693
SMCR7	125170	CGACAUUGGCUAUGCGCUA, CGACCAUGACGCUGGGACU, GAAGCGGCGUAGCGACGAA, AGGCCUUGGGUGAGCGCUU	0.105966	0.0812349	0.350488	0.28363	-1.51256	-1.81792	-2.036	-2.61292	-2.32446	1.14572
OR2T3	343173	GUUGAUGGUUUGUUGCUCA, GCUCUGACGUCUCCCUCUA, GCUGUGGGAUCCAGAUGUU, CCUACAUGCUCCCGAGUUC	0.0715741	0.0862427	0.236734	0.301114	-2.07866	-1.73162	-2.90268	-2.48092	-2.6918	1.08625
MAGEB3	4114	GGGAACACACUGUAUAAUA, CAAGAUUUGGUGAAGCUUA, GCUCAAUGAUGGCAGUAGU, AGUGAAGGACUGGGUGUUA	0.0324739	0.0992366	0.103141	0.300632	-3.27731	-1.73393	-5.66516	-3.04143	-4.3533	0.92789
ZNF443	10224	CCACAACUCAUUUCAAACA, CGAAACACAUUGGAGAUAG, CAGUAUAGAUGCAGUAAUU, UGGCAAAGCCUACCGUAUU	0.108118	0.125143	0.343393	0.379114	-1.54207	-1.3993	-2.57	-2.40448	-2.48724	0.982648
RAB3GAP1	22930	CACCACAAAUGGCGAAGAA, GGUAAGAUGGUAUGGGCUA, CAGCUGUACUCAAGGUAAA, GCGAAGAUCCUAUUAGUGA	0.0540326	0.062932	0.171613	0.190649	-2.54277	-2.39101	-4.35495	-4.29213	-4.32354	1.12725
MAL	4118	UCAUAAAGCCGCAGUAGAA, GCGGUGUUCUCUUUAAUCA, CGACUUGCUCUUCAUCUUU, CUACAUAGCCACUCUGCUC	0.119806	0.126177	0.380517	0.382246	-1.39397	-1.38743	-2.30584	-2.38189	-2.34386	0.97766
ZNF300	91975	GAAGAUUCACAAUGGAGUA, UCAAGAGUGCAUAGAAACA, CGAGUUGUUAUAAGAGCAA, CUAGUUUGGUGAUGCCUAA	0.0379284	0.0978	0.120465	0.29628	-3.05332	-1.75497	-5.26562	-3.08148	-4.17355	1.1602
C19ORF15	57828	ACUAUGACUUGGAGCGGAA, GAAAUGGACAGCUACGAAA, AGAUGAAUAUCAACGGCUU, GCGAGAGUGGUGUGAGCGA	0.066482	0.0902141	0.211154	0.273298	-2.24363	-1.87145	-3.82138	-3.30319	-3.56229	1.08665
FLJ40142	400073	GGUCUGGACAGUUGGUAAA, UCCUAACACUGUAGCGCAA, GCUUCUCGCUUCAUUCAUA, CCACAGUUUGUUCGGCUAU	0.0969938	0.144054	0.308063	0.436405	-1.6987	-1.19626	-2.84939	-2.01802	-2.43371	1.20728
ZNF331	55422	GGCCUUUACUCGAGUCAAU, CCACCCUGCUAGUGACUUA, GAAAUAAGGGCUUCCAAAA, CUAGAACACAUCAGAGACA	0.0829774	0.126825	0.263545	0.384209	-1.92388	-1.38004	-3.25103	-2.36782	-2.80943	0.751633
SERPINA12	145264	AUUAACAACCUGAUCGAGA, AGACACCACUCGUCGUCAA, CAAGUUGGCUAUGACGAUA, GGAUGAGAGGGGUACGGAA	0.113702	0.139424	0.36113	0.422379	-1.46941	-1.24339	-2.4404	-2.10773	-2.27406	1.04876
FIGN	55137	ACUAGUGAACGGUCGGAAA, GCAGAGAAGUAUUCCGGCA, GGCCAUGGUUUGACACCUA, AGUUGAGGCCCGUUACAUA	0.0840284	0.0998523	0.262823	0.31218	-1.92784	-1.67955	-2.39951	-2.70699	-2.55325	0.75545
ZNF2	7549	UGGAAGUUCAAGUCGGAUU, GGACAAAGGCUUGCGGCGA, CCUUAAAACCUGACGGGAA, GUAAACAAGCACCUCGAAA	0.0634146	0.0700508	0.198347	0.219008	-2.3339	-2.19095	-2.94371	-3.58289	-3.2633	0.794944
CNKSR2	22866	AGUCAAGGAAGACGAGAAA, GCAAAUGGUCUCCGAGUCA, GGCAAGAGCAAAAGACGAA, GAUCAGGAAUAUCGAAAGA	0.0602301	0.0362473	0.188386	0.113324	-2.40823	-3.14147	-3.04333	-5.21092	-4.12712	0.739423
KIAA1706	80820	GGACUGACCUUCACCGCCA, CUGAGAAGCCCUCGAGUCA, GGAAGUUGACCUCGGGGUA, UGCGAGAGGUGGUGUGCAU	0.101446	0.0859099	0.3173	0.26859	-1.65608	-1.89652	-2.0353	-3.07861	-2.55695	0.956998
C11ORF24	53838	GGGAUUAGUCAAGAGGAAU, CGUCUGAGGAUGUAACCAU, GUGCCAAAGAGCAGCGCGU, ACUACUUAAUCAACGGGAU	0.093566	0.110786	0.292654	0.346363	-1.77273	-1.52964	-2.19164	-2.45023	-2.32093	1.11835
ZNF256	10172	AGGGAUAAAGGUUAGGUAA, AUCCAUAGUUCUAGCCUUA, GGAGUAAGAUCUCAUGAAU, UGAGAAGUGUCCCUGCAAA	0.00130184	0.0504492	0.00407187	0.157725	-7.94009	-2.66451	-10.4571	-4.394	-7.42554	1.14454
C14ORF126	112487	GAAGGGUUAUUGUGUGUUA, CGACAGUGAUAUAAGAUAG, CCACCCAGUCCUAUGGUAU, CCGUUGUGUCUUAUAGUUU	0.116671	0.0569835	0.386632	0.181582	-1.37097	-2.46131	-2.15928	-3.87054	-3.01491	0.760971
FLJ13236	79962	UGAAGAAAUACAUCGGAGU, GGAGAUCCAGGCUGCGUAU, GCUUUGUAGCUCAGGCCAA, GCAUUACAGCUCAGAGGCA	0.107342	0.113454	0.355716	0.361528	-1.4912	-1.46782	-2.36511	-2.22077	-2.29294	0.950229
PPP1R3F	89801	GGACGACGAUGGCGAGGAU, UCGACUUCGUGGUGCGCUA, GCACAUGAAUAGGGUGAUA, UCUCAUAGGCUCUGCUUGU	0.02442	0.108246	0.0809245	0.344934	-3.62728	-1.53561	-6.02172	-2.33334	-4.17753	0.740962
KIAA1727	85462	GAUCAGAGACCUUGCGAGA, AGGCAAAUAUGAUGCGUUU, GAAUGUAUAUCAUCGGGAA, GCGUCAGUGUCCUCCGAAA	0.017071	0.114887	0.0565708	0.366096	-4.1438	-1.44971	-6.90592	-2.19069	-4.5483	0.972046
GLI4	2738	UCUCCAAGACGUAGAGGAA, GCUCGCACUUCACGCAGCA, GCUCGCACUUCUUCCGGCA, CCGAGCUGGGAGUCAACUU	0.10804	0.00539234	0.358029	0.0171831	-1.48185	-5.86287	-2.3491	-9.51912	-5.93411	1.1389
LOC643923	643923	AGAAGAACCCAUUAACGUA, ACAAAGACCUACCGCAGUU, GGUGAGAUAGAUACGUAAU, CAGCAAUCAGUACUCGAAA	0.0932134	0.108962	0.308896	0.347216	-1.69481	-1.5261	-2.71364	-2.31754	-2.51559	1.00961
GJC1	125111	CACACGAAGAGGCGCAGAA, GAAACAUCCUUGUGCGCUA, GCUGCUACCUGCUGAGCGU, CGGUGCUGUUCGUCGUCUA	0.0848156	0.0836374	0.281067	0.266517	-1.83101	-1.9077	-2.94681	-2.95123	-2.94902	0.87618
C9ORF90	203245	CGGCCUAUGAUCAAAGAUU, AUACAGGAGCAGCGGGUCA, CAUAAUUGACCCUGAACGU, ACUAGUUAUUUCCGGGUCA	0.11023	0.0990216	0.365286	0.31554	-1.4529	-1.66411	-2.29954	-2.54672	-2.42313	1.14713
LOC338809	338809	CUUCCUGACUUGUGGGAUU, AUUUAUAGGUGCACGAGUU, CCAUGUUACCUUUCGAAGA, UAACAAAGCUGACGGUGUG	0.0974864	0.122732	0.323056	0.391096	-1.63014	-1.3544	-2.60295	-2.03243	-2.31769	0.793846
USH1G	124590	ACAUGGAAUGCGUGCGCUA, CUGGGAUGAGCUCGAUUUA, AGGACAAGGCCUUCCGCGA, GCAUGUGUCCUCUGACGUA	0.0283537	0.0418673	0.0800243	0.122917	-3.64342	-3.02424	-5.57172	-5.21138	-5.39155	0.874886
CTNNA1	1495	GAAGAGAGGUCGUUCUAAG, GAUGGUAUCUUGAAGUUGA, GUGGAUAAGCUGAACAUUA, AGUAAAGGGCCCUCUAAUA	0.129658	0.107517	0.365941	0.315657	-1.45032	-1.66357	-2.04545	-2.78215	-2.4138	1.06814
RP11-544M22.4	100131187	GGAGAAAGAGAGUUAGGCA, ACGCUGGAGCCUAUAGAGA, GGGCAACUCCUUAUAGUGU, GCACACAAAAGCAUCAAAU	0.087536	0.0847626	0.247058	0.248852	-2.01708	-2.00664	-2.95674	-3.39464	-3.17569	0.844786
WFDC2	10406	GCUCUCUGCCCAAUGAUAA, CAAGAGUGCGUCUCGGACA, AUGAAAUGCUGCCGCAAUG, CCAGGUGAACAUUAACUUU	0.0942446	0.0517657	0.265993	0.151978	-1.91054	-2.71807	-2.78544	-4.66476	-3.7251	0.952705
KIAA1522	57648	CGGAGAUGAUCCAGCGCAA, GGAGUGUGUCCCUGCGUAA, CCCCUAAGCCUGAGCGUAA, CCACCUACCUGUCGAAGUU	0.0769673	0.0749701	0.21723	0.220103	-2.20271	-2.18375	-3.25521	-3.71084	-3.48303	0.92316
USHBP1	83878	GAGCGCCGUUCUCUAAUGA, GAAGAGGCAUACAGGGUUC, AGACACAAAUUCAGCAGGA, CAACCAAGCAGGUGGCUCA	0.128326	0.13579	0.362183	0.398664	-1.46521	-1.32675	-2.06939	-2.18084	-2.12512	0.99864
SCO2	9997	ACAGUUACCGCGUGUACUA, GGGACGACGUUGAAGCCAU, GCAGAUCGGCUGAGCAGAU, GAACAGAAGCCCUGCGCCA	0.0416238	0.0376002	0.117478	0.11039	-3.08954	-3.17932	-4.68115	-5.48825	-5.0847	0.90564
HCCA2	81532	GAGAUUGACCUUAACGAGU, GGAGAGACGUGUCAGACGA, GAGCACAGAACCACGUGAA, CAUCUGUUCACUCGUAAUA	0.107824	0.0949352	0.304318	0.278718	-1.71635	-1.84312	-2.4732	-3.10271	-2.78796	0.864234
MIDN	90007	AGAACUACCUCCUGCGAGA, GCUGCAAGGUGGAACGGCU, UGUUAUAACUGUAGCGCUG, UCGAGAGCUUUGUGAAUCA	0.0971483	0.097153	0.274188	0.285229	-1.86676	-1.80981	-2.71505	-3.04323	-2.87914	0.709156
MYL1	4632	CCUUAAGCCAGGUCGGUGA, CUACCAUGAAUCAACGAAA, GGUUCAAGACUGAGCAACU, GGACCAGGCCACCUAUGAA	0.0804848	0.141129	0.227158	0.414337	-2.13824	-1.27112	-3.15155	-2.08152	-2.61653	0.989868
OR4B1	119765	GAACAUUAUCAGUCGUCAA, GUACAAGUAAUGUGACUGA, UGAUUGUGGUGAUGGCCUA, CCUAAAUUCAUCAUAGACU	0.0881877	0.0945992	0.248898	0.277732	-2.00637	-1.84824	-2.93953	-3.11184	-3.02569	1.05164
OR2S2	56656	GGAGACUGCUGAGACCAAA, GAUUCUGGCUGUUCUAAAG, GAGCAGACAAAGAGGAUCU, ACUCCGUGAUCAUGAGCAA	0.0967569	0.0729292	0.268401	0.216978	-1.89754	-2.20438	-3.09379	-4.34553	-3.71966	0.924661
FLJ33590	285093	GCUAUUACCAGAAGAGGCA, UCGAUGUCAUAAAGCGCAA, GCAGGCUGGUCUUGCACAU, ACGCCCUGCCAGAGACCAA	0.0761494	0.113782	0.211237	0.338522	-2.24307	-1.56268	-3.69993	-3.04241	-3.37117	1.06844
LOC284009	284009	GCACAGACUUCGACGUUCA, GCCCAGCAGUUGUGCACAU, UGUGUGGGCUCAAGGAGGA, GUGCCUUUCCGCUGGGUCA	0.0898941	0.0893204	0.249364	0.265745	-2.00368	-1.91189	-3.27998	-3.75156	-3.51577	0.846031
GLCCI1	113263	GAUGUCUGGUUUAGCAUUA, UGAAAUCUCAUGUACGAUA, UCGCAGAGGAUGAGGCGCA, GAAAAUUACUAGUUCCGUA	0.145109	0.141851	0.402529	0.422033	-1.31283	-1.24457	-2.06809	-2.39642	-2.23226	0.83483
DNAJB1	3337	CGGAAAGAGCAUUCGAAAC, AAAUAUUGACCAUCGAAGU, GCGAGAUCUUCGACCGCUA, GAAGAGAUCUACAGCGGCU	0.140343	0.158765	0.389308	0.472356	-1.36102	-1.08205	-2.15261	-2.06639	-2.1095	0.742877
ARID3B	10620	GCACCCAUGUCCAAUCUAC, CGAACUGGAAUCUGGAUGA, UGUAUAAGCUGGUGACCGA, GAAAGUAGCUCGCCAAGAU	0.0908369	0.0984089	0.30505	0.33435	-1.71288	-1.58057	-2.67789	-2.4745	-2.5762	0.893286
KRTAP4-4	84616	GUUGUAAUUUGCUCUGAAA, CCAACCUGCUCUAGUGCUU, GCUGAGUUAUGGGAAGCUA, AACCAGCAUUCUUGAUGUA	0.0999735	0.0968599	0.335733	0.329087	-1.57461	-1.60346	-2.44549	-2.51251	-2.479	0.981655
TMCC1	23023	CGAUAUAGAUGUGAACGAU, GAGAUUGCCUCACUCAUUC, GAGCAAAGGUGACUGGCUU, GAACAAAUUUGGCAGUGCA	0.0697499	0.0863086	0.234236	0.293238	-2.09397	-1.76986	-3.31842	-2.78885	-3.05364	0.926908
KIAA2018	205717	AGACAAUUAUUUAGCCGUA, AUUAAUAGCCUUACACGAA, AGAAAUAGCCACAGCGCUU, UGGCAUGAAUCCACCAAUA	0.0883459	0.0894484	0.296685	0.303906	-1.753	-1.7183	-2.74531	-2.70324	-2.72428	0.980043
THAP10	56906	GUACUACAUUUCUAACGUA, GAAUUGUGGUCUAGAACUU, CGACUGGUACGGAGGCAAU, CCGUAGUGUGGGUAUUCAA	0.0270218	0.0411451	0.0907452	0.139793	-3.46204	-2.83864	-5.61787	-4.56382	-5.09084	1.17854
SLN	6588	CAACCAAACUCUAAUUCAA, CCUUAUAGCUAUCAUGUGA, UGAUGAUGUAGGAUUGUUA, CGGUAGAUUUAUUCCCCAA	0.0524076	0.0570242	0.190238	0.201766	-2.39412	-2.30924	-2.63504	-2.20367	-2.41936	0.896848
GAGE8	26749	AGGAGAUGGACCCGCCAAA, AGACUGGGUGUGAGUGUGA, GAUGAAGUGGAACCAGCAA, GGCGAGGAAGAUCGACCUA	0.0560496	0.0183181	0.203459	0.0648141	-2.29719	-3.94755	-2.51845	-3.95603	-3.23724	0.700713
ZNF101	94039	GUGGAAAACCUAUCGAUUA, CAGUAACACCAACUCGAAA, CGUAAAGAAGGGAAUGAAC, CGUCAUUCAUUCCUGGACA	0.00559038	0.0471889	0.0202929	0.166967	-5.62288	-2.58237	-6.51883	-2.49581	-4.50732	1.04331
TCP10L	140290	AGAAUUAGCUCGUGGAAAA, GGGCUGAUGUUCAUGGAAA, CGGUGGAAAGCCAGGAAGA, AACAUGGAGCUCCGAGAAA	0.00830833	0.0200085	0.030159	0.0707952	-5.05127	-3.8202	-5.83125	-3.81982	-4.82553	1.0265
BCAN	63827	GGACUAGAGGCUAUCGUCA, UGAACGAGGCCUACCGGUU, CUGAUGGCAGUGUGCGCUA, CUGGCUGGCUGUCGGAUCA	0.0460058	0.048134	0.167	0.170311	-2.58208	-2.55376	-2.86114	-2.46521	-2.66317	1.12829
H2AFY2	55506	UAAGAGCCUUGUUCUGGGA, GUAAAGGAGCUUCGCAAAU, AGAAAGGGACGUUCAAGUA, CGACAAAUGUGAAGAACAG	0.0297189	0.0271015	0.111958	0.103356	-3.15897	-3.2743	-4.11044	-4.00579	-4.05812	0.77072
C6ORF64	55776	GCAGUUGGAGCGCGAGUUA, GAAGCAGCAGCGACUCUAA, CUAAAGCGGUUCCUGGUAU, GAACACAGCCAUUCCUCUG	0.0698817	0.0708718	0.26326	0.270281	-1.92544	-1.88747	-2.42252	-2.22633	-2.32443	1.07256
C14orf174	161394	GGACUGAGUUACAAUUUGA, AGACAGGCCAGAACCAAUA, UGAAACGCAUAAAGAGUCA, UAAGUGAGUUCGUUCAUGA	0.0133839	0.0447146	0.0504203	0.170526	-4.30985	-2.55193	-5.68525	-3.07891	-4.38208	1.11731
LUC7L	55692	GGAGGAAAUCAGUGCGGAA, GGGACCGAAGUGCGAAAUA, AGAGAAAUCAGGAUCGCUU, ACUCCUUGCUAAAGCCGAA	0.0855082	0.00200758	0.322129	0.00765626	-1.63429	-7.02915	-2.02413	-8.82367	-5.4239	1.0553
TSSC4	10078	CGGUGGUGCUGAAGUGGAA, GUGCAGCCAUUCCAUCUGA, GGCAUGAGCUCCACCUUCU, GGAGGGUCAUCUUCACCAA	0.0659686	0.00748503	0.248519	0.0285454	-2.00857	-5.1306	-2.53628	-6.38763	-4.46195	0.897783
APLN	8862	GGGUGGAGCAUCAGCGUUU, AUUAAAUGCAGGAUCGCUA, CCGAGGUAGCCUUCAAUCA, GCAGGGAGGUCGGAGGAAA	0.0466207	0.0777935	0.175631	0.296678	-2.50938	-1.75303	-3.22157	-2.05383	-2.6377	0.901664
IPO4	79711	CCUCGCAAGUUGUACGCAA, AGUCAGAGGUGCCGGUCAU, CGGAACAGCUCCAGAUCGU, GAACAGAUCACCACGCUCA	0.0494242	0.0515537	0.186192	0.196608	-2.42514	-2.3466	-3.10629	-2.81545	-2.96087	0.804899
CTTN	2017	CCACGAAUAUCAGUCGAAA, GAACAAGACCGAAUGGAUA, GAGCAUAUCAACAUACACA, CAAGUAACAUCAGAGCUAA	0.116043	0.126774	0.369458	0.404241	-1.43652	-1.30671	-2.43616	-2.03908	-2.23762	0.751549
BNIPL	149428	CUACACCUAUGUCAUGGAA, CCACGGUGAUGGCCUCAAU, GUUCUGACCUGGAGAUAGA, GGAUGUGACUGGAGAAGAU	0.06296	0.0416495	0.200452	0.132807	-2.31867	-2.9126	-4.03697	-4.81456	-4.42577	1.04808
FAM14B	122509	CUGGCAGUCUGGUGGCUAU, CCCAAAACUAUUUAAGGAA, ACAAUCUUCCAAAGGACAA, GGUCGGAGGAGUUGUGGCU	0.108856	0.10343	0.346576	0.329805	-1.52876	-1.60032	-2.60354	-2.54652	-2.57503	0.886075
HSPG2	3339	GGUGGGAAGUUGCGAUACA, CAACACACACCACGAGCUA, CCGCAGAGGUUCCAUCCAA, GGACAUAGAGACCGUCACA	0.0527492	0.078729	0.167943	0.251041	-2.57396	-1.994	-4.50023	-3.22693	-3.86358	1.00596
C20ORF106	200232	CGGAGAGCACUUUCGGAUU, GCUGAAUGGAUUUGUGUGU, UGUUGUGCCGUUUGUGAUA, AAGGCUGGCUUGGGAGCAA	0.0369246	0.101008	0.117561	0.322081	-3.08852	-1.6345	-5.434	-2.6056	-4.0198	0.878616
H1FX	8971	CCGCGCACAAAGCGAAGAA, CCUUCAAGCUCAACCGCAA, GCGCUGGUGCAGAACGACA, CCAAGAAGGUUCCGUGGUU	0.116272	0.103252	0.370187	0.329237	-1.43368	-1.6028	-2.431	-2.55081	-2.4909	0.958545
AMY1B	277	CUCUUGAAUGUGAGCGAUA, GGAAGGAUUAUGUGCGUUC, AAAUACACAACAAGGACGA, CGGCACAGUUAUUCGCAAG	0.049376	0.117318	0.157203	0.374091	-2.6693	-1.41854	-4.67324	-2.23235	-3.45279	0.800406
ZDHHC13	54503	GGUUCUUGGUUGGGUAUAA, GUAUGUGGCUGGAUUAUAU, GGACAUCACAGUACACCAU, GGGCUAUUGGAUACAUAUU	0.115328	0.11643	0.347657	0.350972	-1.52426	-1.51057	-2.83249	-2.90822	-2.87035	1.21082
SLC35B2	347734	GGUGAGCGCUUUACGGACU, AGCUAUGGUUCUUCCGAUU, GAAAAGCACAAGCGGUGUA, GGGCACCCAUGUACCGGUA	0.0772913	0.0946436	0.232994	0.285297	-2.10163	-1.80946	-3.99842	-3.53044	-3.76443	0.766138
SIDT2	51092	CCAAGAACGUCUCGCAGAA, GCAACAGGACAGAGGGCGU, CCAUCACCGUACAGCGCAA, ACAAGCGUGUUCUGCGGAA	0.131075	0.136917	0.395126	0.412728	-1.33962	-1.27674	-2.45961	-2.42142	-2.44052	0.891529
FLJ20581	54988	GGAAUGUUGCCGUCCGUAU, GAGACCCGCUGGCCAUCUA, AAUCAAGUCUGGAUCCAUG, GCACAGGAGCAGAGAUCAA	0.0557621	0.0917658	0.189103	0.307067	-2.40276	-1.70337	-4.58968	-3.45353	-4.0216	0.754953
YWHAB	7529	CGAACUCCCAGCAGGCUUA, GAACUAAUGUUUCUCGUGC, GCACUAAAUUUCUCAGUCU, AAACAGAGAGGAAUGAGAA	0.138033	0.122628	0.468104	0.41034	-1.0951	-1.28511	-2.01774	-2.56667	-2.2922	0.894644
NDUFB3	4709	GAUAGAAGGGACACCAUUA, GGUUUAUCCCUUACAGAAU, GGAGAUACAUGGGUGGCUU, GCUGAAUAUUACCUGGAGU	0.0559464	0.135238	0.189728	0.452536	-2.398	-1.1439	-4.58031	-2.26726	-3.42379	0.855834
LAMC2	3918	GCACAAGAAGCACUGAGUA, GCAGGUGUUUGAAGUGUAU, GGGUGGUGAUGGAGUAGUA, GAAGGUUACUGCGGAAUCU	0.10454	0.0953356	0.336362	0.31125	-1.57191	-1.68385	-2.40877	-2.94454	-2.67665	0.929344
LRRC8	56262	GGUACAACCACAUCGCCUA, AGUAUGACCUGGACCGGCA, CAAAGCAGCCAGACGUUGA, GAGCAAGUCUCAAGAGCGC	0.0588191	0.0675505	0.200608	0.231936	-2.31755	-2.1082	-4.41	-4.1733	-4.29165	1.02286
FLJ12760	339175	CUGACAAUGUACCGGGUUU, UGACUGUAAUUGCGUUAAA, GGAUGAUGCUUCUGCGAGA, GAUCGUGGUCUUCGCUUUA	0.0587027	0.0858293	0.200211	0.294697	-2.32041	-1.7627	-4.4156	-3.46703	-3.94132	1.14864
COPB	1315	CCAAGAUUGCAUUGCGCUA, CAUAUAAGAAUUCGUGCAA, AUUAUUAAGGAGAGCGACA, CCUCAUGACUUCGCAAAUA	0.0429688	0.0700767	0.146549	0.24061	-2.77055	-2.05523	-5.29812	-4.06502	-4.68157	0.728175
RAP80	51720	AGAGGCAGCUCCUUAAUAA, AGAGCAGGCUAGUGAGAAA, AAAUGAAUCUCCCGUCAAG, GUAAAUCCCUGGUCCCAUU	0.0822665	0.0815335	0.280577	0.279947	-1.83353	-1.83678	-3.46106	-3.61846	-3.53976	0.831106
ZNF499	84878	ACAGACAGUUAUCGACGAA, UGACGUGACUGUGCGCAUU, GGACGUAUUUCCAGACAGC, CCACUGGCCUCGCUGACUA	0.0434457	0.0539437	0.148175	0.185217	-2.75462	-2.43271	-5.2669	-4.83666	-5.05178	0.871251
LOC123169	123169	UGAUUUAGGAAACGACUUA, GGAUUUAUUUGGAGGUGCA, GCCGGUAGCUUCUGAUAAU, GCAGAUAGGUGUUCAAAGA	0.0811154	0.0411706	0.276651	0.14136	-1.85386	-2.82255	-3.50092	-5.63355	-4.56723	0.767462
FLJ22595	80117	GAGGAGACACUUUGGCGUU, GUACAGACAAACAGCGACU, AUGGAGUGGAAGAAGCGUA, CCACCGUGCUCCUAUGUAA	0.103741	0.109585	0.353818	0.376264	-1.49892	-1.41018	-2.80504	-2.74644	-2.77574	0.886843
KIAA1280	55841	CCGCAUGUCUGUCGGAUUA, CCAGAAAGAGAGUCGCCAA, AUAGCAAGUCGUCGGGAUA, AGAUUAAGCAGCAGCGGUU	0.0655473	0.00821226	0.245035	0.0310467	-2.02894	-5.00942	-2.01738	-6.10934	-4.06336	0.887053
FLJ38159	220388	GGGUGAGUACAGUCGGAAA, UCAGGGAGCUUCAGCGCAA, UGAAGGAUGAGGAGGCGAA, UUAAGGAACUGGACGGUCU	0.0510438	0.0490013	0.190817	0.185251	-2.38974	-2.43245	-2.4219	-2.83992	-2.63091	0.75969
LOC402682	402682	AGAGGUGAGUGCAGCCUUU, CCACUGGUGUCCCUGCAAA, CACCUUGGACUGAGGACGA, UGGAGAGGCUUUACUCGCA	0.00424568	0.0584675	0.0158716	0.221038	-5.97741	-2.17763	-6.4443	-2.51664	-4.48047	0.808787
MGC33371	143684	GUACAGUAUCUAAGGUAAA, GUAAAGGAGUGCAUGAGUA, CAAACAGGUCGCAGCAUUA, GCUCAAAAUGUGAAGCAAU	0.0333261	0.0378423	0.124583	0.143064	-3.00482	-2.80526	-3.11151	-3.31292	-3.21222	0.948173
FLJ14146	79762	CUGUGAAGCUGGCGAGGAA, CUGAAAGGUCGUAGGCUGA, UGGUAUCCUUCGUGCGCUA, CGGGAAGGUCAUCAUCAAA	0.0304264	0.0407052	0.113743	0.153888	-3.13615	-2.70005	-3.25876	-3.17944	-3.2191	1.12075
LOC126669	126669	GAAGAGAGAUGGUGCGUUA, CUAUAGUGCCUUAGUAAUU, CCAAACGGACAAAGGGUCA, GGAAGAAGGAGCAGAUCGU	0.108206	0.117255	0.341501	0.37072	-1.55004	-1.4316	-2.49866	-2.52466	-2.51166	0.761551
PDZK2	79849	UCUCAGGGAUAAUGGGUCA, GCAAGUGGGAGACGUGAUU, CCUUGAGUGUAAUGCAAAA, CCAAAGCUGGGCAUUGAUA	0.0688114	0.109203	0.217172	0.345262	-2.20309	-1.53424	-3.64742	-2.72172	-3.18457	0.87556
LOC149469	149469	CAUAAGUGGGAGCUGGUUA, UGGCUUGGUUCCUCAGUCA, GAGUUGGACCUUAGCCCAU, UGGCAGUAUCGGUUUGUCA	0.0400616	0.125522	0.126436	0.396858	-2.98352	-1.33331	-5.02023	-2.33593	-3.67808	0.918536
LRP2BP	353322	GCUGAUGUCACGUGGGUUA, GUUAUUAAAGGAACGUCUA, AGACAGGGGCCUCGGUCAA, GAGUCUCGGAAGUGUAGAA	0.0642148	0.107311	0.202665	0.339281	-2.30283	-1.55945	-3.82287	-2.77013	-3.2965	1.07243
C11ORF11	747	GAACCAAACACUACGGCCU, CCAAGAGGAGGCAGCGUAA, CCAUGUACCUGAUGCGGAA, CACAAGAGAUGCUCCGCUA	0.106067	0.0709853	0.334751	0.224431	-1.57884	-2.15566	-2.54933	-3.91485	-3.23209	0.985904
DKFZP686G0786	163351	CAACCUUGCCGAUGAGCUA, AGGGACUAAUGGAAAGUAU, GUAGAAGAUUCCACAGAGU, UGUAGGGGUUGAAGGAAUA	0.123529	0.129286	0.389864	0.408756	-1.35896	-1.29069	-2.16254	-2.25411	-2.20833	1.04577
FLJ13479	79759	GUGAGGAGGCUGACGAGAA, GUGCCAGCGACUUGCGCAA, GCGCAAACACAGCCGCACU, AAGCCAUACCACUGCGAGA	0.0578662	0.0510842	0.182628	0.16151	-2.45302	-2.6303	-4.08706	-4.82617	-4.45661	0.956639
KIAA1465	57611	CGUCAAUACGCGUGGCGGU, GCAUCUGAGUGCCGAGCCA, AGGACUGGCGUUCGUGUUA, CUUCGUACCUCGAGUCCGA	0.0810616	0.0771635	0.255833	0.243964	-1.96672	-2.03526	-3.23163	-3.68369	-3.45766	1.10621
CAST	26059	CUUGAGAUGUUGCAAAGUA, GCACAAUGUUAGAUCUUCA, UAAUUGAGCGCUUGAAAGA, GAACAUGCAUCUUCAUUAG	0.109429	0.117	0.345362	0.369912	-1.53382	-1.43475	-2.47013	-2.5307	-2.50042	1.30349
LIR9	353514	GCUCAGAUGCUAUGGCUCU, GGCUGAGAUUCGACAGGUU, CUGCAGGUAUGGUCAGAAC, AAUACCGUCUGGUUAAAGA	0.0593465	0.0763357	0.19013	0.247154	-2.39494	-2.01652	-3.56112	-2.89959	-3.23036	0.904393
ZD52F10	93099	GAGCCGAUCAGAACUACAA, CGUCAUCACUGCAGAAACG, CCACCAGCCUCGUCACAUA, GGUGGGAAGUACUCAGUCA	0.082713	0.0811933	0.26499	0.262882	-1.91599	-1.92751	-2.80647	-2.76288	-2.78467	0.96441
ZNF31	7579	AAGUAAUACCUCCGAGAAA, GGGUUUGCCUGGAGCCUUA, GAGGAUUGGCACCGAGAGA, CCUACGGAAUUACCGGAAA	0.0190595	0.0616394	0.0610613	0.199571	-4.0336	-2.32502	-6.14305	-3.37349	-4.75827	1.0277
LOC144100	144100	AGACUGAGGUUGUUCGGUU, GAGCGACACUGACGUCAAA, CUUCAGAGAUUGCACGUUU, GAAAAUGCUUGGAACGAAU	0.0635378	0.0680761	0.203558	0.220412	-2.29649	-2.18173	-3.406	-3.15337	-3.27969	1.03959
FLJ10211	55095	ACACAGAGGCCAAGUCGGA, CAUGAGGCUUUCACGGAGA, AUCCAGAAGCUGCGUGAGA, GCUGAAGCUCCUCCGGACA	0.0841174	0.0605744	0.269489	0.196123	-1.8917	-2.35017	-2.7682	-3.41212	-3.09016	0.935966
FLJ10349	54707	CCGCAAUGGGAGCCGACUU, GGACUACUACACAGAGGUU, CAUCGAAGACUAUAGCCUU, UGGAUAAAGCCAAUGGAUA	0.0940187	0.0688134	0.30121	0.222799	-1.73116	-2.16619	-2.51524	-3.1295	-2.82237	0.783221
DKFZP761N1114	148808	GCAAAUGGCUAUUAGAGUA, CGAAGUUGAUUGUGACUAA, UUUGAAAGCUGGUGGUCUA, GACACAAGGUGGCUGGCUA	0.0426682	0.0240757	0.136697	0.0779504	-2.87094	-3.6813	-4.31113	-5.45688	-4.884	0.745365
MGC16186	84332	UGAGAUAAUGGGAGUGCUA, AGUCAGGCCUCUCCGAGUA, ACACAUAUCCUGGAGUCUA, UGGUGUAUCAAGCGAAUGA	0.0914881	0.0114765	0.293103	0.0371577	-1.77052	-4.75019	-2.57726	-7.09881	-4.83804	0.960195
MGC2731	79035	CCACCCAGCACCCGAAUCA, CAAGACAAAGGACGGGCAU, AGGUUGAGGUGAGCCGAAA, CCAGCAACCCUGUUAGUAA	0.0623	0.0621131	0.199592	0.201105	-2.32487	-2.31398	-3.45072	-3.35652	-3.40362	1.02146
FLJ00012	89849	CUUCGGGACCGUACGCAAA, AGGUCAAUGCUGUUCGUUU, GACCUGGCCUGUUUGUUUA, UGUUCAGGGCCGAUGGCUU	0.0638259	0.00547664	0.223566	0.0187198	-2.16123	-5.73929	-3.95734	-9.35245	-6.6549	1.09358
KIAA0934	22982	GGUCACGAGAUGAGCGCUA, CCUCAGAGCACUCGAUACA, CAAUAACGACACUGCGUAU, GAAGUAUGAAGGUCGCUUA	0.109345	0.111213	0.383006	0.380138	-1.38456	-1.3954	-2.48273	-2.13251	-2.30762	0.916858
FLJ20308	54890	GCGCCGUCAUCAACGACUA, CUGAGAACUACUGGCGCAA, ACAAGUACUUCUUCGGCGA, CAGUGUAAAUCUUCGCAGU	0.113314	0.114771	0.396909	0.392301	-1.33312	-1.34997	-2.38506	-2.05698	-2.22102	0.931717
FLJ20487	54949	CCUAGUAAUGACUGGGAUA, AGAGGGCACUGCAGGCGAA, CUACUUAUGAUGGACGUUA, CUACAGUGUUCUCGACUUC	0.0423614	0.0698725	0.148381	0.238832	-2.75262	-2.06593	-5.08018	-3.24698	-4.16358	0.835551
FLJ10748	55220	GCCAAAGAUUACCGAGUAU, AGUCCAAGUACGCGGUCAA, CCUCAUCUACUCAGCGAGA, GUAGAGCAGUUCUGACCGA	0.0627552	0.0599864	0.219815	0.20504	-2.18564	-2.28602	-4.00368	-3.61279	-3.80824	1.06217
DKFZP434K046	57017	GUGGAUGACAUGUGGCAUU, CAGCCAGCAUGUUCGGGAA, GGCGGUAUCUGGUGCGCUU, UAGAAGAGAAUGAGCGGAC	0.09746	0.102614	0.341377	0.350748	-1.55056	-1.51149	-2.79791	-2.32546	-2.56168	0.827456
C20ORF35	55861	UUGGCUUACUCCUGAGAUA, CUCCUUAACUCAUCAAGUA, AGACUGACCACGCUGGCUA, GCAGAUGUGUUCUUGCCUU	0.115305	0.066889	0.381297	0.220845	-1.39101	-2.17889	-2.01713	-3.47027	-2.7437	0.997217
PRH	51052	ACAUCAAUCCUGCCUGGUA, AGUCGUACCCAUCGGCACU, AAUCCUGCCUGGUACGCCA, GCUAUGUCGUCCCAGGAUG	0.0375172	0.0511359	0.124064	0.168834	-3.01084	-2.56633	-4.632	-4.12724	-4.37962	1.1229
MGC50853	399665	AAAGGAAGCUGACCGCACA, AGUCCAAGAUCUCCGGCUA, CCCUGCAGCUGACGUGUAA, UGGCUUUGGUCACGUCUUA	0.0832867	0.0998594	0.275417	0.329702	-1.86031	-1.60077	-2.7747	-2.48995	-2.63233	0.84036
FLJ23263	80185	GCACGACGAGGCAACGUAA, CAAGAAACCUGCCGGCUUU, GUGAUGAGGUCCUGCGGCU, AGACCUCGGUGAUCUAAUA	0.0428413	0.0378741	0.14167	0.125048	-2.81939	-2.99945	-4.32294	-4.86168	-4.59231	0.745373
FLJ12750	79720	AGUUGUGUGUGCCGGGUUA, CGGCCAUGAGUUCGGGACA, CGUUAGGGGUUUGGCGAAA, UGGCACCUGUUGACGGAAA	0.0916594	0.0985973	0.303104	0.325535	-1.72211	-1.61912	-2.55162	-2.52106	-2.53634	1.01027
FLJ23033	79739	GAACAUGAAAAUCGACAUA, GUUUGAGAUUGUUCGUUUA, GAAAGAGAGACUCGCUCAA, GCUAAGUUUUGGAGUGAUA	0.0424242	0.0725183	0.140291	0.239431	-2.83351	-2.06232	-4.34573	-3.2726	-3.80916	0.970741
DKFZP564B147	26071	CCUGUGGACCAGUUAGUUU, CAUAGCUGCCAGGGCUUAA, GACUGUGGCUCCUAGUGAU, CCACCGCAUCUCACCAACA	0.0605413	0.0879814	0.200201	0.290485	-2.32048	-1.78346	-3.51755	-2.79975	-3.15865	0.968191
C22ORF4	25771	AGUCUGAACCGGACGGCUU, CCAACCGUGUGCUGCGUAA, GCACCUGGACCAACACGAA, AGCCCAAGGUGACGGAGAU	0.0750742	0.0530396	0.24826	0.175119	-2.01008	-2.51359	-3.01648	-4.03782	-3.52715	0.952323
TARSL1	80222	CAUUCGGACUCGAGAUAAU, CGCCAGUUGUUCAAGGAUA, GCUAGAGGCUUCACGGGAU, GAGCAAGAGGAAUACGCCA	0.104118	0.0936755	0.344304	0.309285	-1.53825	-1.69299	-2.2548	-2.64633	-2.45057	0.940418
C9ORF59	286336	GAAGAAAACCAAUCGGAGA, UGUAAGAGUCUCCGUGACA, CUGGCACAGUGGAGAGCGA, CCGCAUUUCUUGAGUGAGA	0.0577904	0.0572457	0.191104	0.189006	-2.38757	-2.40349	-3.62585	-3.85113	-3.73849	0.858329
KIAA1068	23386	CCAUUGAGGUCCUAGGAUU, GAGUAUUGGUGGAACGCCA, CCAGAAAGGAGAGGCGUAU, AGACAGACUUCUAUCGCUU	0.107447	0.121194	0.355313	0.40014	-1.49284	-1.32142	-2.1815	-2.01627	-2.09889	0.887388
FLJ38705	286128	GCAGGGAGCCUCACGCUUA, GGGCGGAUCUUUAAGCACA, CUGAAGACGAAGAGCACGU, CGGCACAGCUCUGACGUCA	0.19481	0.231919	0.56843	0.645039	-0.814946	-0.632542	-2.35932	-2.00255	-2.18093	1.03783
KIAA0657	23363	CCUGUGAGGUGGACCGAGA, GCAAGUACGAGCAGAUCGA, CAGAAUGGUUCAAGCCGCA, UGAAGAUGGAUGGGCGCAA	0.135389	0.169356	0.395048	0.471033	-1.3399	-1.0861	-4.00468	-3.52859	-3.76663	0.793489
MGC44505	339779	CUGCAUAGCUCCACACUCA, UCUCAUAGGCUCCACUCUA, CCUCCGUGUAUCUAAUAAA, CCGGAUAGGCAUCGGCUUC	0.186286	0.169255	0.543558	0.470753	-0.879494	-1.08696	-2.56163	-3.53147	-3.04655	1.07366
LOC200030	200030	GGAAGUGCCUGAAGUCUUA, GCAACAGGUCCCAGGCUCA, GCAGCAGAACAAAUACAAA, CGACAGAAGAAAUACAGCA	0.199355	0.236756	0.597347	0.623479	-0.743359	-0.681587	-2.39582	-2.53229	-2.46405	0.805432
C2ORF23	65055	ACUGAGAGCUGAGCCGAAA, GAUUGUAUUUGUUCGUAGA, UCGAGAUCUUCAUGGGUUA, CGAAACCACGUGAGUGAGA	0.140108	0.0767729	0.420053	0.252555	-1.25136	-1.98533	-3.36823	-4.24193	-3.80508	0.957727
LOC90378	90378	GCGCCGAGCUCGAGAAACU, UGAUGGAUGUCGUCGAAUA, UGCGGGAAGUCGUGCGCUA, GGAGCAUCUCGUACCGCAA	0.177557	0.126108	0.532327	0.414849	-0.909616	-1.26934	-2.41801	-2.62417	-2.52109	1.12181
POLD4	57804	CCUAUGAGGCACCACGUAA, GGUGUCGGGCCAAGCAUAU, AGUCAGACAUGGACAGUUG, GGCAGGUGCUGAAGACCCA	0.171861	0.199837	0.540485	0.562829	-0.887674	-0.829232	-2.45758	-2.1193	-2.28844	0.826307
CPT1B	1375	GAUCAUGUAUCGCCGUAAA, GGACUGAGACUGUGCGUUC, AGACGAACGCCCAGCGCUU, CAUGAUUGCAGGCGAGAAC	0.176693	0.0612205	0.550486	0.207138	-0.861224	-2.27134	-2.16087	-4.30379	-3.23233	0.763766
LOC643847	643847	GGGUCAAAAUACUGGGCUA, GGUUAGAACGCCAGGGCAG, GCUGACACUUCAUGAUGGA, GGAUGGCACCCAACAUAGU	0.194868	0.14814	0.567526	0.490615	-0.817241	-1.02734	-2.04108	-2.76417	-2.40262	0.803397
CCBL1	883	GGCUAGACGGGAUCGACUA, UGCUAAGGCUCAGGUAUAA, CCACAUGAUACGUAGCCUA, GUAGUCACAUAGUGGCACA	0.128068	0.193211	0.435703	0.634525	-1.19858	-0.656251	-2.87793	-2.2252	-2.55157	1.12163
NDUFB5	4711	CAAGAUGGAUUGCCCGUAA, CAUCAGACCUUCUAGAUUC, GACAAGGAACUUAUUGAUC, GCACUCGCCUCGGAUUUGG	0.175212	0.196635	0.530505	0.604439	-0.914561	-0.726333	-2.14997	-2.08233	-2.11615	0.821244
APEX1	328	CAAAGUUUCUUACGGCAUA, GAGACCAAAUGUUCAGAGA, CUUCGAGCCUGGAUUAAGA, UAACAGCAUAUGUACCUAA	0.178365	0.170213	0.540053	0.523221	-0.888828	-0.934506	-2.08642	-2.70403	-2.39522	0.860177
THEM2	55856	GCUCUGCUAUGCACGGAAA, GAGUCAGUGUCGAUAUGAA, CGUACAUGUCACCUGCAAA, GAUCUGACCAACAAGGCCA	0.163297	0.190119	0.521393	0.599016	-0.939556	-0.739334	-2.35754	-2.02655	-2.19205	0.74112
KLPH	197021	ACUCGGUACAUCACGGAAA, AUUAAAGGCACAUCCGAUU, CCUAGAGGCUGCCGAGAGA, CAUUAAGGCCCACGCCAAA	0.166194	0.184972	0.530643	0.582798	-0.914187	-0.778933	-2.29048	-2.13977	-2.21513	0.894643
MDS018	60490	AGGUUAAACUGGACGGAAG, GUUCAGGCCAAGUCGGUGA, GGAGGAGGACUGAGCGACU, CAGCGAAGCCUGCGAGUUG	0.179119	0.181157	0.57191	0.570779	-0.80614	-0.808995	-2.00488	-2.22572	-2.1153	0.774582
ARF6	382	CGGCAUUACUACACUGGGA, UCACAUGGUUAACCUCUAA, GAGCUGCACCGCAUUAUCA, GAUGAGGGACGCCAUAAUC	0.15446	0.190282	0.493178	0.599528	-1.01982	-0.7381	-2.5697	-2.02302	-2.29636	0.700852
GJB3	2707	GAUCCAGACCCAGGCAAUA, CGACAACGCAGGCAAGAAG, CAACGUCUGCUACGACAAC, CAGCUCAUCUUCGUCACAU	0.188892	0.171141	0.587574	0.545	-0.767158	-0.875672	-2.03179	-2.35046	-2.19113	0.892604
EGLN2	112398	GCUAGCAUCAGGACAGAAA, CGCCAUCACUGUCUGGUAU, CGUAAGGCACGUUGACAAU, CAACAUCGAGCCACUCUUU	0.183573	0.154403	0.57103	0.491698	-0.808361	-1.02415	-2.1469	-2.7701	-2.4585	0.903779
POLR3A	11128	AAAUACGGAAAUCGAGAAA, ACAGUGAGCUCUCGGGCAU, AGGAUGACGACGCGGAUUA, GGAAAACAGGGUCGAUUUA	0.160829	0.117139	0.500283	0.373031	-0.999185	-1.42263	-2.68001	-3.89627	-3.28814	1.04168
MIP	4284	GAGGAAACCUAGCACUCAA, GCUGUGCUGUAUAGCGUUA, GCACCUCUUUGGGAUGUAU, CAAGAGUAUUUCUGAGAGA	0.109717	0.149934	0.335495	0.423087	-1.57564	-1.24098	-3.96635	-3.19411	-3.58023	1.13367
VN1R2	317701	GCACCUUUGCAUUAUGUUA, GAACACUGCUGCACUAAUC, GAUCCAGGCUCUGCAGUAU, GCUGGACCCUACACUAUUC	0.145343	0.186985	0.453933	0.530858	-1.13945	-0.913602	-2.72384	-2.66386	-2.69385	0.757106
FLJ13052	65220	GCGAUGAGACCUGGAGUUA, UGACAUUUCCAAUCAGAUA, CGCCAGCGAUGAAAGCUUU, CGGCUGACGUGGAACAAGU	0.241472	0.177621	0.656803	0.579351	-0.606466	-0.787491	-2.17256	-2.45773	-2.31514	1.04339
MAPK11	5600	GCCCUGAGGUUCUGGCAAA, CGACGAGCACGUUCAAUUC, CCAUAGACCUCCUUGGAAG, GCGCCGACCUGAACAACAU	0.233383	0.186575	0.634801	0.608556	-0.655623	-0.716538	-2.35659	-2.22868	-2.29264	1.06883
STK19	8859	CCGGAGACCUUUGGAGUUA, CGAAGGAGGUUGACACCAA, GGAAUUAUCUUCACUGAGG, GAUAUGAGCUGGAAGAGGC	0.16215	0.13862	0.494471	0.458952	-1.01604	-1.12359	-3.19334	-3.68672	-3.44003	0.86948
ADAMTSL1	92949	GCAACCAAAUCGGAUGAUA, GAUGGUACGCGUUGCUAUA, GGGAAGCACCGUCAAGGAA, UGACAUCGGCUGAGUGCUA	0.19285	0.162237	0.524803	0.553885	-0.930152	-0.852341	-2.82664	-2.54484	-2.68574	0.989587
ACE2	59272	GACAAGAGCAAACGGUUGA, GCGAGUGGCUAAUUUGAAA, GCCAUUAUAUGAAGAGUAU, GGACAAGUUUAACCACGAA	0.153939	0.141557	0.418915	0.483282	-1.25527	-1.04906	-3.86827	-3.14706	-3.50766	1.05953
TMPRSS2	7113	GAACACAAGUGCCGGCAAU, AAAGUGAUUUCUCAUCCAA, GCUAUUGGACCUUACUAUG, AACAAUAUCUGGUGGCUGA	0.134647	0.151522	0.410694	0.471196	-1.28387	-1.0856	-3.15054	-2.77771	-2.96413	1.05637
CAPN1	823	GGAACAACGUGGACCCAUA, GUGAAGGAGUUGCGGACAA, UAGAGACCAUGUUCCGAUU, GAAGGGCCAUGCCUACUCU	0.112432	0.110655	0.342935	0.344108	-1.54399	-1.53907	-3.81137	-3.97528	-3.89333	0.925783
CNGB1	1258	CGAAAUAACUACCUGAAGU, GCACAAAUAGCGCCAUCAU, GGAGCACUAUUGCGACAUG, AGAGAGCUGUCCCGGAUUG	0.125223	0.138817	0.38195	0.431684	-1.38855	-1.21195	-3.41647	-3.1114	-3.26394	0.952443
P2RX2	22953	GGCGCUGUGUGCCCUAUUA, GAUCCGCAUUGACGUCAUU, UCACAGAGCUCGCACACAA, GCACAGACGGGUACCUGAA	0.16848	0.171702	0.513888	0.533948	-0.960474	-0.905229	-2.32898	-2.30136	-2.31517	0.923226
CLNS1A	1207	GGACCGAAGUGACUGUCUA, GUGAGCAGCCAGUAUAAUA, GUUAGAUGGCUCUGGAUUA, AACAGUUGCUGGACAGUUU	0.170139	0.169932	0.518949	0.528444	-0.946336	-0.920177	-2.29307	-2.34084	-2.31695	0.739877
CACNA1E	777	GCAACAAAGUCCUGAGGUA, GUUCUACAGUGGCAAGUUA, CAAUUCAGGUAUUCUAGAA, GCACCGAUCUGGCCUACGU	0.0985126	0.0786176	0.363058	0.351075	-1.46173	-1.51015	-2.69051	-2.69101	-2.69076	0.893452
KCNK7	10089	GGACCAAGGUGGCAUCCUA, GAUACGGGCUCCUGGUUGU, GAAAGGCCUUCUGCAUGGU, GUUACUUGCUUCUAGGACU	0.0857501	0.0494789	0.316023	0.220953	-1.6619	-2.17819	-3.08157	-3.90602	-3.49379	0.858443
CDC34	997	GCUCAGACCUCUUCUACGA, GGACCAUUCUCCUGAGUGU, CCUGACACCACCAGAAUAA, GAUCGGGAGUACACAGACA	0.106016	0.0846515	0.390713	0.37802	-1.35582	-1.40346	-2.4836	-2.49698	-2.49029	0.954351
PHF11	51131	GCCCCAAAGAUGUCGAAUA, UCUGAUGGAGUUCGAGGAA, ACUGUAGAUUGUUCGAAGA, CGCUCAAAGUGCUAAAUUU	0.1752	0.147109	0.505926	0.46507	-0.983003	-1.10448	-2.29658	-2.45964	-2.37811	0.777222
SPSB3	90864	AUGUGGACCUGGACAAAUA, GAUGACCUCUCCCGUCUAC, CAAGAGAUUCUACCCGAUG, GCGGAGAGGAAGACGAGUA	0.152785	0.162684	0.441199	0.514311	-1.1805	-0.959288	-2.79499	-2.11661	-2.4558	0.913933
FBXO31	79791	CCACGUCGAUGACCCUAUG, UCACCGAUAUAGACACAUU, GUGCAUGUACGGCCACAAA, GGAGUAUGGUGUUUGCGAA	0.187843	0.158493	0.542434	0.501061	-0.88248	-0.996943	-2.04289	-2.20557	-2.12423	1.15474
FBXO17	115290	GAACUGCGGCUGCGUCUAC, GAACGGCUGGGCCAUAGAA, CGACAGGUCUCCCACGUCU, AAAAGGAAGUGGUCAAGUU	0.169957	0.146727	0.490785	0.463864	-1.02684	-1.10823	-2.4072	-2.46849	-2.43785	1.06424
PARC	23113	GAACCAAGCAGCUCGUCUA, ACGCACAGCUCUAUAGCAA, GGAUGACCCUGCCCACUGA, GGUGUGGCCUGUACCAGUA	0.162814	0.107808	0.470157	0.340825	-1.08878	-1.5529	-2.56353	-3.51909	-3.04131	0.93049
FBXL12	54850	GAUGCGACCUAAAGUCAUG, CGGAGAAGAUCCUGUGUAA, AGACAGGGCUGGAUGCUGG, GAAGGUACAUGGCAUCCCG	0.175703	0.123268	0.507379	0.389701	-0.978865	-1.35956	-2.28613	-3.0623	-2.67422	0.885794
TRIM33	51592	GGACAAACCACAUUAGUAA, GGAAAGCAGUUGCAUUGUA, GAACAUAGGUAUCAGUUUU, CCAGCAAGUUGGUGUAAUA	0.161884	0.141477	0.467474	0.447265	-1.09704	-1.1608	-2.58437	-2.5927	-2.58854	0.994566
RNF32	140545	GAUCAGUGCUUGGCCAUAA, GAGAGGAUGUGUUGUUAGA, AAAUAAGGGUCACUCAUCU, AGUCAAUGCAGUUGCUUUA	0.146596	0.0897236	0.423327	0.283653	-1.24016	-1.8178	-2.94555	-4.14496	-3.54525	0.839153
LONRF2	164832	AGACAAACUUUCGGAAUUA, GAUGCAUGCUGGAGAUUAA, GAUAAGAAGAUGCAUGGAA, CGACGGAUAUUAGUCAUCA	0.181748	0.113898	0.524836	0.360078	-0.930061	-1.47362	-2.16297	-3.33177	-2.74737	0.845371
JARID1B	10765	GGAGAUGCACUUCGAUAUA, UAAGUUAGUUGCAGAAGAA, UCGAAGAGAUCCCUGCAUA, GGAAGAUCUUGGACUUAUU	0.176741	0.141287	0.510376	0.446666	-0.970367	-1.16273	-2.26469	-2.59727	-2.43098	0.734439
BIRC2	329	UCGCAAUGAUGAUGUCAAA, GAAUGAAAGGCCAAGAGUU, GAAAUGCUGCGGCCAACAU, UAUAGGACCUGGAGAUAGG	0.174819	0.144794	0.511213	0.471625	-0.968003	-1.08429	-2.28989	-2.73631	-2.5131	0.832445
PEX10	5192	UCUCAGAUGUGGCCUACUU, UCACCACACUUGCAGGCUA, GAGAGAGCCGUUUCCAGAA, CGCAGAAGGACGAGUACUA	0.149697	0.161931	0.437751	0.527441	-1.19182	-0.922917	-2.85625	-2.31133	-2.58379	0.938722
CMTM1	113540	GAGUCGAAGUUGAAAGGAA, CCACGAAGAUGAGGACCAA, GCCUAAAUGUGACCAUAAA, CGAGGCACCUUCAGGGAAC	0.576893	0.519122	2.03592	1.76669	1.02568	0.821048	1.89254	1.51391	1.70322	0.954625
DAZAP2	9802	GGAGCCAACGUCCUCGUAA, GCUGUUGGGCCUUUAGGUU, UCAGAGCUCUAUCGUCCGA, CACCAUGUCAGCCGCAUUU	0.564614	0.571941	1.79327	1.73266	0.842595	0.79299	1.68352	1.76837	1.72595	0.960094
C19ORF7	23211	CGGAAUGAACGAUGACGAA, GUACGAGGACUACGAGAAU, GCAAGGAGGACUAUGACGA, CAAUGGGAGACGACGACUA	0.572044	0.652286	2.0765	2.30796	1.05416	1.20662	1.51279	1.55695	1.53487	0.836306
OR5AY1	343170	GGGUAAUGAAAGAUGACUA, CGGCUGUGCUGAUGAAUUU, UCUACUGUCUGAAGAACAA, CAGACACAGAUGAUGGAAU	0.530565	0.629077	1.79927	2.10502	0.847415	1.07383	1.80285	2.43506	2.11895	0.968136
FLJ11193	55322	GGUCAAGUCUGGAUGAUUA, GGAUGGAAGUACCAGACUA, CAUGUAAUAUGGUUUCAUC, UAAGUGAUGGUCUGUAUGU	0.506881	0.464275	1.72876	1.5941	0.789738	0.67274	1.68198	1.5114	1.59669	1.08259
KIAA1582	57690	CUAUUAACCUCGCCAAUUA, GAAUUCUUCUAGACAGAUA, CAAGAGUUCUGUCUAAUAC, CCAGGUAAGUCCUCCAUUG	0.577437	0.542821	2.15863	2.05215	1.11012	1.03714	1.50205	1.56196	1.532	0.896841
FLJ20203	54856	GGACAGUGAAGGAGCUAUU, AGGGAAACCUCAAAUGAAU, CUGGAGAAGUAACGAAACA, GAUAGAAGAUGGUGGACUC	0.581593	0.584428	2.17417	2.20945	1.12046	1.14369	1.51365	1.69714	1.60539	0.871171
LOC257177	257177	GCACGAAGUCCAACCAUAA, CAACGAUCGUGGUCAUCUA, GGAACUUCAUAUGGACCAA, AGGCUACACUCAAAUUAUU	0.581895	0.54387	1.92424	1.79568	0.94429	0.844528	1.75273	1.65651	1.70462	0.924996
LIN10	80262	GCGAAUACACACAAAGUGA, AAACGCAGAUGGUCAGACA, GGAACGAGCAAUGGGAAUU, CAUCGAAGUGUAAUGACUA	0.539036	0.527913	1.78252	1.74299	0.833914	0.801566	1.57455	1.58366	1.5791	1.03412
KIAA1007	23019	CUAUAAAGAGGGAACGAGA, GGCCAAAUUGUCUCGAAUA, CCAGAAACUUUGGCGACAA, CAAGUUAGCACUAUGGUAA	0.477527	0.485535	1.39336	1.35043	0.478569	0.433415	1.69493	1.58395	1.63944	0.800328
LOC200008	200008	CCUUUGACCUAGAGUACCA, ACGAACUGCAGGUGGUCUU, GCAAUGAAGAGUGCACCUA, ACGUCAAGCUGGUGUUCGU	0.491679	0.470256	1.31354	1.32138	0.393462	0.402047	1.5836	1.50216	1.54288	1.01434
MGC40179	115795	UGGAGUGAGUCCCAAGUUA, CCUCAGUGGAGUAGAUUCU, GCAAACAGAUGCUGCGCUC, CGUCCGACCUUGAAGUGCA	0.525878	0.488842	1.40491	1.37361	0.490474	0.457968	1.93537	1.70752	1.82144	0.928468
FLJ10997	55279	GAUUUAAAUGUGCGACAAA, GAAUGAGGCUAUUACGGAA, AGUUCUAAUUUGAGCGCUU, UGAUCAAGAUAACGUGUAU	0.510467	0.484306	1.36374	1.36086	0.447564	0.444522	1.77978	1.65814	1.71896	0.943564
RP11-159H20.4	442425	CUACCUCGGCCGAAAGCAA, GGAAGAGCUCGUACAGCGA, CGGUCAAGUCCCUGUGCCA, UCGCUGACCGCCAUGGCAA	0.483891	0.517485	1.29274	1.45409	0.370429	0.540119	1.50009	2.00921	1.75465	0.972248
LOC51760	51760	CCUAUAACCCCGACGACUA, UGUCAGAAGUGCUACGAGU, GAUAUUAAACCCAUCGAGU, AGUUGGAACCAUUAAACGA	0.523034	0.520408	1.39731	1.46231	0.48265	0.548245	1.90699	2.03905	1.97302	0.931639
KIAA0431	23300	GAUAGAAAGUCCAACGGAU, CCGAACUGGGCACGAGAUA, UUUGAAAACUGGACCGAAA, UUACAACACCACCGAGAUA	0.508714	0.554671	1.35905	1.55858	0.4426	0.640233	1.76177	2.37686	2.06932	1.06444
CFHL2	3080	GAAGCAAUGUUCUGUGAUU, CAGAAUGGGAAACUGGUAU, CAGGUGACAUAGUUGAAUU, CGCAGAAGAAGGAUGGUCA	0.489307	0.503032	1.46615	1.3247	0.552037	0.405665	1.95268	1.61984	1.78626	1.02642
C6ORF68	116150	GUGACUAACGCUUAAGAAU, AGAAUGGAGCAGUUUAAUA, GGUACCAUGCAUAGAGUCA, GAGCAGAGGGAAUACCUAU	0.484562	0.509028	1.45194	1.34049	0.537979	0.422759	1.90549	1.68513	1.79531	0.883486
RSN	6249	GAAGAUGCCAUGCAGAUAA, CAGUAUAACUAGUGCCUUA, GCUCAAUAAUCAGUUGUUA, CGACGAAACCUUCUGAUGA	0.47954	0.497583	1.43689	1.31035	0.52295	0.389951	1.85504	1.55984	1.70744	0.934592
PRO2730	80335	UGAAAGUGCAAGAGGCGUA, GUGCAUACAGAUACGCAUA, CCUCGUUGCCAAUGAUAGA, CCCAAAUGUAGACUAGAAU	0.489551	0.495485	1.46689	1.30482	0.552758	0.383856	1.9551	1.53656	1.74583	1.00971
MGC18079	146395	GCUCAUUCAUUCACGCAUU, GAGGAAAGUUGGUGACGAC, CACCAGAGCUGAACCGACA, CGAGGAGGACUUUCACUUA	0.459277	0.543268	1.37617	1.43066	0.460664	0.516678	1.64595	2.04379	1.84487	0.788207
MXI1	4601	GGAGAUGGAACGAAUACGA, GAACCCAGCAUGACAUAAC, GAAGUGGACAAUAUAAGUA, GCACACAACACUUGGUUUG	0.469218	0.521692	1.47564	1.46932	0.561339	0.555145	1.74591	1.63442	1.69017	0.838002
PLA2G1B	5319	GCUCGGCAAUCACCUGUAG, GGACAAGUGCUGCCAGACA, GGACAGCUGUAAAUUUCUG, CAACUACGGCUGCUACUGU	0.494876	0.543459	1.54178	1.83878	0.624599	0.878746	1.74921	1.84995	1.79958	0.868139
PTDSR	23210	GGAGAGCACUCGAGAUGAU, GGACCCGGCACAACUACUA, GGUAUAGGAUUUUGAAGCA, GGAUAACGAUGGCUACUCA	0.521698	0.539572	1.62535	1.82563	0.700746	0.868392	1.94959	1.82972	1.88966	0.713885
KIF25	3834	CGAAGUUACUGGUGAUUCU, CGGAUUGAAUGCAUUAACA, GGUCUCACCUGAUAAUUAC, GCGGAAAGAGCUAUACCAU	0.478458	0.509559	1.49063	1.72408	0.575922	0.785825	1.62111	1.66843	1.64477	0.947612
EEF1E1	9521	GGGUAUAACUUUACAUUAG, CUAACAGGAUUGACUACUA, CUUCAUCGCUUUAUAGUUG, UAGAUGGGCACUCCAGUAA	0.49041	0.512204	1.52787	1.73303	0.611518	0.793296	1.71478	1.68302	1.6989	1.14222
FUT2	2524	GUGCUAGCCUCAACAUCAA, GCUCACCUGCCAAAGAUUU, GCGAGUACGCCACACUGUA, GGACAGGGAUUGCCGCAGA	0.460691	0.510266	1.52369	1.52797	0.607569	0.611616	1.98712	1.87811	1.93261	1.04415
NCF2	4688	CAACAGAACCUCAGCUUAA, CCUGUGAGGUGUUAUAUAA, GAACACAGUGGGUGACCAA, GGCAAGCUGUUUCGACCAA	0.422046	0.466927	1.39588	1.39819	0.48117	0.483564	1.57284	1.50987	1.54136	1.02238
PLOD	5351	CUGGACGACUCACGCAUUA, GAGAACGUGCCGACUAUUG, AGAGGGAGCAGAUCAAUAU, CUUCGUCGAUCCCUAAUUG	0.416408	0.547909	1.37723	1.64069	0.461768	0.714302	1.50925	2.1734	1.84132	1.08496
PLSCR1	5359	UUACAGACGCUGAUAACUU, GAUAAUAUGGGUCAAGAAG, CCAAAUCAGCCAGUGUAUA, GUAGUGGAUUAGUGAAAGU	0.462091	0.486791	1.52832	1.45767	0.611947	0.543667	2.00147	1.68271	1.84209	1.07552
CENPE	1062	GAACUAAGAAGAAGCGUAU, CAACAUGAAUCCAUCAAUA, GAACAUAUAAGGCUAGAAA, GAAAGAAGUGCUACCAUAU	0.459174	0.498435	1.51867	1.49254	0.602813	0.577772	1.97153	1.78078	1.87616	0.881391
JARID1A	5927	CAACACAUAUGGCGGAUUU, GCAAAGACUGGUUCCAUAA, GCAAAGAAUUGACUCUCAU, CAACAGGUCAGACGCAUUU	0.459268	0.501284	1.51898	1.50107	0.603107	0.585993	1.9725	1.80442	1.88846	0.972546
LOC387601	387601	GAACUAAUUCCUUCCAUAA, GAUCAUCGCUGCUGGGUUC, GCUGCUAGUAUUGGACAUA, GUGGAUAACUCACCAAUUC	0.497729	0.555679	1.64619	1.66396	0.719132	0.734619	2.35278	2.23182	2.2923	0.869942
CRSP2	9282	GAAUAGCAUUGCACGAUUA, CCACACAACUGUCGUACAA, GCACUUGGGUAGCAGAGUU, CCAUGCAAUUCGCUUAUUA	0.436202	0.539657	1.48566	1.50175	0.5711	0.586646	1.63448	1.92327	1.77888	0.890255
GJA4	2701	GGUAAGAUCUGGCUGACGG, CUAAGAAGCAGUAUGUAUA, GGGCCAACCUGACCACAGA, GCACCUAUGUCGCCAGUGU	0.490997	0.478165	1.42996	1.5836	0.515975	0.663212	1.61847	1.89964	1.75906	0.917394
ESRRG	2104	UCACAAAGCGCAGACGUAA, CGAAGACCAGUCCAAAUUA, GAGCUACAGUUCAACCAUG, AAACAAAGAUCGACACAUU	0.517021	0.461816	1.75897	1.51665	0.814728	0.60089	2.03007	2.15967	2.09487	1.02842
DEPC-1	221120	CAUUAUUGCUUCACUAAGU, CACGAGUGAUUGACAGAGA, GAACCUGACCUUUCGGACA, GAAAGAAGCUGACUGGAUA	0.449616	0.405206	1.52965	1.33074	0.613197	0.412226	1.53878	1.50162	1.5202	1.02294
CCND3	896	GGACCUGGCUGCUGUGAUU, UGCGGAAGAUGCUGGCUUA, GAGCUGCUGUGUUGCGAAG, GAUCGAAGCUGCACUCAGG	0.586776	0.409375	1.74274	1.37667	0.80136	0.461179	2.13983	1.52484	1.83233	0.900437
SEC14L2	23541	GAACACAGCGUGCAGAUUU, CGAAUCCAGAUGACUAUUU, GGAAGUAUUAUGUGCGAGA, GAAAUAACACCUUCUCCUA	0.559846	0.466768	1.6951	1.43481	0.761366	0.520856	1.98916	1.64233	1.81575	1.04437
POLA	5422	GAUGGUAAAGCACGCAAUA, GACAUUAGACGUUUCAUUA, CAUGUGAGCUGUUGUGUCA, GUACUACUGCAGAGAAUUA	0.565505	0.475573	1.71223	1.46187	0.775877	0.547817	2.025	1.72285	1.87392	0.702837
CEBPB	1051	CCUCGCAGGUCAAGAGCAA, CUGCUUGGCUGCUGCGUAC, GCGCUUACCUCGGCUACCA, GCACCCUGCGGAACUUGUU	0.496268	0.480347	1.5026	1.47655	0.587457	0.562227	1.55965	1.76588	1.66276	0.801838
SRR	63826	CAUCAGAACAAGUCGGUCA, AAGAACAUGUAACGUACUA, GGUCUCAAAUCCCGUGUUU, CAUAUCAACAUUCGAGAUU	0.521177	0.467832	1.51122	1.42588	0.595713	0.511855	1.97091	1.72171	1.84631	1.04393
NR4A2	4929	GGACAAGCGUCGCCGGAAU, GAGAUGACACCCAGCAUAU, CGGGAUCUCUCCACAACUU, CCACCUUGCUUGUACCAAA	0.470531	0.44774	1.36437	1.36465	0.44823	0.448527	1.52391	1.52067	1.52229	1.02769
LOC152831	152831	UGAAAUAACCACACGCUAU, GAGCCAAACCGGUCGGAAA, GAUCAAGGCUCACUCGAAA, GUAAACAGAAAGAGCGGAA	0.47829	0.446836	1.38686	1.36189	0.471825	0.445612	1.59542	1.51142	1.55342	1.02865
UBTF	7343	UAACCAAGAUUCUGUCCAA, GGACCGUGCAGCAUAUAAA, CCAAUAAACGUAAGAGCAU, GAAGUUCCGUACAUUGACA	0.613339	0.546261	1.95834	1.72112	0.969631	0.783352	2.68899	2.32698	2.50799	0.990088
SUPT6H	6830	AUAAAGGCCUGUAGUCGAA, GCAGGGCUAUGGUGACAAA, GAACAGGGACGCCCAGAUG, UCAAGGAUGUCCAAUCAAU	0.524047	0.478754	1.67324	1.50843	0.742642	0.593046	2.08899	1.78288	1.93593	0.974919
TTN	7273	GUGGAGACAUUACAUAUUA, GGUACUCAAUCACUAAUUA, GAAUUGAUGUCCUGUGGAA, UGUGGAAGCUCGUCAUAUA	0.466086	0.48023	1.49578	1.39295	0.580901	0.478146	1.91314	1.63184	1.77249	1.00099
DOLPP1	57171	GGGUCUACCUGCUGUACCA, UCGAAUAUCCUGCAGGUGA, GGACGAAACUGCAGUGACC, UAAGAAUGCACCAAACAAA	0.511608	0.481983	1.68336	1.4326	0.751348	0.518638	2.13437	1.84036	1.98736	0.763127
AOF2	23028	GGAAGUUGUCAUUCAGUUA, CCACCGAGUUCACAGUUAU, CAUAAGUGACGAUGUGAUU, CUAUAAAGCUCCAAUACUG	0.471123	0.492789	1.55015	1.46472	0.632412	0.550627	1.80332	1.94698	1.87515	0.920698
PIAS1	8554	GAAUAAGGAAUCCGGAUCA, AAACAAGCACGGACGCAAA, GUUAUGAGCCUUAGAGUUU, CGACCCAGCCGACCAAUUA	0.458016	0.480666	1.50703	1.42869	0.591708	0.514691	1.69003	1.8272	1.75861	0.890246
UQCRB	7381	AAUGCGAGAUGAUACAAUA, GAAAGAGGUUAUUCGGGAA, GACAGGAUGUUUCGCAUUA, AAAGAGCAGUGGACCAAAU	0.505317	0.500282	1.54516	1.41171	0.62776	0.497439	1.80428	1.50475	1.65452	1.08131
LEPR	3953	GAUAGAAACUGCUCCUUAU, GCUGGACUCUCAAAGAAUA, AAACAGCAGUUGUGUGAUU, GGAAAUCACACGAAAUUCA	0.54279	0.489668	1.69523	1.39019	0.761482	0.475282	1.88816	1.53585	1.712	0.90442
FZD6	8323	CCAGAGAGACCAAUUAUAU, UCGCAAAUCUGGAAUGUUC, GAAGGAAGGAUUAGUCCAA, CAGUGAAAGUCGAAGAGUA	0.697119	0.485678	2.17723	1.37886	1.12249	0.463476	2.76404	1.50015	2.13209	0.950582
GPR133	283383	CCGGAGUGAUACUGAGUUA, GCAAGCACCGUUACUACUA, GACCAAUCCCUUCUGCGUA, GGAUACAACUGGAGAUAUU	0.662487	0.54726	2.06907	1.5537	1.04898	0.635705	2.58568	2.02093	2.30331	0.773465
TAAR2	9287	CAGCUCAUGUUUCCAUAAU, CACAAUAUUUGGCAAUCUU, GGGCUUACAUUUUGCAAGA, GCAGAGCACUGAAGUACAU	0.481043	0.467591	1.3275	1.3895	0.40871	0.474567	1.57847	1.58356	1.58101	0.934395
TRIO	7204	GUAAAGAAGUGAAAGAUUC, CGACCUAUCCGUAGCAUUA, GGAAUACAACCACGAAGAA, AGAACAGGGUAUUGCAUUA	0.496054	0.485398	1.36892	1.44242	0.453042	0.52849	1.73726	1.76387	1.75057	0.984078
BUB1	699	CGAAGAGUGAUCACGAUUU, CAAAGAAGGGUGUGAAACA, GAAUGUAAGCGUUCACGAA, GCAACAAACCAUGGAACUA	0.526521	0.48763	1.453	1.44905	0.539037	0.535107	2.04529	1.786	1.91564	0.843641
FLJ23356	84197	GGAGUGAUAUGGUCCGAUU, CCUCUAGGUUCCUUGAGUA, UAUGGUCACUUCAGGAUAG, UGAGACAGCUGAAGCGUGU	0.505826	0.463968	1.39589	1.37874	0.481186	0.463347	1.83807	1.54604	1.69206	1.0055
PIP5KL1	138429	CCGAGAGGUAUGACAUCAA, GCACAGAGCCCGGAAGAGU, GCUGAAGGACCUCAACUUU, GAUUACAGCCUCCUGAUAG	0.48893	0.463519	1.34926	1.3774	0.432173	0.461948	1.66251	1.54136	1.60194	0.961584
KIAA1804	84451	UGAGAUGGCUCCUACGAAU, UAAGAGAAGUCGUUUAAAG, AAACAUAGACCAUCACAUC, GGACAUCGAAUCAGUUUAC	0.476246	0.493225	1.31426	1.46567	0.394251	0.551565	1.52668	1.84103	1.68385	1.01042
PFKFB3	5209	CGACGACCCUACAGUUGUG, CAAGUACUAUUACCGCUAC, GGACCUAACCCGCUCAUGA, AAAGCUACCUGGCGAAAGA	0.517567	0.48576	1.42829	1.44349	0.514288	0.529563	1.95664	1.76746	1.86205	0.869921
TESK2	10420	GAUCGGAGCAAACGGAAUU, GUACAGAGUUAAAGAGAUC, UCUCGAAGCCAGUCAGAUA, GUAUCGAGCUCUUAUAAGU	0.496716	0.530743	1.37075	1.57716	0.454966	0.657333	1.74415	2.19471	1.96943	0.857633
ADRBK1	156	GGGACGUGUUCCAGAAAUU, GCUCGCAUCCCUUCUCGAA, GGAAUCAAGUUACUGGACA, GCGAUAAGUUCACACGGUU	0.491709	0.422921	1.33745	1.37945	0.419481	0.464092	1.66838	1.5825	1.62544	0.978536
NTRK3	4916	UGUAGUUUCUGGCGGAUUU, ACGGACAUCUCAAGGAAUA, GGUCGACGGUCCAAAUUUG, GCAAGACUGAGAUCAAUUG	0.478764	0.41929	1.30223	1.36761	0.380989	0.451653	1.52428	1.54234	1.53331	0.961391
SRP72	6731	CAAAAUAUCUGCCAGUUUA, GAGAAUGCCUUGAAGACAA, CUACAUACAUUCGGAAGAA, GAUCAACAAAGAUGACGUA	0.487718	0.433075	1.32659	1.41257	0.407723	0.49832	1.62436	1.69299	1.65868	1.07415
PDGFRA	5156	CGAGACUCCUGUAACCUUA, GAGCUUCACCUAUCAAGUU, GACAGUGGCCAUUAUACUA, GAAUAGGGAUAGCUUCCUG	0.454022	0.410761	1.38453	1.35997	0.469396	0.44358	1.57301	1.53649	1.55475	0.927837
TOPK	55872	CAAGACACCAAGCAAAUUA, GGCAAGAGGGUUAAAGUAU, GUUCAACUCCAACUAUAAA, GAUCAUUAUCGAAGUGUGU	0.448051	0.417399	1.36632	1.38195	0.450296	0.466709	1.51172	1.61358	1.56265	0.831084
JAK1	3716	CCACAUAGCUGAUCUGAAA, GACAUGAUAUUGAGAACGA, UUACAAGGAUGACGAAGGA, CGGAUGAGGUUCUAUUUCA	0.461397	0.414747	1.40702	1.37317	0.49264	0.457513	1.6476	1.58293	1.61526	0.976387
PGK1	5230	GGACAAGCUGGACGUUAAA, GGGCGGAGCUAAAGUUGCA, GAACAAGGUUAAAGCCGAG, GAGCUGAACUACUUUGCAA	0.557422	0.408569	1.69985	1.35272	0.765404	0.435861	2.52282	1.51076	2.01679	1.02438
NUDT2	318	GCAUGUGGCUUGAUCAUCU, UCAAAAGGGAACUCAAUUA, CCAAGAAGGACACCAGUUU, GCAGGCCAGCUGACCAUUA	0.516432	0.446557	1.40537	1.52457	0.49095	0.608402	1.7263	1.92695	1.82663	0.867592
SERPINB12	89777	AUACUUAGAUGGUGUGAUU, CGCUAUUAAUGCUGAGACU, CCACACGACGAUUGAAAGU, GGGCUGUUGUCUCGGAAAG	0.493328	0.434118	1.3425	1.4821	0.42492	0.567644	1.51475	1.80218	1.65846	1.00225
PTPRN2	5799	GCAGUGACCUUCAAAGUGA, UCACGUGGCAGGAUGACUA, CAAGAGGUCCAUCGUCUGA, GAUGGAGCACGGAUUCAUA	0.542172	0.426184	1.47542	1.45501	0.561124	0.541034	1.95112	1.72072	1.83592	0.955351
ADAM20	8748	GUAAGAAGUGUGCCAGUAU, GUGGGAAUCUAGUGGUUGA, UAAAUAAGCUGUUGUUUGC, GAACACCUAGUAUAUAAGA	0.554612	0.487918	1.69165	1.5173	0.75843	0.601506	2.03779	1.6778	1.8578	0.91562
MLC1	23209	CGGCUGAGAUGGAUUACUU, CAAGUGCCAUUGCCAGUCA, GAACCCAUCAGCAAUAAAC, GAUCAUCGCUGCACGGUCC	0.508694	0.542373	1.55159	1.68664	0.633749	0.754153	1.72104	2.08093	1.90099	1.05469
RCE1	9986	GCCAUUCCUUCUGCAAUUA, GACCUAUGCUCCUGGAUAC, CUACACAGCUGUCUUCGGU, CUACACUGCUUUCCUCUUC	0.524226	0.487493	1.59897	1.51598	0.67714	0.60025	1.83128	1.67449	1.75288	1.00216
CNGA3	1261	GUAAAGACCUCAGACCGAG, GGGAUUAUAUCUGCAAGAA, GAGCCGAGCUUAAGGAGGU, CCACCCAGAUGAAGAUGAA	0.455484	0.394586	1.67864	1.76207	0.747292	0.81727	1.62513	1.54201	1.58357	1.07125
CHRNB2	1141	GCCGUGGUCUCCUAUGAUG, GAGAUCGACUUGGUGCUGA, CUGGAAGCCUGAAGAGUUU, CAGAUGUGGUCCUGUACAA	0.466591	0.40495	1.71957	1.80835	0.782051	0.854671	1.69304	1.61003	1.65153	0.997583
EDD1	51366	GCACUUAUAUACUGGAUUA, GAUUGUAGGUUACUUAGAA, GAUCAAUCCUAACUGAAUU, GGUCGAAGAUGUGCUACUA	0.487504	0.429978	1.79665	1.92011	0.845307	0.941192	1.81662	1.76739	1.792	0.879236
RNF38	152006	GCACUUACCAGUACCAUAU, GAGUCAAGGCAGCUACUUA, GUAGUAUGCAUGUGUGAUU, AAUCGUACUUGCCCAAUUU	0.503025	0.502136	1.45259	1.58745	0.538626	0.666714	1.54354	1.72503	1.63429	0.837231
NEURL	9148	CCGCAGAACUCACUCAACU, GGUAACAACUUCUCCAGUA, CCACAAGGCUGUCAAGAGG, CUGACUCGCUGCCCAAGUA	0.601076	0.689695	1.7577	2.24648	0.813685	1.16767	2.21859	3.19435	2.70647	0.850993
RNF24	11237	GCUCGGAUUUCCCACAUUA, GGGCAGAGAACAUUGUAUA, ACAGAAAGUGCCUUAUUAA, GAAUUUACAUGAGCUCUGU	0.500372	0.459386	1.46321	1.49632	0.549139	0.581416	1.54917	1.65042	1.59979	1.10426
CD96	10225	AUUCAAGAGCCCAACGAAA, GUGGAAGGUACGAGUGUAU, GCCAAUGGAUCUACGAAAA, GAACAGCAACCAUACGAUA	0.224661	0.276065	0.651364	0.725351	-0.618465	-0.463249	-0.908224	-0.442004	-0.675114	0.82006
CTF1	1489	GGCCAAGAUCCGUCAGACA, CGCACCUCCUCACCAAAUA, GCAGCUGCUCCAGGAAUAU, AAACAAGCAACACCUUAAA	0.381236	0.394241	1.10533	1.03586	0.144471	0.0508235	0.452089	0.378931	0.41551	0.88036
CCNB1IP1	57820	UAAUACACCUGUUCGAAAU, UAUCGAAAGUGUCGCAUCA, GAAUUUGAGCCACGCAUAG, CUACGAAACAUCACUAUUG	0.315714	0.397878	0.915357	1.04541	-0.127593	0.0640728	-0.0330011	0.400089	0.183544	1.05427
NPDC1	56654	GCGCGGAGAUGUACCACUA, GCCAUGACCUGGAGGCAGA, AUAAAGAGCCACCCAAGGA, ACGGAGACUUCACGGUGUA	0.238245	0.204979	0.690748	0.538575	-0.533769	-0.892782	-0.757213	-1.12794	-0.942575	1.07375
C20ORF39	79953	CCAAAGACAGCCUCGAGUA, GAAGUUCAUUGACCUCUCA, GAGGAAUGGUUUAAUUAAC, CAGAGAGUGAGGACAAUUU	0.204688	0.164272	0.593456	0.43162	-0.752786	-1.21217	-1.14772	-1.63797	-1.39284	0.59898
FLJ11286	55337	GGAAAUGCCGGAAGCGCUA, CCAAGAACUAAGUAACGAU, AUAUGAAGCAGGACCGGGA, GAUACAAACCAGACACGGU	0.0602132	0.0298165	0.174577	0.0783419	-2.51806	-3.67407	-4.2952	-5.56945	-4.93232	0.590536
HMCN1	83872	GAACGUCGGUGGAUUAAGA, CAACAUUCCUCAUUAUUGA, GGGCUGAGUUGUCAAGAUA, GAAAUUACAUGGCACAAAG	0.391176	0.45163	1.13415	1.18664	0.181607	0.246886	0.518302	0.692028	0.605165	1.05396
ZNF193	7746	CUGCUAAACCCUUCUAAUA, GCUCAGGUCUCAUUCGACA, UGGUCUAGGGCUUGGCUAU, CAAUAUACAGAAACGGUAC	0.466466	0.436955	1.35244	1.14808	0.435559	0.199229	0.971098	0.615924	0.793511	0.937272
SLC35E2	9906	GGUUAUCGGGUGUGUGAAA, GCUCCGAAGAGAAGCCGAA, CCAACUUCCUUAUGACGAU, CGGCACAGAUGAGAACGUA	0.409173	0.500243	1.18632	1.31437	0.246497	0.394374	0.634001	0.927556	0.780778	0.941887
ANKRD20A2	441430	GGUAUCAACAAGAGCUUAA, AAAGAUAAGUUCCGUAAGA, AGACAUGUGUGGACGAGAU, UUUAUUAGGCACAGAGUCA	0.415133	0.362916	1.20361	0.953549	0.267363	-0.0686205	0.671203	0.188188	0.429696	1.03375
PLUNC	51297	GAUCCACGGACUACAGUUU, AUAAAGUCCUGCCUGAGUU, GCAAUGGCCUGCUGUCUGG, GCAGGAAGCUUGACAAAUG	0.311878	0.380883	0.904236	1.00076	-0.145228	0.00109159	-0.0644455	0.299513	0.117534	0.907406
RIN1	9610	AGAAGCUGCUGUCGCCUAA, CCGAGUAGCCUAUCAGGAU, CCACGCAGCCACUCACAAA, CCAGAAGCCUCGAUUGCCA	0.426935	0.474229	1.23782	1.24602	0.307804	0.317328	0.74331	0.804519	0.773915	0.94163
SMTN	6525	GCGAAGCGCUGGUGAGUAU, UGAACGAUGUGGAGGAAUU, GCACCAUGAUGCAAACCAA, GAUCAGAGCACGGACUUUG	0.162739	0.281567	0.471833	0.739809	-1.08365	-0.434776	-1.73765	-0.396535	-1.06709	0.920107
ELOVL3	83401	GUACACAAGCUUUGGAUAC, UUCAUCAACUUCAUCGAUA, GCAAGGGCCUCUCAUCCUC, GCAGGAGGCUGGUUCGUCA	0.278405	0.39092	0.807185	1.02713	-0.309029	0.0386188	-0.356502	0.359441	0.00146975	1.02789
POP1	10940	GGGCAUAGAUAAUACGUUA, CAGUAUAAGAGGUCGCCUA, AGAAUAAAAUCUCGGAUCA, GGAUGCUGUUUGCGGAAGA	0.297306	0.426641	0.861986	1.12099	-0.214263	0.164767	-0.187535	0.560891	0.186678	0.932604
KIAA1618	57714	UAGAAAUGCUGUUGCGACU, UACCAUUGCCGGACGGAAA, GCACAAGUCACACGGGCUU, GUUGAGAUAUUGUUCGUAU	0.210566	0.24686	0.610499	0.648618	-0.71194	-0.624559	-1.07489	-0.699605	-0.887248	0.594101
HSPC159	29094	GAUCAGUGGCCGACAGCGA, CCAUCGCAUUCAAACGUUA, GGACAAAGACACCGAGCCA, CGGCAGCUACUCAGAAAUU	0.3229	0.31832	0.93619	0.836377	-0.0951271	-0.257775	0.0248851	-0.113878	-0.0444963	0.91475
OR3A3	8392	GGACCGCUGUUGCUGAGUU, UCCCACAAGUCCACAAUUU, GAUGUCGGAUGUAUCACUG, GAAGAGAUGCAGCCAGUUG	0.265174	0.370698	0.768825	0.973996	-0.379272	-0.0380116	-0.481745	0.237068	-0.122338	0.887142
CHAC2	494143	AGGACAAGCUGGUCGGAUA, UGUUGAAGAUCCUGCGGGA, CAUUCAGUGUAUUGCUAUA, GCAAAUUCUAUUAGGAACC	0.253045	0.351758	0.733659	0.924233	-0.446818	-0.113672	-0.602179	0.116244	-0.242967	0.958973
KRT16	3868	GGAGAUGCUUGCUCUGAGA, GGCCAGAGCUCCUAGAACU, GACCAAGUAUGAGCACGAA, GGAACAAGAUCAUUGCGGC	0.310761	0.43909	0.900997	1.15369	-0.150406	0.206262	-0.0736773	0.627154	0.276738	0.705745
CLDN10	9071	CCGAUAAAGCCAAAGCUAA, GCAAAAGUAUGAAUUAGGA, GGGCUUCUUUGGUUCCAUA, GACUGGAUGUUCCCUAUAU	0.229814	0.302832	0.666304	0.795681	-0.585748	-0.329738	-0.84989	-0.228797	-0.539344	0.899482
RRS1	23212	GCGCGUGGAAGAGGCGAUA, AGACUUAGAUUGACGUAUA, UUGGAUAUACGGCGAGGUA, GCAGAGAAGUUGCAACGCA	0.348179	0.329001	1.00948	0.864439	0.013616	-0.210165	0.218774	-0.0378473	0.0904633	0.75344
RY1	11017	GGCAGUACAUGAAUCGAAA, CGGGAGAGAGAUCGGAGAA, CGCAAGUAUAAAAGCGUUA, ACUACUUGGUUGUAUCAUA	0.215842	0.226623	0.625794	0.595445	-0.67624	-0.74796	-1.01124	-0.896667	-0.953952	1.05907
MT3	4504	GUGCAAAGGCGGAGAGGCA, CAAGUGCGAGGGAUGCAAA, CAAUAAAUCCCAUGAACAG, GUGUGGAGCACGUGGAGAU	0.206072	0.201673	0.597468	0.529888	-0.743066	-0.916239	-1.13039	-1.1654	-1.14789	0.911319
PPL	5493	UCAACAAACUGCACAGCGA, CGGAAAGUGAAGUGGCGAA, GAACAUCACCAACGAGCUA, GGACAUGAUCGCCGAGGAU	0.174154	0.228358	0.504929	0.600004	-0.985847	-0.736956	-1.56327	-0.879094	-1.22118	1.02864
CPNE5	57699	UAUACGACGUUGACUCUAA, GGGAGUUCACCACCAGUUA, CCCAAGGGAUGGAGAACAA, GUAGGGAUGUCGCCACCAU	0.310113	0.253812	0.899117	0.666884	-0.153419	-0.584493	-0.0790494	-0.635622	-0.357336	1.15845
C10ORF71	118461	CAGGACAGCUAAACGGAUA, GUUAAGAGCACAUACAGUU, ACACGAUCAUCAACACAUA, CGACAGGUGUUUGGGACUU	0.235625	0.232379	0.683152	0.610568	-0.549721	-0.711775	-0.785655	-0.838882	-0.812269	1.14613
NXPH1	30010	GGUCACAUGUGCCAAUUUA, GAGUACAUGCUAAUCAAUA, GAAGACAUGCUCUCACAUA, CGUGGCAAAGAGAAUGAUA	0.426676	0.377434	1.23707	0.991696	0.306927	-0.0120305	0.741747	0.278558	0.510152	1.08641
GPSN2	9524	GCACUAUGCCUUUGCGCAA, GGGUCCAAGACGCGGAAGA, AAAUAUGACUUUACGUCCA, CCGCGUGGAUGGCCUAUUA	0.343685	0.391036	0.996453	1.02743	-0.00512649	0.0390468	0.185356	0.360125	0.27274	1.00483
CDH9	1007	CAACAACCCUCCUCGAUUU, GGAAUCAGUUCUUCUUAUU, UGUAAUGCCUGAAACUAUU, GAGACUAAGAGGAUUGUUU	0.362295	0.441461	1.05041	1.15993	0.0709529	0.214032	0.321005	0.639563	0.480284	1.0945
LY6G6D	58530	CCAGGACUGUGGAGCGGAU, CGGUGGGAGACGUGACUUA, GCAAUCAAGUGGAGACAGA, CUGGGAGACCUGUGCAACA	0.20204	0.237174	0.58578	0.623167	-0.77157	-0.682309	-1.18121	-0.791827	-0.986519	0.995626
TBC1D15	64786	AGAAAAGGAUGCCGAAGUA, GGUAAUGUGGACCGAACUA, CCAAUGACCAAGACGGCUU, GAAAGAGGUCAUCGAGGAU	0.382584	0.322711	1.10924	0.847913	0.149565	-0.238011	0.461171	-0.0823166	0.189427	1.05631
NRN1	51299	GGACUUAAGUUGAACGGCA, GCAAGUGCGAUGCGGUCUU, CGGACGAAACAUACGGUGA, CUGAAUAUCCAACGGUAUA	0.393152	0.184416	1.13987	0.484546	0.188874	-1.04529	0.531258	-1.37149	-0.420115	0.785982
ANKRD28	23243	UCAGAAUGCUUACGGCUAU, GGAAGGACAGCGUUGCAUA, GUAGUGAAAUUGCUUGUGU, GUAAUCGACUGUGAGGAUA	0.389669	0.397838	1.12978	1.04531	0.176038	0.0639271	0.508372	0.399857	0.454114	0.915065
WDR23	80344	GCAAAGUGGUUGUGUACGA, GCAAGUAGAUAUCGAGAGA, CCAUAUAGGGUGAACCUCU, UGCAAUAGGUGCUCCCUUA	0.344075	0.484161	0.997585	1.27212	-0.00348779	0.347233	0.188278	0.852275	0.520276	1.03364
MYADM	91663	UGUUAAUCGUAGAACCGUU, CCAUCAACCUACUGGCGUA, GCUUCAUCCUAGCGGCCAU, GAUGUAAGCUGCAGCCGCA	0.190232	0.316264	0.551544	0.830973	-0.858451	-0.267126	-1.33612	-0.12881	-0.732465	0.946126
SLAMF7	57823	UCGGGAAACUCCUAACAUA, ACUCAGGGAUCUACUAUGU, CACAAUCCCUCACACUAAU, UGAAAGAGCUGGUCGGUUC	0.432757	0.369481	1.2547	0.970799	0.327345	-0.0427559	0.778151	0.229492	0.503822	0.811461
CTAG2	30848	GGGCGGUUCUGAAGGACUU, CCGGCAACCUACUGUUUAU, GCUGGAGGAGGACGGCUUA, CCAUGGAAGCGGAGCUGGU	0.294651	0.264247	0.854287	0.694301	-0.227207	-0.526368	-0.210613	-0.5428	-0.376706	0.721988
ZC3HAV1	56829	GUGUAAGGGUUGUCCGCUU, ACAAUCAAUUUUCGGGUAA, GGUAAAACCUGGACGGACU, ACAUGGAGACGAUCGAGAA	0.188315	0.273785	0.545987	0.719362	-0.873062	-0.475209	-1.36217	-0.461104	-0.911637	1.00894
STXBP6	29091	GGUUAAUGGUAUCGAUCCU, GAAUGAGCGUGGAGAGCGA, AACUGGAGGUCAAGGCGAA, CGGCAGAGUUUGAUUUGUU	0.381958	0.394062	1.10742	1.03539	0.147202	0.0501688	0.456957	0.377886	0.417421	0.769165
CLTB	1212	GGAACCAGCGCCAGAGUGA, CAUCUAAGGUCACGGAACA, GCACAGAGUGGGAGAAGGU, GGAAACGGCUGCAAGAGCU	0.272537	0.266469	0.790172	0.700139	-0.339762	-0.514286	-0.411298	-0.523506	-0.467402	0.553754
UBXD1	80700	UCAUGAAGAUCUACACGUU, AGUUCUACGUGCUGAGCGA, GUGUUUCAGGAGCGCAUUA, AAAGGAACUUCAAGCCGAA	0.24077	0.370222	0.698071	0.972747	-0.518554	-0.0398639	-0.730084	0.23411	-0.247987	0.942905
KBTBD4	55709	GAUAAUGUGUGGACAGAGA, CGGGAAAGAUGCCAUAUAU, GGCAAGACACUGCAAGAUA, GAGGAAUGCUCUCGGUUUU	0.344674	0.404504	0.999321	1.06282	-0.000980467	0.0878987	0.192748	0.438138	0.315443	0.977603
COL25A1	84570	GGGUGAGAAGGGUGAUCUA, UCAUAGACUACAACGGCAA, UGGAUUACCGGGAGCCAAU, GAAGCCUUACAGAGGAUUA	0.297471	0.375179	0.862465	0.98577	-0.213462	-0.0206776	-0.186106	0.264749	0.0393218	1.07611
CXORF15	55787	GAAACAAUAAUUUGGCGUA, AUAAGGUGUUCAAACGUAA, GCAGAGAACUUCAGCGUCA, GAACAGGGAUUUAGCAACA	0.212766	0.226054	0.616877	0.593949	-0.696945	-0.75159	-1.04815	-0.902463	-0.975309	1.02123
BCCIP	56647	GGGCACACAGAACCAAUAA, GAAAGGGUACCCAGUGUGU, AAAGAAACCUAGCAACAAA, CAACAGAACCAUAUUGGGA	0.241643	0.418994	0.7006	1.10089	-0.513336	0.138676	-0.720781	0.519225	-0.100778	0.854715
RPL28	6158	AAUGGAUGGUCGUGCGGAA, AGAGGAAUAAGCAGACCUA, GGACUGAUUCACCGCAAGA, AAGGUGUCGUGGUGGUCAU	0.306808	0.307074	0.889534	0.806827	-0.168879	-0.309669	-0.106614	-0.196748	-0.151681	0.634149
MGC50559	254013	CGCUGAAGGAAUAUGAUUA, CUAUAGAACUCGAGUACUG, GAGGACAACUGUGAUGUAA, CCUUGUUGUUCUUGGCGAU	0.339444	0.416148	0.984157	1.09342	-0.0230397	0.128842	0.153417	0.50352	0.328469	0.8615
HNRPF	3185	CGUACAAAGCGACCGAGAA, CCACAGAUACGGCGACAGU, AUGGAAGAGUGACGGGUGA, GUACAUUGGCAUCGUGAAG	0.357746	0.451537	1.03722	1.1864	0.0527252	0.246589	0.288505	0.691555	0.49003	1.14404
KIAA0133	9816	GUAACAGAGUUUCGAACCA, AAUCAGAGAACGACGGCUU, CAACAUCGCUGCCGACAGA, GAACUUUACCCAUGGGCAA	0.367151	0.54397	1.06449	1.42926	0.0901612	0.515272	0.355254	1.12062	0.737938	0.965368
IK	3550	GUGAUGAGGAGGUGGAUUA, CAUAUGAGCGGAAUGAGUU, GAGGCUGACAUGAAUAUUU, GCAGGGAACCCGUAACAAG	0.146749	0.114691	0.425473	0.301348	-1.23286	-1.7305	-2.00369	-2.46571	-2.2347	0.375106
FTL	2512	GAAGUGAAGCUUAUCAAGA, CGACUAAGAGCCUUCUGAG, GAAAGGCUCACUCUCAAGC, CAAUAGGCAGCUUUCUUAA	0.342786	0.383982	0.993848	1.0089	-0.00890314	0.0127832	0.178622	0.318184	0.248403	0.818458
PRAMEF8	391002	CCUUGGAGAUGGUCGUUAU, UGGUGGAGCUUGACUGUAU, CCUCAUCUGGAGUCAUUAA, CGACAUAUUUUCUGGAGCU	0.477704	0.507733	1.38502	1.33405	0.469904	0.415815	1.03233	0.961796	0.997065	0.954529
KIAA1826	84437	GAAAGACAGACUUCGAAUU, CCGAAAGGCUGCAGGUAGA, GGUUACAGAUAGUCAAUUC, AAGAUUGGAUUCCGAAAUG	0.429607	0.438665	1.24557	1.15258	0.316805	0.204863	0.759358	0.624921	0.69214	1.05652
RWDD1	51389	GGCUAUGCUCAGAGGGUUA, UGAAGAUGAUCCAGACUAU, GCAGAACUCUUGGAAAUUA, UCUAGUGACAGCUGUGCAA	0.377064	0.43913	1.09323	1.1538	0.128599	0.206392	0.423788	0.627363	0.525575	1.13402
CYLC1	1538	GCAAAUAGUAGAAGAGAAA, CUCAAAGGAUGAAAGGAAA, CAGAGAGGUACAAAUGAUA, AGUUACUAGACAUGACAAA	0.386656	0.46942	1.12104	1.23339	0.16484	0.302624	0.488405	0.781039	0.634722	0.872922
FJX1	24147	GGACUUAGUGUCACCGGGA, UCGACUACCUGACGGCCAA, AGUACAAUGGACCGACUUA, CGGAGCAGAUUCAGGGCGA	0.293325	0.361536	0.850444	0.949924	-0.233712	-0.0741165	-0.222211	0.179411	-0.0213999	0.761749
DNAJA5	134218	GCUUCAAACCGCUGGGAAA, GAGUAAAGGUUGAUCCAGA, UGAAAUGGCACCCGGAUAA, GCUUAGAUUUGCUACGCUA	0.320445	0.396975	0.929074	1.04304	-0.106134	0.0607947	0.00525979	0.394855	0.200057	0.945505
UPK1A	11045	GGGCUAAGCAUAUACUAGA, GCCUGCUAGUUGUGGGCAA, GGGUGACAGCCGACCAGUA, CAGGCAAGGAUGACGUCUU	0.375065	0.235156	1.08743	0.617864	0.120929	-0.69464	0.410113	-0.811518	-0.200703	0.880384
C9ORF25	203259	CCGCCAACCUCGUAUAACA, GGAGUGAGACUGUUGGCUU, ACAUGAGCCGUGUAUAAUA, GAAGGACGGCUACCGGUUA	0.302047	0.432472	0.875731	1.13631	-0.19144	0.184353	-0.14684	0.592168	0.222664	1.01688
FSTL3	10272	GCAACAACAACGUCACCUA, GGAACAAGAUCAACCUCCU, GAACUUCGUGUGAGCCUGC, CAAGUCCUGUGAGCACGUG	0.194934	0.232824	0.565177	0.611739	-0.823225	-0.709013	-1.27331	-0.83447	-1.05389	0.711621
JMJD2A	9682	GUAUGAUCUUCCAGACUUA, GCACGGACAUCAACCUUUC, GGGAUUCUAUCUCUUCUGA, GUGCGGAGUCUACCAAUUU	0.493563	0.416537	1.431	1.09444	0.517023	0.130191	1.11635	0.505676	0.811011	0.90585
SH3BP1	23616	UGGAGAUUCAGGCCGAUUA, GAGGGAGAACCACGGCCAA, UCCAGAAGCUCGUGUCCGA, GCCCAGUCUCUUUGAGUAA	0.304952	0.369138	0.884155	0.969897	-0.177629	-0.044096	-0.122215	0.227352	0.0525683	1.05168
OR11H4	390442	CUGUAAGGUUCUGUGGUAA, GUACAUUCUUCGAUCCUAU, ACACAUCGUGACAGAGUUU, GGUAAUGUAUGUAAGUCCU	0.475969	0.410684	1.37999	1.07906	0.464654	0.109775	1.02297	0.473073	0.748024	1.0605
C1QTNF2	114898	GCCACAGACUUGAGCGCUU, ACAAGAUUCUGAUGAACGA, CAGGAAUGAUGGGACGAAU, CAAGCAGGGUGACGAAGUU	0.394629	0.375	1.14416	0.9853	0.194285	-0.0213644	0.540907	0.263653	0.40228	0.993089
FOXR2	139628	CAAAUACAGAGUCGGAGUA, CAAUUUCACCCGACAGCAU, ACAUGAGGAAUGAGUUAUU, UCAGUGUGCAGGAGAUCUA	0.451247	0.39839	1.30831	1.04676	0.387704	0.0659277	0.885772	0.403051	0.644412	1.08016
EME1	146956	GAAUUUGCUCGCAGACAUA, GUGCAGUUGUGAAUGCCUA, CCGCAUUGGACCAGAACUA, GCUAAGCAGUGAAAGUGAA	0.436458	0.47743	1.26543	1.25443	0.339632	0.327034	0.800059	0.820018	0.810039	0.94744
KPTN	11133	UGACGAACCUGACCAGUAG, CCAGCGGAGUCGAGAGGUU, GAACAUUUACUGCGACUAC, GAACUGCUGUGUUAUAAGU	0.473408	0.437224	1.37256	1.14879	0.456873	0.200117	1.0091	0.617343	0.813221	0.928622
INCA1	388324	GGCCAUGUUUGGAAGGAAU, UGGCAGCGUCUGAAGAGUA, CGAAGACGGCUGUGGAUUC, GCACCAAUGAAUACCCUGA	0.433122	0.302334	1.25576	0.794373	0.328563	-0.332111	0.780323	-0.232587	0.273868	1.06963
CLSTN1	22883	CCGGGAAACUCGCGGAUAA, GGAUGGAACAACAGGAUUG, GUGAUCGACUGUCUGUAUA, GCGACCAGGUGUUUGAGUU	0.260952	0.34823	0.756584	0.914963	-0.402428	-0.128214	-0.523032	0.0930215	-0.215005	0.954493
2010-09-01	151011	GAAAGCUACCUCCGAGAUA, UAUUAUGGCUGACGUAUUA, GCAUUAUACCAAAGAGCGA, GAAGUAUGGAUGAGGUAAA	0.377884	0.468448	1.09561	1.23083	0.13173	0.299634	0.42937	0.776263	0.602817	1.00063
MFGE8	4240	GCACGUGCCUUAAGGGCUA, GACGAAAUGUGUCGAGCCA, GCGAGGAGAUUUCCCAAGA, CCAGCAGCAAUGACGAUAA	0.304136	0.451324	0.881789	1.18584	-0.181495	0.245908	-0.129109	0.690467	0.280679	1.03706
RASGEF1A	221002	GGUAAUUAUUUCACGCAUC, GUACCAUAAUGCAGGGCGU, UGUUCAACCUCUUCGUUAA, CUCCAGGAACUGCGAGAGA	0.152809	0.270107	0.443043	0.709697	-1.17448	-0.494724	-1.8996	-0.492268	-1.19594	0.372807
ATPAF1	64756	GAAAGAGACCUACGGGUUA, GCAAAUUUCAGGUAUAGUU, CAGCAAAAGAUACAGUCUA, UGAAUGUUGCUGAGGCACA	0.440978	0.326969	1.27854	0.8591	0.354495	-0.219101	0.82656	-0.0521185	0.387221	1.06737
STK11IP	114790	CCUAUAAUCGCCUGCAUUU, GCAGUUGCGUCGCUAUUUG, GCCAUGAGUUCAAGCCAGA, CAUGGUAGUUGGAGCCUCA	0.309062	0.406973	0.896071	1.06931	-0.158315	0.0966775	-0.0877788	0.452157	0.182189	1.12251
MAGEA2B	266740	GCCUAUAUUGUGAACGAAU, CACUAAAGAUCGGUGGAGA, CCUCAGAAAUUGCCAGGAC, UCCACUGCCUCGUGUGAUA	0.426004	0.375159	1.23512	0.985719	0.304655	-0.0207524	0.737695	0.26463	0.501162	1.08512
KIAA0913	23053	CCUGAAACAACAUCGGAUA, CAACUGGAACAGCGAGACA, GGGAUCAGCUCUUCCGCAU, GGUUGGUGGUAUAGCGUAC	0.472	0.319474	1.36848	0.839408	0.452574	-0.252556	1.00144	-0.105544	0.447946	1.09697
FANCE	2178	CCAAGUAUCAGGCUAACAU, GCCCAAAGCUAUCCAGGAC, GAAUCUGGAUGAUGCUAAA, CAACUGCCCUGACCUCCUU	0.435986	0.328782	1.26406	0.863863	0.33807	-0.211125	0.797274	-0.0393807	0.378947	0.914689
HPS4	89781	GCAAGCGGUUUCUGGAUCA, UAUAAAGGACUGAUUGUCA, CAAUGGACCUGUUUCCCUA, GAGAACGGAUGCUUGUCUG	0.364526	0.427473	1.05688	1.12317	0.0798099	0.167577	0.336797	0.565377	0.451087	0.953342
EPN2	22905	AGACUACGCUGUUGGAUUU, GAAGAAAGCCGAAGGGACA, CCUUUGAGCUCUUCAGUAA, GAACAAUUACUCAGAGGCA	0.397134	0.287816	1.15142	0.756228	0.203413	-0.403107	0.557181	-0.345962	0.10561	1.04533
RUNDC1	146923	GGCCAAAGGCGAAAGACGA, CGUGGGAGCUCUUUGUAAA, UGACUAUGGCUGUGCGGAA, CAACUUAGCUCUCGGAAAG	0.423501	0.298361	1.22787	0.783935	0.296153	-0.351195	0.722536	-0.263062	0.229737	1.00133
OPN1MW	2652	CCCGUUAUCUAUGUCUUUA, UCACAGGUCUCUGGUCUCU, GGAAGAAGGUUGACGAUGG, GAUGGAUGGUGGUCUGCAA	0.429692	0.464233	1.24582	1.21976	0.317092	0.286595	0.759871	0.755441	0.757656	1.12435
RP13-36C9.3	441519	UCUACAAUGGAGCAGGAUA, GGCAUAUGUUACCGAAUCA, GCAAGAUGUAUGAGACGAG, GAAGGAACUCCGAUGCGUU	0.259034	0.317347	0.751023	0.833819	-0.413071	-0.262194	-0.542008	-0.120934	-0.331471	0.983263
LOC203547	203547	GGGUUGAUAUUUAGGCUUA, AGUUAAACAAGUAGGGUAU, AAUUAAAAGGUUCGAGGAA, GGAAUGAAGGCUCACGACA	0.302474	0.446033	0.87697	1.17194	-0.1894	0.228896	-0.143203	0.6633	0.260049	1.08774
SSX5	6758	UCAGGAAGAUGACGAGUAA, GUACGGAGACCUAGGGUUG, UGGGAAUCAGGUUGAACAU, AGUGCGUGAGAGAAAGCAA	0.409557	0.40529	1.18744	1.06489	0.247852	0.0907005	0.636416	0.442612	0.539514	1.14284
BTN2A3	54718	CGGGCAACCCAGAGAGAUU, CCUCAUUAGGUGUGGCUUU, GGGCUGGACACUUCACAGA, AGACACUGGUCAUCCCUAU	0.249086	0.200579	0.722182	0.527015	-0.469566	-0.924085	-0.642738	-1.17793	-0.910331	1.17249
TRADD	8717	GGGUCAGCCUGUAGUGAAU, GAGGAGCGCUGUUUGAGUU, GGUCUCAAAUGGCGCAAGG, GGAGGAUGCGCUGCGAAAU	0.313126	0.412781	0.907853	1.08457	-0.13947	0.11712	-0.0541777	0.484802	0.215312	0.901794
VTI1A	143187	CGUGAAAGACUUCGGGAAA, GGGCACAUCUGCUCGAUAA, UGACAGGGAUGUUGCGAAG, GAGAAAAGAUACAGCGAGC	0.193108	0.255153	0.559883	0.670407	-0.836804	-0.57689	-1.29752	-0.623481	-0.960502	0.93084
LACTB2	51110	GGGGAAGGAACAACGGUAU, GCAUAGGAGAUAUUUGUAA, CCAAUCGAGUCGUGCGUGU, GGCCGUUAGUUAUCUAUUA	0.378576	0.396787	1.09761	1.04255	0.134371	0.0601108	0.43408	0.393762	0.413921	1.07888
CALCB	797	GGUAAGAACUUGGUGAGAA, GACACAUGGUAAUGGUGAU, AAACCUUGGUGAUGCAUUA, ACACAUGUUUGCAUCCUAA	0.427394	0.437473	1.23915	1.14945	0.309354	0.200939	0.746073	0.618655	0.682364	1.02741
TNFRSF17	608	GCUAGGUAAUUAACCAUUU, CUACGGAGAUAGAGAAAUC, AACCGAAGGUCGACUCUGA, GAAGAUAAACUCUGAACCA	0.382072	0.446162	1.10775	1.17228	0.14763	0.229311	0.457721	0.663963	0.560842	0.975099
WNT5A	7474	GCCAAGGGCUCCUACGAGA, GUUCAGAUGUCAGAAGUAU, CAUCAAAGAAUGCCAGUAU, GAAACUGUGCCACUUGUAU	0.15634	0.202004	0.45328	0.530759	-1.14153	-0.913871	-1.84084	-1.16161	-1.50123	0.87468
CDON	50937	AAACAAGUCUGGAGAUGUA, CCACAAAGCAUGUUAUUAC, GAUCUUGGACCCUUAUGUA, GGAGCCAUCUAGUCUUUAU	0.301674	0.387253	0.874652	1.0175	-0.19322	0.0250219	-0.150014	0.337728	0.0938571	1.03828
CTNNBIP1	56998	CGGAGGAGAUGUACAUUCA, GAAGAUGGGAUCAAACCUG, CGGAAGACCGGAGGCAGUA, GGACAGUAUCGUUUGUUUA	0.275198	0.184952	0.797889	0.485956	-0.32574	-1.0411	-0.386297	-1.36479	-0.875544	1.09354
OR5P3	120066	GAAAUAAUUCCAGCUAUCU, AUUCAUUGGCUGCUUAUUA, GGCCAAAUAAAGUCAAUCA, AGAGAGAGCUUAGAAUAAA	0.432044	0.335121	1.25264	0.880519	0.324967	-0.183574	0.773911	0.00461521	0.389263	0.949901
C20ORF179	140836	GCCAUGAGCUCGCGAUCAA, CAAGAAUGAAGCCGAGUUU, GACAAUUCCUUCUGAUGCA, UCCGAACCCAUUGGAGAAA	0.0968021	0.177595	0.28066	0.466624	-1.8331	-1.09967	-3.07392	-1.45832	-2.26612	0.646965
HBA1	3039	CAAAUACCGUUAAGCUGGA, AGGUUAAGGGCCACGGCAA, CAACUUCAAGCUCCUAAGC, GAAUAAAGUCUGAGUGGGC	0.375113	0.460748	1.08757	1.2106	0.121114	0.275724	0.410443	0.738081	0.574262	1.17571
OR4F29	729759	GCAAACAGCUAGUGAUUUA, CCUAAUUCACAGAUGGACA, CCUACAGAUUGCAGUUCAU, GGGUUUAUCUGUGUGGGUA	0.313682	0.492412	0.909466	1.2938	-0.136909	0.37161	-0.0496113	0.891204	0.420796	0.922669
ARHGEF15	22899	GCAAGAUCAUCGAGCGUUG, GCAUGAAGCAGACUGAAGA, GGUUACAGGUUCUGGACUA, GAACGGUGCUCCAGAUGCU	0.304773	0.425587	0.883634	1.11822	-0.178479	0.161199	-0.12373	0.555193	0.215731	1.06335
ZNF263	10127	CAAUGGAGACUGAGCGAAG, CGAAAGAACUCAUGAGAGA, GCUUAGAGGACGUGGCAAU, GGGAAGGGCUCCUGAUAGU	0.364671	0.330951	1.0573	0.869564	0.0803824	-0.201636	0.337818	-0.0242271	0.156796	0.927489
CLMN	79789	ACUCAUAGGUCUUCGGAAU, AAGUAGAGACCACGAAUUA, ACAGAUGUGUCUUACGAAA, AAAUAAGGUCAUAGCGUGA	0.301357	0.319674	0.873731	0.839933	-0.194739	-0.251654	-0.152722	-0.104103	-0.128412	0.974524
SERPING1	710	GGAUAGAGCCUCCUCAAAU, AAAGUGCCCAUGAUGAAUA, GCCAGGAUAUGCUCUCAAU, GCUAUUCGUUGAACCCAUC	0.562319	0.522898	1.63034	1.3739	0.705176	0.458273	1.45182	1.0296	1.24071	1.03072
PRPF31	26121	GCUCUUAGCUGAUCUCGAA, GCUACGAACUGAAGGAUGA, CGUAUGAGCUUCGGAGAGA, GAAGCAGAGCGUCGUAUAU	0.344922	0.404148	1.00004	1.06189	5.66066e-05	0.0866299	0.194597	0.436111	0.315354	1.07099
KDELC1	79070	GGUCCUUCAUAGUAAGAUA, GCGAUGACAUAUUCUGUUA, GGGCGAAAGAUCACGAUGA, AACCACAGACUGAGGACGA	0.343014	0.427686	0.994509	1.12373	-0.00794311	0.168295	0.180334	0.566525	0.37343	1.12775
FLJ39531	400360	CCACAUUGCUCUACGGAUA, GGAAUUCGUAAGUGACUAA, GGGCACUACGCUAGACAUU, CCAGUGAUUUCCAGCGGAU	0.243064	0.346032	0.704722	0.909189	-0.504875	-0.137348	-0.705694	0.0784354	-0.313629	1.17284
KDELR1	10945	GUUCAAAGCUACUUACGAU, AGUUGAGUUUGCCGGCAUA, CGCCGGAAUUUCAGGGAAG, CCACGGUCUGGUUGAUUUA	0.397874	0.412241	1.15356	1.08315	0.206099	0.115232	0.561971	0.481787	0.521879	0.951191
PCDH9	5101	GUUCAGAGGUCCUUAGAUA, CGACGUGGGUUAUACUUAA, GAGCAACGGUUACCAUCAA, CCAGUAACAGGUAACAUUA	0.303041	0.345269	0.878614	0.907183	-0.186698	-0.140534	-0.138385	0.0733476	-0.0325189	1.02372
PRKRIP1	79706	GAGCCAGAGCAGAAGGCGA, GCAGAACACCCUUGCGUUU, CCGGAGAGAAUAUCAGCGA, CCCCAGAAUUUGUCCGAGA	0.359351	0.29532	1.04188	0.775943	0.0591827	-0.365977	0.300019	-0.286668	0.00667582	1.03972
SRP14	6727	GGAUAGUUGUGGUAAGAAU, GAAUAGUUGCAGUGUUUAU, UCACAUAAGAUUAGGGUCC, GCAGCACAGUAAAGGGCAU	0.374091	0.384983	1.08461	1.01153	0.117178	0.0165395	0.403424	0.324182	0.363803	0.980328
DGCR6L	85359	GGGCGAUGGACCAGAAGAU, CUGUCAAACCCUAGGAUAG, GGCUCAGCAGCGAGAACUA, UCCUGGAGCUGGACCGGAA	0.390707	0.507262	1.13279	1.33282	0.179874	0.414477	0.515212	0.959659	0.737436	0.991111
ZIC4	84107	GGUGAUGAGGAAACGAUUA, UGUUCAAAGAGUCGGGUUU, CAACGCUGAUGAAACGUAA, CGUUUGGGUUUGAUGGCGA	0.430881	0.556339	1.24926	1.46176	0.321076	0.54771	0.766974	1.17242	0.969698	1.03041
BSG	682	GCGGGCAGCACCAGAAUGA, GCAGGUUCUUCGUGAGUUC, GUACAAGAUCACUGACUCU, CGUCAGAACACAUCAACGA	0.471515	0.478908	1.36707	1.25831	0.45109	0.331493	0.998789	0.827139	0.912964	0.964219
ACF	29974	AGACGUAUGCAGCCGAAUA, GUGGACAACUGCCGAUUAU, CAACAGAGCCAUUAUCCGA, CUGAAGGUGUUGUCGAUGU	0.471028	0.500611	1.36566	1.31534	0.449602	0.395436	0.996135	0.929252	0.962694	0.810246
PPP1R3B	79660	GCAGAUUACUUAGACUUUA, GGCAAGAACUAUAGGAUCA, GGACACUUAUGCCGGUUCA, ACACAGACUUUCCUUGUCA	0.184	0.23636	0.533475	0.621029	-0.906507	-0.687267	-1.4218	-0.799745	-1.11077	0.788589
ZNF138	7697	GGAGCAAAACCUUGGAAAU, CGAACUUUACUAUGCAUAA, GGUGGUAGCCAAACAUUCA, CGCAAAGCUCACUGAACAU	0.423768	0.463913	1.22864	1.21892	0.297064	0.2856	0.72416	0.753852	0.739006	0.998246
CABP1	9478	CGAGACAUAGAGGAAAUUA, CGAGAUGCUUUCCGAGAGU, GGGAAAUAAGCACCAGUGA, AGAUAUGAUUGGUGUAAAG	0.422803	0.465871	1.22584	1.22406	0.293773	0.291677	0.718293	0.763556	0.740924	1.00442
HIST1H2BK	85236	GCACAAUUGCCUUCGGUUA, GAUAUGACCAAGAAAGCUU, CCCUGUACCUUAAUAAAUU, GGGACUUUCUCUGGAAUUU	0.465203	0.363304	1.34877	0.95457	0.431649	-0.0670768	0.964125	0.190653	0.577389	1.00167
CALML3	810	AGAUGAAGGACACGGACAA, GUGACGAGGAGGUGGACGA, AGAUCGACCGGGACGGCAA, UGUUCGACAAGGACGGCAA	0.358108	0.384506	1.03827	1.01028	0.0541828	0.0147496	0.291104	0.321324	0.306214	1.01857
IGF2AS	51214	GGCCUGGGAAGUAGGACUA, CAAUCUGCCCAAAGCCAAA, GAUCGAACGCUCUGUGGCA, CAGACGAGGCGCUGACCUU	0.154781	0.20637	0.448761	0.542231	-1.15598	-0.883021	-1.86661	-1.11235	-1.48948	0.890052
HMG1L1	10357	UGACAAGCAGCCUGGUGAA, GUGCAAACUUGUCGGGAGG, GACCCAUUAUGAAAGACAA, AGGAUAUGGCAAAGGCGGA	0.414358	0.499933	1.20136	1.31356	0.264664	0.393479	0.666392	0.926126	0.796259	1.30509
LCE4A	199834	GGACCAGGAGCAGCACCAA, GGAAUUAGUGGGCGAAGGA, CCAAGAGCUCCAAUUGCUA, CCAAAAUGUCCCUCAAAGU	0.344737	0.391547	0.999505	1.02878	-0.000714661	0.0409296	0.193222	0.363131	0.278177	1.14688
YTHDF3	253943	GAAACAAACAAUAACCGUA, AGUCAAAGAAGACGUAUUA, CAAAAGAAAUCCAGCGUUU, CGGCAUAUUCGCUUAGAAA	0.470183	0.477462	1.36321	1.25452	0.44701	0.32713	0.991515	0.820172	0.905843	1.11558
PTBP2	58155	GAGAGGAUCUGACGAACUA, UGACAUGACUUACGUGCAU, GGAACUAGCAACCGAGGAA, AGAAGAGGAUCUACGAACA	0.368634	0.23478	1.06879	0.616876	0.0959778	-0.696947	0.365625	-0.815203	-0.224789	0.918223
DSC2	1824	GUGGAAAUCUUACGAGUUA, GCAAAUUGGUGUAGUUAAU, GAUUGGCGGUGGAGGAGUA, GGCAUAAGGUAUAAGAAAU	0.263087	0.29361	0.762775	0.771452	-0.39067	-0.374352	-0.502067	-0.300043	-0.401055	0.63882
COL1A2	1278	CAGAGGUCUUCCUGGCUUA, CAGGUUCACUUACACUGUU, GGAACUUUGCUGCUCAGUA, CCAAUGGGCUUAAUGGGAC	0.444489	0.494538	1.28872	1.29938	0.365935	0.377825	0.846958	0.901129	0.874044	1.00093
CAMTA1	23261	GGAUCAAGCUGCUCGAAAA, GGGAAAUGGCUGCCGAAAA, UGUCUGAAUGAGCGAGAAA, GGGCGAAAUGGACGAAAGA	0.378108	0.476044	1.09626	1.25079	0.132585	0.322839	0.430894	0.81332	0.622107	1.28931
TATDN2	9797	GAGAGGUGAAUCAGCGUAA, AAGAAGAAAGAGUGCGAUA, GGAGAAAUGGGCUUGGAUU, CGAGAGAUUGCCAGAGUCA	0.171362	0.209552	0.496835	0.550591	-1.00916	-0.860948	-1.60484	-1.0771	-1.34097	1.2271
NUMB	8650	AAAUGUAGCUUCCCGGUUA, UAAGAUAGUCGUUGGUUCA, ACAAAUUACGGCAAAGUUU, GCUCACAGAUCACCAAUGC	0.444066	0.397523	1.28749	1.04448	0.364561	0.0627851	0.844507	0.398033	0.62127	1.02736
C14ORF122	51016	CCAAUGCAGCUGUGAACGA, CUUGAAAAUUGCUGGGCGA, CGCUGGGUCCCUAAGGAUA, GUCUGGUGGUGGCUGGUUA	0.443603	0.463097	1.28615	1.21677	0.363055	0.283058	0.841823	0.749793	0.795808	1.11615
HSMPP8	54737	GAGAAACACCAGAGACGAA, CUGUAGUUCUGAAUGAUAA, CUAGAGAACAAGAACGCUU, GUCUGUAAGAUGCGACAUA	0.178773	0.503717	0.518322	1.3235	-0.94808	0.404359	-1.49593	0.943501	-0.276213	1.02312
NF-E4	58160	UCAUCUGAGCCAAGGGUAA, CCACAUAGCAGUUACAUCA, AGUGUGAGUCAGCAAGAUA, CGUGUUGUCUGUUGGCACA	0.410306	0.52352	1.18961	1.37553	0.250489	0.459989	0.641118	1.03234	0.836728	1.02521
SPRED3	399473	CUGCAGAGGCUGAUGAGUU, UGGUUUACAACAAGGUGAA, AAACAACCUUGGAGUGUAC, GCAAGUUUGGACUGACGUU	0.200153	0.181078	0.580307	0.475777	-0.785112	-1.07164	-1.20536	-1.41356	-1.30946	1.17692
CYB561D1	284613	CAUGUGGACUGGUGGUCUA, CCGGGUAGCUUAGAAGUAA, GCUGAGGCAAGUCGACAUA, CCACUUAUUGCCUGACCUA	0.08125	0.147459	0.23557	0.387444	-2.08577	-1.36794	-3.52443	-1.88673	-2.70558	0.748869
RCN2	5955	GUAGUAUGUGACCGAGCUA, GAGAAAGACAGAUUCGUGA, UAAAGGACAAGAAGCGAUU, UGUUAAACUCGGCCACGAA	0.411553	0.297221	1.19323	0.780938	0.254867	-0.356721	0.648924	-0.271886	0.188519	0.783653
C7ORF23	79161	GUAUCGACAAGGAGACUUA, GGAUCGAAUCAUCAAUUUA, CCAUGAUGUGGGAAGGUGA, CCAAAACCGUUGAAUAUAU	0.472222	0.374586	1.36912	0.984212	0.453254	-0.0229594	1.00265	0.261105	0.631876	1.09486
C1QTNF7	114905	UCGAAAGGCUAUAUAGUAA, AGGUAAGACUGGACCGCUA, GGAAAGCGCACUUGAGACA, GGCCUUACAUGAUGGGUGA	0.316166	0.422044	0.916667	1.10891	-0.12553	0.149139	-0.0293238	0.535933	0.253305	0.997248
DRP2	1821	GCACCCAUUUGAGGAGUUA, GAUCAACGUCCGAUGGAAA, GCGAAGUUCUGAUGUGACU, CGACACACACUCCCGAAUU	0.518928	0.523581	1.50454	1.37569	0.589322	0.460157	1.24526	1.03261	1.13893	0.594842
OR2V2	285659	CUUUGUGGGCUGUGGCAUA, UGGUGGUAGUAAUGAAUUU, UGUUUGAGAAGGUGAUAUU, CCUACUGUGGCUUGAGGAA	0.526685	0.49831	1.52703	1.30929	0.610727	0.388788	1.28342	0.918635	1.10103	0.850872
FAM32A	26017	AAGCAAUGGGAACGAGCAA, UGGGAGUGACCAAGCGGAA, GUUAUUGGGAGAAACGAUU, UCACGGAGCAUUACGACAU	0.417593	0.49326	1.21074	1.29603	0.275885	0.374094	0.686399	0.895171	0.790785	0.966673
MAP6	4135	CGGCAGGAUUACCGAGCCU, CCACCAAGCCAGACGACAA, GCCAUAAGCCCACGAGGAA, AUAAACUGGCUGAGGCGAA	0.248361	0.141791	0.720078	0.372551	-0.473776	-1.42449	-0.650244	-1.97703	-1.31364	1.02197
ZNF613	79898	AGUCAUAGCUUAUCACAUA, GCUCAGACCUCAUUAACUA, GUGAUCUCAUACAGGAUAA, GAUAAAUCAUGUCUCAACA	0.399166	0.396124	1.15731	1.0408	0.210775	0.0576955	0.570307	0.389905	0.480106	1.00809
SLC9A11	284525	GGACAUAAUUGGAGAGCUA, UAACUGGACCUUAGUAGAA, CGCCUCAGCUUGAUGUAUA, GCAUGAGGGUCGUGAUGUU	0.302667	0.3705	0.877528	0.973478	-0.188483	-0.0387804	-0.141567	0.235841	0.0471366	1.0762
LOC198437	198437	CGCCAAGAGGUGCAGACAA, AGGAGAACGUGGAUGGCAC, AGGAGAUCGCGCUGCUCAU, GCCAUCUGCUCUUCGGCGA	0.286682	0.358116	0.831184	0.94094	-0.26676	-0.0878261	-0.281136	0.157518	-0.0618089	0.967104
TARSL2	123283	GUACAGGUGCGGUCCAUUA, GGGAAAUGCCUAUUAGAUU, GGUGAAGCAUCAACCAAUU, CCAUCAAUGUGCUACAAUU	0.37139	0.403943	1.07678	1.06135	0.106723	0.0858957	0.384784	0.434939	0.409862	1.06828
ARFIP1	27236	GUAAAAUCACAGCGGAAAA, GCUAUAAUGCCGAUACCCA, GGUUCUAUCAGUAGUGUAA, GGAAUGGAGCACUAUGUAU	0.343373	0.383792	0.995549	1.0084	-0.00643563	0.0120687	0.183022	0.317043	0.250032	1.16141
TERF2IP	54386	GAUGAGAGCCCUCCUGAUU, GGAAAGCGAUGGAGAAGAG, GGUGGGAGCUGCCAUUAAG, GGAAGCCACCCGGGAGUUU	0.388263	0.267019	1.1257	0.701584	0.170824	-0.511313	0.499075	-0.518759	-0.00984195	0.820465
WDR34	89891	GGGACUGGAGCACGCUUAA, GAGCACAGAGUUCACGGAA, GGAAUCAUGUGGACGCCCA, GCACAGGCCUGACGGAUGA	0.486112	0.430171	1.4094	1.13026	0.495076	0.176655	1.07722	0.579875	0.828546	0.869249
SLC16A12	387700	GCUCAUAACUGAACUCGUA, GUACUUCAGCAGACGGAAA, GUUAAUUCUUGUUCCACUA, AAGAAGACAUUAAGCGGGU	0.402315	0.315344	1.16644	0.828557	0.222112	-0.271327	0.590521	-0.13552	0.227501	1.19699
SF3B3	23450	GGACAUAGGGUAAUUGUAU, GCCAAGGACCUGAUACUAA, CAGAGGUGAUCAUGAACUA, UGAGCUAGACCUUGGUUUA	0.334831	0.285941	0.970784	0.7513	-0.0427773	-0.41254	0.118225	-0.361025	-0.1214	0.624434
ZNF358	140467	CCUCAACACUGUCCCGGAA, CCUCGAUCCAGAUGUGAUU, CCGUUUAUGAAGAGCUCGA, CCCUGAUUCUCGAUCCUAA	0.349634	0.317678	1.0137	0.834688	0.0196334	-0.260691	0.229503	-0.118534	0.0554844	0.664523
FAIM2	23017	UCAGAAAGGUCUACACCAU, GGAAAGCUCUCCGUGGCUA, UUGGAGCCCUCAACAUUUA, CAUGAGCUCUUCACCACUU	0.244005	0.268709	0.70745	0.706025	-0.4993	-0.502209	-0.695754	-0.504221	-0.599988	1.04584
APBA1	320	GGACCAUCCGUUCGCCUUA, GAGUCAAGCUGAAUAUCGU, GAAUCAAAGUGCUGAACGC, CCAUCUGGGUCAUGCGCCA	0.294604	0.278734	0.854153	0.732364	-0.227433	-0.449368	-0.211016	-0.419837	-0.315427	0.827135
KLRB1	3820	GGAAGUGGAUAAACGGCUC, CACAGAACCUGAUACGUGA, CCGAGAGAAAUGCUUGUUA, GCAAUAUAUGCUGAGUUAA	0.298342	0.287115	0.86499	0.754384	-0.209244	-0.406629	-0.178585	-0.351586	-0.265086	0.61551
CORO2A	7464	GGACAUAUACCCUCCAACA, CAAGUUCCGUCAUGUCUUU, CUGAGUACCGCUCCUAUAA, GAGUAGGCCUGGUGGAGUG	0.345103	0.340989	1.00056	0.895937	0.000813735	-0.158531	0.195947	0.0446071	0.120277	0.94899
RAB19B	401409	CCUUGAUAUUGACGGCAAA, AGACACAGCAGAACACGAU, GCACACUGGCUGAGAAGUA, UCACUGGAUUCAUGAGAUA	0.424049	0.509948	1.22946	1.33987	0.298019	0.422096	0.725864	0.971826	0.848845	1.02457
C7ORF10	79783	GGUGAUGAUACACGAACUU, CUCAUAACCUCGAUCCGAA, AGGCAGUGGAGUCCCGUAU, GCUCAUGGCAGUAUCGUUC	0.334525	0.310022	0.969895	0.814574	-0.0440991	-0.295883	0.115868	-0.174733	-0.0294328	1.01587
BRMS1L	84312	CAGCAUUGUGAGAGCGAAA, CGGCUGUAGUGUAUAUUUA, GCAAAUUCGUACAAAGGUA, CUUCAUAGUUGCCAAAUUU	0.401172	0.49122	1.16313	1.29066	0.218009	0.368113	0.583207	0.885619	0.734413	0.774129
IGSF2	9398	GAAGGAUGCUGGCGAGUAU, CUGUUUACCUGCCGACAAA, AAAGUGUACUGGACCGAAA, GUUUGCAGCCAGUGACGUA	0.393602	0.493458	1.14118	1.29654	0.190526	0.374671	0.534204	0.896092	0.715148	1.01705
RPS3	6188	GCGGAGACCCUGUUAACUA, GCCAAAGGCUGCGAGGUUG, GGACCCAACUGGUAAGAUU, GGAGUUGAGGUGCGAGUUA	0.0588785	0.0795688	0.170708	0.209064	-2.5504	-2.25798	-4.35286	-3.30806	-3.83046	0.41124
CTDSPL	10217	GGAAAUGCUACAUGCGGAA, CGGUUGAAAUCGAUGGAAC, ACUCGGACAGGGUCAGAAA, UCGUUUAAGCCUAUUAGUA	0.314052	0.257781	0.910537	0.677313	-0.135211	-0.562106	-0.0465841	-0.599872	-0.323228	0.971839
FNDC1	84624	GAACAGGGCCUCAGUCCUA, GGAUCGAGAUUGAUGGUUU, CCGAAUGGACAGAGAAUUA, GGAGUGAGCCGUCCUGUUU	0.324285	0.265143	0.940207	0.696654	-0.0889495	-0.521486	0.0358998	-0.535005	-0.249553	1.08612
TAS1R1	80835	GCCUGCAGCUUCUCAUUUC, UGACAGGUCUUGUAGCUUC, GUAAGGACUUGCCAGAGAA, CCACAUAGAGCUCCAAGGA	0.481948	0.386376	1.39732	1.01519	0.482664	0.0217495	1.05509	0.332502	0.693794	1.02167
PPP1R11	6992	UGAGAAACCUCGGGCCUUU, GCACUAAAUCCCUCUCUCC, GUUUAGAGCUAUCCCACUA, GCUUGAGAUUGGUCACUUA	0.342424	0.399332	0.992798	1.04923	-0.0104275	0.0693324	0.175904	0.408489	0.292197	0.550866
RGS8	85397	GCUACGAGGUGGGCAGAUU, UCAAGAGAUUAUCGACAGA, UCUCUAAGGCCCAUAGGAU, GGUCCAAAAUGUACUUAGA	0.41056	0.398322	1.19035	1.04658	0.251382	0.0656818	0.64271	0.402659	0.522684	1.08798
FLJ23588	64800	ACGACGAGUUUGAGCGCUU, CAAGAGAAGAAUUUCGAUA, GAGACGAGGAAUACGAAAA, ACUUAAAGAGCAACGGGAA	0.296598	0.368062	0.859933	0.96707	-0.217705	-0.0483076	-0.19367	0.220626	0.0134781	1.14026
NAV3	89795	GGACUUAACCUAUAUACUA, GAGAGGGUCUUCAGAUGUA, CAGGGAGCCUCUAAUUUAA, GCUGUUAGCUCAGAUAUUU	0.24615	0.330718	0.713667	0.868951	-0.486676	-0.202654	-0.673246	-0.025853	-0.349549	0.956224
AP4E1	23431	GAGAAUUCAUCUGGAUAUA, UCGAAUACUUUGCACGAUA, CAAGUUAGCCCAACAAGGA, GGUCUAGGAUCAGAAAGUA	0.167869	0.198002	0.486706	0.520244	-1.03888	-0.94274	-1.65782	-1.20772	-1.43277	0.86066
WASF3	10810	CAUCGGACGUUACGGAUUA, GCUAACAACUUCUACAUCA, CAGCGAACUUGAAUGUGUA, GGCUGAAGUUCUAUACUGA	0.295361	0.348931	0.856346	0.916806	-0.223735	-0.125312	-0.204422	0.0976557	-0.0533832	0.844043
TM7SF3	51768	UCGAAGAGAGAGAGGACGA, AAACCUAGGCUAUGCGAGA, GUAAUUUGGAGUUCGAUUU, CCCAGGAGUUUGAGACCGA	0.22216	0.248997	0.644112	0.654231	-0.634616	-0.612128	-0.937023	-0.679753	-0.808388	1.13207
SYT12	91683	UCGAUGAGGAUGAGCGCAA, GAGAAGAGCCUGCGGUUUU, GAAUACCAUCUGAGCGUCA, GAACACUGGCUCCGGAGUU	0.416571	0.426403	1.20777	1.12036	0.272352	0.163962	0.680099	0.559605	0.619852	1.14575
DOCK9	23348	CGGUCAAGCCUUAGCGGUA, UCUGGAAAGCCGAGCGCUA, GCACAAUGGUUCACGGGAU, AGGAAGAAGUCGCGGUUAA	0.244402	0.318696	0.7086	0.837364	-0.496958	-0.256074	-0.691577	-0.111161	-0.401369	1.07913
HNRPA2B1	3181	CGGUGGAAAUUUCGGACCA, GCUGUUUGUUGGCGGAAUU, GGAGAGUAGUUGAGCCAAA, GAGGAGGAUCUGAUGGAUA	0.273765	0.278828	0.793733	0.732613	-0.333275	-0.448877	-0.399731	-0.419053	-0.409392	1.15907
OGFRL1	79627	CAGAAACACUACACGCCUU, CCAUGAUGUUGUACUAGUA, UUAACUGGCAGGAAAGAUU, CAUUCAAGCCAGAUGGUGU	0.394895	0.402617	1.14493	1.05786	0.195257	0.0811527	0.54264	0.427365	0.485002	1.0404
PLEKHK1	219790	UCGAAUGCGAGAAGGAAUA, AGGAAGGACUUAAGGUGUA, GAUUAUGUCACCACGGAAA, CAAUAAAGAACGAUCACGA	0.314964	0.386643	0.913183	1.01589	-0.131024	0.0227479	-0.0391184	0.334097	0.147489	0.854456
RANBP9	10048	GGACAUAGUUUAGGUAUUG, GUCAUUGGCUGUUGUGUUA, UCACUGACCUACCGCCAAA, GGUAUUAGCAGGAAGAAUG	0.397626	0.391321	1.15285	1.02818	0.2052	0.0400988	0.560368	0.361805	0.461087	1.10849
MYOHD1	80179	GCAAAUGACUGGAGCCGCA, UAACAACAGCAGUCGCUUU, GGGAGGUCCUGCUGUACAA, CGCCCGAGCUAAUGAGAGA	0.421969	0.436226	1.22342	1.14617	0.290925	0.196821	0.713216	0.612079	0.662647	1.00891
TIA1	7072	GAUCUCAGCCCACAAAUUA, GACGGAAGAUAAUGGGUAA, CAACAAAUUGGCCAGUAUA, UAUGAUAAAUCCCGUGCAA	0.44534	0.5	1.29118	1.31373	0.368695	0.393673	0.85188	0.926437	0.889158	0.969348
KIAA1754L	150771	UCUUUGAGCUCCUGCGACA, GCGAAUGAGUGAGGAGAUG, CUUGAUGUAAAGACCAUUA, GCCCUGCACCUGUGAGUUU	0.51622	0.493988	1.49669	1.29794	0.581775	0.37622	1.2318	0.898565	1.06518	0.976173
MIA2	117153	GUAUGGAACAGGAUCGUAU, CUACGAGAAUUCACGAAGA, GGAUACAGGGCUUGAAUUA, CAAAGUGUCUGGAGAGUAC	0.252469	0.336986	0.731989	0.885421	-0.450106	-0.175565	-0.608042	0.0174056	-0.295318	1.05133
ZNF503	84858	GCGCAAACAUGUUCGCAGA, CGUCGGAGAAGUCGGGAUU, AGUCGAGUUUCAAGCCGUA, GGUGUGCACUCCUCGCUAA	0.215957	0.176719	0.62613	0.464323	-0.675465	-1.1068	-1.00986	-1.4697	-1.23978	0.893568
C13ORF18	80183	GCCAAAGCCUGUAUGCGAA, CCAAAGAGCUGUACCGCGU, GAGUGCAGCUGGCUCGAUA, UGAAGAGUGUGUCCGAAAA	0.363178	0.463518	1.05297	1.21788	0.0744656	0.284372	0.327269	0.75189	0.539579	1.08539
LPIN3	64900	GAGCUAUCCCUGCCGGAAA, GGGAAUAGGCCCAAUGAUG, GCGUGGACCCUUUGGGACU, AAAUCCAACUAAAUGGGUA	0.300057	0.303466	0.869962	0.797347	-0.200975	-0.32672	-0.163841	-0.223978	-0.19391	1.13323
HMP19	51617	GCACAAACGCUGUAUCCCA, GUUAAUCACUUACAGCUGC, GAAGACAAGAACGGAAUAU, CCAAGCCGCCUUCAGUUGA	0.0936138	0.14156	0.271417	0.371944	-1.88142	-1.42684	-3.16007	-1.98079	-2.57043	1.13533
LY6K	54742	CAUCAGUGUUCAAAGAAUA, CCAGAGGACUCCCAGCGAA, GUAAAAUUCGCUACUGCAA, CGGACGAGGGUGACAAUAG	0.510615	0.435613	1.48044	1.14456	0.566024	0.194793	1.20372	0.60884	0.906278	1.1802
SPACA5B	729201	CCUGAUGGCAGCAGUGAAU, GCCAUAUUCUGGAUGACAU, GCUACAAGGGCUACGGCGU, UGGCUCAAGGGGUGUGAUA	0.348547	0.456492	1.01055	1.19942	0.0151415	0.262336	0.221494	0.716701	0.469097	1.05003
C9ORF98	158067	GCCCAGGAUUGUAAUAUUA, GAACAUCGUCAGGGUCAUU, CAAAGCAACCAUCGUACUA, CAUACACAGUCUUCGAAUA	0.414031	0.386877	1.20041	1.01651	0.263528	0.02362	0.664366	0.335489	0.499928	1.0031
CST6	1474	GAUAAGUCCCCGAGGGCGA, UCAAGUACUUCCUGACGAU, GCGCAUGGUCGGAGAACUC, GAAGCUGCGCUGUGACUUU	0.349482	0.33408	1.01326	0.877785	0.019006	-0.18806	0.228384	-0.00254831	0.112918	1.18213
COMMD8	54951	UAUCAUGAAAUGCGUGAAA, CAUUUGUGGUCGAGCUUAU, CAAGAUUGCUGCAUUACGA, CAGAAGAAUGGAUGCACGU	0.502482	0.452257	1.45686	1.18829	0.54286	0.248888	1.16241	0.695225	0.92882	1.22328
MYOM3	127294	GGAGAGUGGUGAUCGGAUA, UCACCUUCCUUGACCGAUA, GAGAUUAGGAGAUGCGCCA, GGGAAUUUACAGAGCGAUG	0.349122	0.351705	1.01222	0.924093	0.0175196	-0.11389	0.225734	0.115897	0.170815	1.11194
ZZEF1	23140	GAUUUAAGGGAGACGGGAA, GCAGAUGGGAUUCGAAUAU, CUGGAAGGUAGACGAGAUA, CCAGACAGGAUUCGAGAUU	0.451691	0.471235	1.3096	1.23815	0.389125	0.308191	0.888305	0.789927	0.839116	1.00261
CADPS	8618	AAGACGAAGAAGACGAUUA, GCAAGUGACAUGAUCGAAU, GGAGGGAGACACCGUGAUA, GGAUCAAGAAGUUCGAACA	0.471507	0.45027	1.36705	1.18307	0.451068	0.242535	0.998749	0.685081	0.841915	1.17833
CMYA3	129446	CGGUGGAAGAGCAGAUUAA, GAAGAGAUGUGGAGUUCGA, GCGCAGGAUUGAACGCUUU, GAAAUUACUUCUUCCCGUA	0.41493	0.390643	1.20302	1.0264	0.266655	0.0375948	0.669942	0.357806	0.513874	1.0703
DKFZP761E198	91056	CCACAGAGGUCCCAACCGU, CUUCACUGGUGGCCGAGAA, CUGUAGCUCUGUCGCCAAA, UGAAGGUGGUGUUGCGGCA	0.314882	0.357087	0.912946	0.938236	-0.131399	-0.0919779	-0.039788	0.150888	0.0555501	1.10206
NTN1	9423	GAACAUCAUCUCCGUGUAU, GGCAAAACCUGCAACCAAA, GGACAUCGCCUGCAAGUGU, GGAGGAGCCUGAAGACUGC	0.467192	0.344663	1.35454	0.905592	0.437802	-0.143067	0.975096	0.0693034	0.5222	1.26879
LRRC6	23639	GAUAAAUGGUGCCGGGAUU, AGAUCUUAUUAGACGGAAU, CUGCAGAAGUGAAACCCGA, AGACAAGAGAAGUAACGCA	0.471132	0.458526	1.36596	1.20476	0.44992	0.268749	0.996703	0.726942	0.861823	1.11554
BTBD9	114781	GCUAGGAAGUGGUGCGAUU, CGAAAUGCCUUGCUGAAUG, GCACCAUACUUAACAUUCA, GGAUAUGGACCUCAAUUAU	0.312782	0.343724	0.906856	0.903123	-0.141055	-0.147005	-0.0570043	0.0630136	0.00300463	0.763808
MAGEC3	139081	CGACUGUCAUCAAGAAGUA, UAUCCAAGCUAUCCAGUAU, GAGGGAAGCCUGAUUGAUG, CCGACAACCACUCCUAUUU	0.212973	0.259316	0.617477	0.681344	-0.695542	-0.553544	-1.04565	-0.586199	-0.815926	0.658332
PSCD2	9266	UGGCAGUGCUCCAUGCUUU, AAACCGAACUGCUUUGAAC, GUAAGACCUUGCAACGGAA, GAACACACCCGAGGAGAUC	0.312525	0.485913	0.906112	1.27672	-0.142239	0.352443	-0.0591156	0.860594	0.400739	1.11943
ODZ2	57451	GGACAAGACAGAUGCGUAU, GGUCUGACAUCUUCGAAUA, CCAUUGACUAUGAUCGAAA, GGGUAUCAGUUUCGGUAGA	0.235549	0.396692	0.682933	1.0423	-0.550184	0.0597659	-0.786481	0.393212	-0.196635	0.625251
OR5K4	403278	GGGAAGAGGUAAAGCAUUU, AGAAAUAAGGAGGUCAUAA, AAGAUACACCAGUGGCAAU, GUAUAUUGGACCAUCUGAA	0.199628	0.0520935	0.578786	0.136874	-0.788899	-2.86908	-1.21211	-4.28394	-2.74802	0.785901
PSME2	5721	CCUUGGUGCAUGAGCGAGA, CGUCAAGACCAAAGUGGAA, AGAAGAAAGAAGUCCAUAA, GAUUGAAGAUGGAAAUGAU	0.480098	0.531919	1.39196	1.3976	0.477115	0.482951	1.04519	1.06901	1.0571	0.943258
S100A14	57402	UCAAGAACUUUCACCAGUA, GAGAACUCCCUCUGGAAUU, CAGAGGAUGCUCAGGAAUU, GCUGACCCCUUCUGAGCUA	0.404404	0.394564	1.1725	1.0367	0.229586	0.0520044	0.603848	0.380817	0.492333	1.14234
PRPSAP2	5636	GUGCAAAGCUGGUCUAACU, GAGGAAGGAUUGCCAUCAU, GCAAAGUGCAGGUUUACCA, ACUCAUGGCUUGUUGUCUU	0.419703	0.423512	1.21685	1.11276	0.283156	0.154147	0.699363	0.543932	0.621647	1.0542
TACSTD2	4070	GAAAGGAACCGAGCUUGUA, CGGCAGAACACGUCUCAGA, UCUAUUACCUGGACGAGAU, CCAACAAGAUGACCGUGUG	0.2577	0.155172	0.747155	0.407711	-0.42052	-1.29438	-0.55529	-1.76926	-1.16228	0.832381
C2ORF3	6936	GGAAAGUAGUUCAGAUAAA, GCCUAAAGCUCUUCCGCAA, GCAGUGAGGACUUGUGAUU, GUUGGCUAUUAGAGAGUAA	0.499346	0.353289	1.44777	0.928254	0.533828	-0.107408	1.14631	0.126247	0.636279	1.03702
ZFYVE27	118813	AGGAAGUAUCAUAGCGUGA, CAGGUGAUGGUGUUCGAUA, AGUUUAAAGAUGCGAUUGA, AGAAUGAGGUGCUGCGCAG	0.400509	0.233912	1.1612	0.614596	0.215621	-0.70229	0.578948	-0.823734	-0.122393	1.03443
DGCR2	9993	GAGCGGAGCUUUGGUUGGA, AAAGAGUGCUGCAAGUUCA, CAGCGCAAGUUGUGGGUUG, GCCGAGAGCUGCUACGAGA	0.328608	0.18921	0.95274	0.497142	-0.0698461	-1.00827	0.0699612	-1.31236	-0.621199	0.958904
DACT2	168002	CCCAAGCUGUGCCGUAUUA, GCAAAGACUUCCAUGCGGA, CUUCCGAGGCCACCGUUUA, GGUGUGAGGUGCAGUGACU	0.319478	0.274561	0.926271	0.721401	-0.110494	-0.471127	-0.00251391	-0.454585	-0.228549	1.08017
SLIT2	9353	UCAAGUGGCUAGCGGAUUA, GAAGAUGGAUUCUGGUGUA, GCGGAAUCCUCCUGUAUAA, AAUGAUGGCACAUGUAAUA	0.368514	0.446767	1.06844	1.17387	0.095509	0.231267	0.364789	0.667086	0.515938	1.06378
IL8	3576	GCAUAAAGACAUACUCCAA, GGACCACACUGCGCCAACA, GCCAAGGAGUGCUAAAGAA, UGAAGAGGGCUGAGAAUUC	0.331292	0.342406	0.960523	0.899662	-0.0581086	-0.152546	0.0908891	0.0541658	0.0725275	0.840722
C17ORF39	79018	AUGAAGAUGUUGAUCGGAA, CCAUAGAGGGCUACUACUA, ACGAGGACCCUAUGGCAAA, GAGCAGACUCGCAUCACAA	0.497443	0.390764	1.44225	1.02672	0.52832	0.0380417	1.13649	0.35852	0.747504	1.14411
COL17A1	1308	CACAAGACUUACAUCCUUA, UGGAUGAUGUUAAGCGUUU, CAAGCCACGUUGUGAGCUA, GGACCUCUCGUCUUACUUA	0.319564	0.401771	0.92652	1.05564	-0.110106	0.0781169	-0.0018222	0.422517	0.210347	1.10974
FLJ20309	54891	CGGGCAGAAUCUCGUCAAA, GCUAUUGAAUGGGCGUAUA, CUGAUGAGUUGCCGGAUGA, CGGCAUACGUUUAGGAAAG	0.368587	0.367389	1.06865	0.965303	0.0957937	-0.0509463	0.365296	0.216412	0.290854	1.18382
C20ORF166	128826	GUAUCUAGGCCCACCCUUA, GGCAACAGCUGACGGGGAA, GUCCAUUACUCACAAAGAA, GGGAACGCCUCCUCUGCUA	0.334248	0.421953	0.969093	1.10867	-0.0452925	0.148826	0.11374	0.535434	0.324587	0.899469
ENSA	2029	GCUAAAGGCCAAAUACCCA, AGAGAGCUGAAGAGGCAAA, UGAAGAGACUCCAGAAAGG, AGGACACGCAGGAGAAAGA	0.464451	0.361426	1.34659	0.949634	0.429313	-0.0745561	0.95996	0.178709	0.569335	1.05297
GLTSCR2	29997	CGGCGAGGCCCAAGAAAUA, CACGAGCGGUGGCUUGUUG, UCCGUGAGAUCCAGUUGUA, CAGCACGCCUGCACACCAA	0.0954861	0.0767663	0.276845	0.201701	-1.85285	-2.30971	-3.10913	-3.39066	-3.2499	0.492442
FLJ36874	219988	GGACUAUGAAAGACGUUAU, GUUCAGGGGAUACGAUAAA, GUUCAUGGCAACACGAGAA, UCGAAACAACACAUGGUUA	0.297155	0.209841	0.86155	0.551349	-0.214994	-0.858961	-0.188838	-1.07393	-0.631383	1.01106
C14ORF45	80127	GCUGAAAGCAGUAAGACAA, GAACCAAGCAGGUCAGGUA, GCAAGAGAGUCAUACUUUA, UUUAAUACCUGAACGACUA	0.44545	0.4368	1.2915	1.14768	0.369051	0.198718	0.852514	0.615108	0.733811	0.972164
C9ORF89	84270	GGACACGCCUUUCCUGACA, UCUUAUACGUCCACUCUUG, GAUCAGACCUAUUGUGACC, CCACAGAUCCUUACCAACA	0.331484	0.370988	0.96108	0.974758	-0.0572713	-0.0368843	0.0923819	0.238868	0.165625	0.954209
FLJ39779	400223	GCCCAGAUGUUUACGAAUA, GUAAACAACUCGGGAGCGA, CGGAAUGCACCGCGAAGUU, GGAGACAAAUGAAAGCCGA	0.2768	0.225222	0.802532	0.591763	-0.317368	-0.756909	-0.371371	-0.910958	-0.641164	1.02746
MRPS15	64960	GGUUGAUGAUGUCGUGAAA, ACUUGGAGAAACAUCGAAA, ACAAAGCCCACAAACGCUA, GGAUAUGUCGUCCGGAAAC	0.203593	0.234307	0.590281	0.615634	-0.760526	-0.699855	-1.16152	-0.819846	-0.990683	0.73706
SSRP1	6749	AAGAAGAACUAGCCAGUAC, CGAUGAAUAUGCUGACUCU, GGAGUUCAACGACGUCUAU, GCUCUGGGCCAUGGACUUA	0.109331	0.186483	0.316987	0.489978	-1.6575	-1.02921	-2.76083	-1.3458	-2.05332	0.889764
KRT12	3859	GCGAUUACAGCAAAUAUUA, GGUGAUGGUUUGGAGGAAA, CCAGGCUCCUCAAUGAUAU, UAGAAGAGGCUAAUACUGA	0.361247	0.40668	1.04737	1.06854	0.0667745	0.0956384	0.313555	0.450497	0.382026	1.16345
UBC	7316	GUAAGACCAUCACUCUCGA, GUGAAGACCCUGACUGGUA, AAGCAAAGAUCCAGGACAA, GUGAAGACUCUGACUGGUA	0.369048	0.39177	1.06999	1.02936	0.0975946	0.0417518	0.368508	0.364445	0.366476	0.778596
POU6F2	11281	GUGAAAUGAAUGCGGAGUU, AUGCAGAACCUGACCGAGU, GAACACAAUUAAACGCUUA, CCUUCAACAUGGCGGGACA	0.431108	0.423354	1.24992	1.11235	0.321837	0.15361	0.768331	0.543074	0.655702	1.13767
CDR1	1038	CAAAUUAUCCGGAAGACUU, AGACAUGGCUUUGUUGGAA, AGACGUACCUUUGUUGGAA, GCUGGAAGACAUUAAUUUG	0.446121	0.414393	1.29345	1.08881	0.371223	0.122746	0.856387	0.493786	0.675086	1.1162
GP5	2814	GAACCAGAAUCAGCUCGAU, GCAAAGGUCAAGAUCAUAG, UCACGAAUCUGGAGAACCU, GAAAUCACAUCCGUUCCAU	0.379184	0.361376	1.09938	0.949505	0.136684	-0.0747532	0.438205	0.178395	0.3083	1.08619
MGC12966	84792	AGAGAAGCAAAUCGAGUUA, CCACUGUACUUGGCGUUAA, CAGAUUAGAACAUACGGAU, ACUUAAACAUUUUCGGGAU	0.427189	0.434529	1.23856	1.14171	0.308662	0.191198	0.744839	0.603099	0.673969	1.08487
CLDN12	9069	GUUUAUGACUUCCCUUAUA, GGUGAAAUGUGCCCGGUAU, UAACAUCCAUCUGAACAAG, GAGCCAGUCUUUUCAUUUG	0.157453	0.131363	0.456507	0.345152	-1.13129	-1.5347	-1.82259	-2.15303	-1.98781	1.03978
MANSC1	54682	CCACAUACCACCUCGGCUA, GGGUAGAAUCCUCUCGGAA, GUGGGAACCAAAUUAGGUA, GCUUAGAAACCAUACCGUU	0.376915	0.43249	1.0928	1.13635	0.128025	0.184412	0.422765	0.592262	0.507513	0.959887
MGC52498	348378	GCUCUAAGCCCCACACAAA, CAUCAUUGCUUCAUGGCCA, CAGCAUUGGCGCUCUCAUA, CGAGCUACGUGAGCGCAGA	0.443955	0.365598	1.28717	0.960596	0.364202	-0.0579977	0.843867	0.205152	0.52451	1.10014
C14ORF94	54930	GAAGACUCAAUCCGAGCUA, GUGGAUGAGGGCUCGGCUA, CAACAGAGAACAAGCGGUG, CAGCAAGGUCUACCGUUGA	0.11676	0.0424729	0.338525	0.111596	-1.56267	-3.16364	-2.59173	-4.75433	-3.67303	0.575064
C10ORF82	143379	GCUCAGAGGCCAAGUAUAC, AAAGAACAGCUGCGGGAAU, CAUUAAUGAUAAAGACCGU, GAUACACUGUCAUGGCCAA	0.317401	0.505179	0.920248	1.32734	-0.119905	0.40854	-0.0192946	0.950179	0.465442	0.978839
MADCAM1	8174	CGUCCAAACCUGCGGGUGA, GCCAGUCCCUCCAGGUGAA, CCGUGCAGCUCCUUGUGUA, UAUCACCUCUGGAAACGCU	0.463926	0.391499	1.34507	1.02865	0.427683	0.040752	0.957054	0.362848	0.659951	0.84863
RPL23	9349	CAACGAAAGUCAUACCGUA, GCAUGAUUCUCCAGUAUAU, AGAUAAUGCAGGAGUCAUA, CAAAGGAGUGUGCAGACUU	0.0785681	0.0342298	0.227794	0.0899378	-2.1342	-3.47493	-3.61077	-5.25143	-4.4311	0.299846
UNC13D	201294	CCUCUGAGCUGCUGCGAUA, AGAAGGACCUAUCCGACUU, CCGGAAGGGUGACCGAGAA, ACAAAGGCCAGGACGACUU	0.458251	0.500928	1.32862	1.31617	0.409927	0.396347	0.925395	0.930707	0.928051	1.1433
PCDHGB7	56099	UGUAGAAGUUGUAGACGAA, GCACAUUACUGACGUCAAU, ACUAAGUCCUAACGAGUAU, CGAGAAACGCAGAGCGCUC	0.440811	0.464092	1.27805	1.21939	0.353948	0.286155	0.825585	0.754738	0.790161	1.04281
OR4F17	81099	CCAAUGAGGUCGAUAGUUU, GAGGAAUCGUGUUUGGAAA, CAACGCAUGUGUCGGCAUU, CUUUAGAUAAGUCGUCCAA	0.435067	0.378077	1.2614	0.993384	0.335025	-0.00957674	0.791846	0.282477	0.537161	0.559271
ZFYVE20	64145	CGUGAAGCUCUACGAGAAA, CGGGAGUUGGAACGAGAAA, UCGAUAACAUCAAGGCAUA, GGGUCUAUUAUGUGCAAGA	0.2296	0.296362	0.665684	0.778683	-0.58709	-0.360893	-0.852283	-0.278549	-0.565416	0.627343
INSL4	3641	GAAGGGCAGCCAUCAUUGA, GUACAUAGUAGAGUAAUCA, AAAUAAUACUUUCCCGCAA, UGAAGUAAUUUGUGACGAU	0.246177	0.367582	0.713746	0.965811	-0.486517	-0.0501873	-0.672962	0.217625	-0.227669	0.939835
WDR8	49856	AAUAUGAGAUCGCCUCUGU, UUAAUCACGUGACUUGGAA, CGACAAGGAACGACAACAU, CCAAGAUAGUGGUGUAUAA	0.445758	0.520358	1.2924	1.36722	0.370048	0.451249	0.85429	1.01838	0.936336	1.05867
CAMP	820	AGAAUUGUCCAGAGAAUCA, AGAUUGGCAAAGAGUUUAA, GAUUUGCCCUGCUGGGUGA, CGACACAGCAGUCACCAGA	0.230176	0.363493	0.667354	0.955065	-0.583476	-0.0663289	-0.84584	0.191848	-0.326996	1.23288
SERPINB10	5273	UAAAACAGCCAAUGCGAUA, AAGUCAACCCUGAGCAGUA, ACGUAUGCAUUUCACAAUA, CUGGGAACAUCAAUUCUUA	0.307554	0.380306	0.891698	0.999243	-0.165373	-0.00109242	-0.100363	0.296025	0.0978313	1.22972
ZNF550	162972	GGAAAGACGCCUUGAUUCA, UGGAAAUGCAGAAAGGUAA, CCAGAGAGCCAACCACUUA, AGUGGUAUCUCGUUCGACA	0.497234	0.486064	1.44164	1.27712	0.527713	0.35289	1.13541	0.861309	0.998359	1.13635
ATG9A	79065	GGAUCGUGCAGACGCAGAA, UUAUAGACUUCUUCCGAAA, GAAGAUGGGCAGUCGGCAU, CCUCACCAUUUAUGACGAA	0.405234	0.301857	1.17491	0.793119	0.232544	-0.334391	0.609123	-0.236228	0.186447	1.04631
FAM12B	64184	GGUACAAAAUCGAGCAUAU, GGUAGAACCUAUCGGCAAC, ACGGGUAUGUUGAUAGCAU, ACAACUGGAUGGAUCGCUU	0.39425	0.348139	1.14306	0.914724	0.192899	-0.128592	0.538434	0.0924188	0.315427	1.02011
LSM5	23658	AGCUAAGUUUCCCGUUAAA, GAUCAAGAAUUCACAUCGU, CCGGAAAUGAUCACUUAGA, UGGUACUCUUCUAGGAUUU	0.344687	0.332627	0.999359	0.873967	-0.000925581	-0.194349	0.192846	-0.0125913	0.0901275	1.06056
C9ORF18	254956	CCCAAGGGCUAUUACGAUU, GUGGAGACGGCUUCUAUAA, GGCAUUACUGCGACGGCUA, ACGCAGAUGAUGACGAGCA	0.416813	0.35075	1.20847	0.921584	0.273187	-0.117812	0.681588	0.109632	0.39561	1.02705
SEMA6D	80031	CCCUUAAUACUGUCGACUA, GGUACAGACUGACGGCCAU, UCUUUGAACGACAGCGUAU, AGAAAUCGCUGUCGAACAU	0.408499	0.362837	1.18437	0.953342	0.244119	-0.0689345	0.62976	0.187687	0.408723	1.13915
KIAA1949	170954	GGGAAGAAGCGGUACCCAA, GGACACACCUUCACCGUCA, GACAAGACUACUCGGAAGA, AAGCAGAACGGGAGCGCCU	0.215024	0.414008	0.623424	1.08779	-0.681714	0.121404	-1.021	0.491644	-0.264677	1.07755
LOC201181	201181	GGGAGGUGCCGGACACAAA, CGCAGGCCUUCCAGGGUUA, GGACUCAGCUAACACCGAA, AGUGAUACUUGCUGAUAAG	0.313019	0.306888	0.907544	0.806339	-0.13996	-0.310541	-0.0550524	-0.198142	-0.126597	1.09716
OLFML2B	25903	GAUGAGCGGAUUUACGUAA, GGAGGAAUUUCUACGGCAA, CAGAGUAUGAAGAGCGGUU, GAACACAUAUGGGCGGAAU	0.385595	0.313886	1.11796	0.824724	0.160875	-0.278016	0.481336	-0.146201	0.167567	1.02717
C6ORF194	222698	AGAAAGAAUAAGUCGUCUA, CAGCGGAAGACUACGAGAA, GCUAGAUUCUGACGAACAU, AAAGAAGACCAGUCGUUCA	0.4726	0.409667	1.37022	1.07639	0.454406	0.106196	1.0047	0.467357	0.73603	1.09116
EMCN	51705	GCGUGAAGCUUCUUACCGU, AGGCAAUAAUUACGCUUAA, GGAAAAGUUGCACGUGUAU, CAUCAUUUCAAACGUAACA	0.433934	0.231978	1.25811	0.609515	0.331263	-0.714266	0.785138	-0.84286	-0.0288611	1.13876
MOBKL1A	92597	GGUUAAAUGUUGAUACGAA, GCACCAAAGUAUAUUGAUU, GCAGAUGGAACGAACAUAA, AUGAAUGGGUUGCAGUUAA	0.351315	0.455266	1.01857	1.1962	0.0265512	0.258454	0.241837	0.710502	0.476169	1.12867
CRADD	8738	CAUCAGACCGGCAGAUUAA, GGCCAGAGACAAACAAGUA, ACGGAUAUCUACCGCUGUA, GAAGGAAUCUUGACGGAAA	0.374056	0.381957	1.08451	1.00358	0.117041	0.00515629	0.403181	0.306004	0.354593	1.25661
ZAR1	326340	CGUCAAGAUUUGUGCGGUA, AGGUAUUGCAACACGAUUU, GCGCUGAUGGAGUAGACGA, CUUAUAACCCUUACCGAGU	0.262717	0.396686	0.761703	1.04228	-0.3927	0.0597437	-0.505687	0.393176	-0.0562554	1.06481
SNX19	399979	CGGAGAAGGAUGAGCGUGA, CGUAAGAGCCUCCUAGAAU, CCUCUUAGCUGGUUAUUCA, GGAGGGAAAUAAUGGAUAU	0.314698	0.41317	0.912411	1.08559	-0.132245	0.118482	-0.0412954	0.486977	0.222841	1.09131
UXT	8409	GUGCUGGACCAUCGAGACA, GCUGUAACUUCUUCGUUGA, ACCAAGGACUCCAUGAAUA, AUGAGCAGCUGGCCAAAUA	0.328588	0.22506	0.952681	0.591338	-0.0699345	-0.757945	0.0698036	-0.912612	-0.421404	0.984875
OR5B21	219968	GCACAGAAGUGACAGAGUU, UCAGCAAGUUGGUGGUCUU, CCCUUGUAGACUUGGGUUA, CCAAAACGGUGGCUGCAUU	0.347273	0.49741	1.00686	1.30693	0.00985888	0.386181	0.212075	0.914473	0.563274	0.940146
PEX12	5193	GUACAACAACUUCGAUACA, CAACAUUAUCUGUCUAGAA, UCAAGAAACCAUCAAGUCA, CUGUACACCUAGACUAUAA	0.401189	0.521547	1.16318	1.37035	0.21807	0.454542	0.583315	1.02364	0.803477	1.01905
UNQ338	646962	CCAGAAAUGACAAGCGUGU, GUGCCUUAGUCCAAGAAAA, CCAUCUGUUCCCAGGACAA, GUGAACGAGGGGAACAAUA	0.385656	0.387769	1.11814	1.01885	0.161101	0.0269435	0.481739	0.340797	0.411268	1.06624
C10ORF35	219738	AAUCAGAGCAAGAAAGCGA, GCUCAUGAUGCUUGGUGUU, GUGGGUUUGUUGAGAGGGA, GGAGCAGGACUUGGGCUUA	0.486168	0.437038	1.40956	1.1483	0.495242	0.199505	1.07751	0.616364	0.846938	1.13563
DET1	55070	GUAGUAACACUGCGAGUCA, GAUAAUGGAUCAUCAUGUU, CAAGUACACUAGUGAGGAU, GAACAGGAUGGUAGUGCAA	0.199511	0.120995	0.578447	0.317912	-0.789742	-1.6533	-1.21361	-2.34243	-1.77802	0.989022
UNC5D	137970	ACGAAACUCUCAAACAUUU, GCGGAUUUGUGCUACAUUU, AACCACAGCUUUAGUACAA, GCGAAGUGUUCAUCAAUGU	0.328793	0.407036	0.953276	1.06947	-0.0690334	0.0969017	0.0714102	0.452515	0.261962	1.05379
SLC2A4RG	56731	GCAAGGAUGUCUAAGCUAA, GCACUUAACUCAACGGCUC, GCGAAGAAGUGCCGGAAGG, CCACCGAGCGAUUACGAGA	0.342424	0.395455	0.992798	1.03904	-0.0104275	0.0552569	0.175904	0.386011	0.280958	1.02941
JUB	84962	UGAAUAGGCAUGAGGCAUA, CUGAGAGGUAGCAAGUCUA, GUAAUAACUAAAAGGGUGA, GAUAGCUUCUUCUGAACUA	0.298268	0.32282	0.864774	0.8482	-0.209605	-0.237523	-0.179229	-0.0815372	-0.130383	1.12116
CKAP2	26586	CAAUGUUACAAUCCGGAAA, ACUAAAUUUGUGAGCACUA, CCGCAUUUAAAGAGCUGAA, GUACAGUAAUGAUGCAUAA	0.399517	0.390502	1.15833	1.02603	0.212046	0.037076	0.572574	0.356977	0.464776	1.08891
ODZ3	55714	GGCAGUACAUCUUCGAAUA, GGACAGUGAUCUACCGUUA, GAUCGAAUCAGUUUCCUUA, GGCAACACCCUUAGAAUUA	0.286724	0.389514	0.831304	1.02344	-0.266552	0.0334215	-0.280765	0.351142	0.0351885	0.995639
FLJ38984	127703	GGAGAGAACCAACGACUAA, UGGCAGGCUCCGCGAGUUA, AGAAUGAGGAACUCGGUAU, GCAUGUGUGAGGCGCACUA	0.284085	0.358338	0.823654	0.941522	-0.27989	-0.0869334	-0.304546	0.158944	-0.0728011	0.977267
SLITRK6	84189	UUAUGAACCUAACGAGAUU, CGAACACAUUGGCCGAAUA, CGUGGAAAUCAAUUACAAA, UUUCUGUGCUGCAGGGAUA	0.26546	0.243382	0.769653	0.639478	-0.37772	-0.645034	-0.478977	-0.732302	-0.605639	0.778995
ZNF445	353274	UGAAUAGGGAACUGGGUAA, CAGCAGAUAUAAACGCUUA, GUGUGAAGUUAGAGUGCUU, UAAACGAACGCUUAAGUAA	0.316376	0.212077	0.917277	0.557226	-0.12457	-0.843666	-0.0276113	-1.0495	-0.538557	1.05155
BSN	8927	AGUCAGACCUGGCGUCCUA, CGAGAUGAGCGCCGAGGAA, GGGUAUCACACAACGCAAA, AAGCAAAGCAGCAGCGCAA	0.161262	0.127397	0.467551	0.33473	-1.09681	-1.57893	-1.7611	-2.22366	-1.99238	1.11443
TSPYL1	7259	GUUAAGAGCUUUCGAGGAA, CGACCAAAGCGAGGCGACA, GCGGUCAUGUGGCGAUCAA, GCGUGAAGGAGUCCGUAGA	0.488925	0.398564	1.41755	1.04722	0.503401	0.0665579	1.09206	0.404058	0.748058	0.988358
TNNT2	7139	AGAUCAAUGUUCUCCGAAA, GGCAGAGCAUCUAUAACUU, GAUCAACGAUAACCAGAAA, GGAAGGUGCUGGCCAUUGA	0.286862	0.347608	0.831707	0.913328	-0.265853	-0.130794	-0.279519	0.0889011	-0.0953091	1.01782
PDYN	5173	GCAAGUUUCUCCCAAGUAU, AGGAAGAUCCGAAUGCUUA, GAGAACACUCUGAGCAAGA, CAGAAGCGCUAUGGCGGUU	0.545072	0.41046	1.58034	1.07847	0.660233	0.108988	1.37169	0.471816	0.921753	1.0112
ZNF341	84905	CUGAAGACCCGACGAGCUA, CAUCCAGGCCUCCGAGUGA, ACAAAUGCUCAGUGUGCGA, GCCAUUGGAUGACGAGGAU	0.320423	0.496274	0.929008	1.30394	-0.106237	0.382882	0.00507668	0.909205	0.457141	0.907828
COQ7	10229	GAUGCAGAGUGGCGAUAUA, AGACAAUAUCAGUCGGGCA, GCACUUUGAUCACGGACUU, GGAUCAUGCAGGCGAAUAU	0.274049	0.21254	0.794557	0.558442	-0.331777	-0.840522	-0.397062	-1.04448	-0.720771	0.879332
ZPBP	11055	UGGUAUGGGCCUAAAGGAA, UCUGAAUGCCAUCGCGUUA, CUAUAUAUGCUUAUCGUGA, CAUGUUUCCUCGAAUAUAA	0.287073	0.403804	0.832316	1.06098	-0.264796	0.0854	-0.277634	0.434147	0.0782566	1.00772
OR5AP2	338675	UGGCAAACAUGGUGGGCAA, AGUAAUAAUCCCUGUGCUA, CUUAGCAGGUUGUGGAAAU, UCUUAGGACUUUCCGACAA	0.344833	0.442218	0.999781	1.16191	-0.000316605	0.216504	0.193932	0.64351	0.418721	0.952658
DEFB136	613209	AGGUAGAAGUGGACCCAAU, CUAUACUGACUGGGAAAUA, CCUCGUGGUCCUUAACUUA, CUGUGUAAACCCAAAAUAU	0.3816	0.468382	1.10638	1.23066	0.145848	0.29943	0.454543	0.775937	0.61524	1.12554
LOC375133	375133	GUGAAGCGAUGUGGAGUUA, GCGCGAGGCUGCAAAUUUC, GCGGGAGUUUGAUUUCUUU, GUGCAAGGACGCCAACUGA	0.397512	0.486735	1.15251	1.27888	0.204785	0.35488	0.559627	0.864487	0.712057	1.16209
GLG1	2734	ACACCAUUGUUCCGGAUUA, GAACACAGAUUACCGCUUA, GUAAUGACGUCUCCAUCUA, GUGUAUAAGUGCCUCUUUA	0.455497	0.505317	1.32063	1.3277	0.40123	0.408934	0.909889	0.950807	0.930348	0.932087
C1QTNF5	114902	GGGCCAGCCUGCAGUUUGA, GCGAAUCCAUUGCCUCUUU, UGAACGAGCAGGGACAUUA, UGACUACAUUGGCAUCUAU	0.393741	0.343053	1.14158	0.901361	0.191033	-0.149823	0.535109	0.0585141	0.296811	0.86391
FARP2	9855	CGAAAUUGCUCGAAAGUUG, GGAUUUGGCUUGAACCUAU, CCAGGACACAUUAGAAUUU, GGAACAUGCGCCAGUUAAA	0.376973	0.425183	1.09297	1.11716	0.128248	0.15983	0.423163	0.553007	0.488085	0.868969
SNRPB2	6629	GGUAAACCAAUGCGAAUAC, GGAGCUAAUUAUACAACAU, CUAGAACACACUUAAGGUU, GAACUGGGCUCAUCCACAA	0.215044	0.476968	0.623483	1.25322	-0.681579	0.325637	-1.02076	0.817787	-0.101485	0.815412
MYOZ2	51778	CUAUUUAAGAUGCGUCAAA, CGUCAUAGUACCAUAGUUU, CUAACAGAUCCCAGGUUUA, GCACAAAUAAAUCACAGUA	0.41045	0.271879	1.19003	0.714354	0.250994	-0.48529	0.642018	-0.477202	0.0824081	0.94317
PMS2L5	5383	GGACAACGUGAUCACUGUA, UGUCAAGAAUGGUCCAGGU, GCAAAACUGACUCCUAGAA, GCCAUUAGCAUUGGAAUAA	0.255174	0.354443	0.739832	0.931288	-0.43473	-0.1027	-0.580626	0.133766	-0.22343	1.05625
C1ORF21	81563	AUAAAGAGGUUCCGGGAUU, GCGCAUAGAUCCAAGCGUU, UGAGAAAGUUUGAGUUCGA, UAGAAUUUGUCCAGCGGUA	0.438153	0.409005	1.27035	1.07465	0.345222	0.103862	0.810027	0.46363	0.636829	0.720932
SGOL1	151648	CAGCCAGCGUGAACUAUAA, GUUACUAUCUCACAUGUCA, AAACGCAGGUCUUUUAUAG, GUGAAGGAUUUACCGCAAA	0.297511	0.415125	0.862581	1.09073	-0.213268	0.125289	-0.185759	0.497847	0.156044	0.644137
PLAC9	219348	UCAUGGAGGAGAUGGUAGA, UGUGCAACGCCGUCUAGAU, GCGAGGAGACUCAGCUCAG, CGACUUCCUUCCUUAGCUU	0.304821	0.393716	0.883775	1.03448	-0.178249	0.0489001	-0.123322	0.37586	0.126269	0.617361
C9ORF52	158219	GCAGAGAAUUGCCGGGAAA, AGAAGUGAAUGUUGCGGAA, GGAUGUAGUAGCAACGAAU, UGAGGAAGGCUCGGCGUUA	0.338744	0.36513	0.982128	0.959366	-0.0260177	-0.0598468	0.148107	0.202199	0.175153	0.653606
ZNF600	162966	AGUUCAUGGUGUAGGGAAA, GGUCAUACCUUGCAAGCCA, GGUCAUACCUUCAUUGCCA, ACAAGGCUUUCGUGCGUAA	0.264101	0.345567	0.765712	0.907966	-0.385125	-0.139289	-0.492181	0.0753356	-0.208423	0.896618
ATOH7	220202	GUGCAAGCAUGAAGUAGAA, GGAUUAAGCUAUUCUGUUC, GUACAUGGGUAUCGGUGCU, GAGGAAAAUUAGUCGAUUC	0.258958	0.372945	0.750803	0.979901	-0.413493	-0.0292916	-0.542761	0.250993	-0.145884	0.897696
EML5	161436	GGUUAUGACUGUCGAAGUA, AUGGAAGGCUAUCGAGAAA, CGGCCAAGGAGAUCGUAUA, ACGAGUAGGAAUAUGCAAA	0.330683	0.407346	0.958757	1.07029	-0.0607628	0.0979993	0.0861566	0.454268	0.270212	0.943063
LCE5A	254910	GGGUUGAAGUCUAGCUUGU, GAUCCCAGGUGCUGAAGAU, AUAGCUCUUUGGAGAACUA, CCUCCCAAGUGUACUCCUA	0.451566	0.497921	1.30924	1.30827	0.388725	0.387661	0.887592	0.916836	0.902214	0.96046
PDLIM2	64236	GAACCAGGCUGUGCGCAUC, GAGAGUCAGUCCUCCUUAA, GGACAGCUCCUUGGAAGUG, ACAUAAUCGUGGCCAUCAA	0.399707	0.215564	1.15888	0.566388	0.212731	-0.820136	0.573796	-1.01193	-0.219066	0.934432
ELOVL7	79993	AAGCAAUGAUAACGUACAA, GUAGCAAUCCUUUGGGUUA, CCUAUAAGCUAACAUGUAA, CAAGUAGUAUAGAGACCAA	0.357296	0.503504	1.03592	1.32294	0.0509061	0.403747	0.285262	0.942524	0.613893	0.871945
RFX4	5992	GAAACAUCAAGUUCGAAUU, GGCAUUACCUGACAGCUUA, GAUGUGAUGUAUUCCAAGA, UAGAAUCUCUGCACUGUCA	0.329159	0.383271	0.954339	1.00703	-0.0674268	0.0101086	0.0742748	0.313913	0.194094	0.92835
SEMA7A	8482	GCAUCUGUGCGCACGGUGA, CCGGACGGAAGGACGGAAA, UGGAUAAGCGGGACUGCGA, CUUACGAUGACAAGAUCUA	0.376783	0.512716	1.09241	1.34714	0.12752	0.429905	0.421864	0.984296	0.70308	0.989318
SMOC1	64093	GCACAACCUUCUCGGGACA, AAGGAAAGAUGACGGGUCU, AGACUACAGAGGCGGAUGA, GCCCCAACUCUAUGGAUUA	0.195903	0.360495	0.567985	0.94719	-0.816075	-0.078275	-1.26056	0.172771	-0.543896	0.909646
HYPK	25764	CCACCUUGAGUUAGAAUUU, UGGGUCAAGUAGAGUGUAU, GGUGAAAUAGAUAUGGCGA, AUGCGUGCUUUCUCAAAUA	0.327223	0.360411	0.948726	0.946967	-0.0759366	-0.0786135	0.0591017	0.17223	0.115666	0.796539
FOXR1	283150	CCACUCGGCUAGAAAGUAU, GGAAGAAUACUGUCCGUCA, AGGUAUAAACUCCGAAUUG, GAGUCGGAGGCUUCGGCAA	0.43677	0.351506	1.26634	0.923571	0.340661	-0.114706	0.801894	0.114594	0.458244	0.677934
RHPN2	85415	GAUGAGGACCGGAGCGGAA, AAACGAAAGACGUCGACUU, UGUAAGUGGCUGACGCUGA, AGAAGAAGAACGACGGCUA	0.344895	0.256126	0.999961	0.672962	-5.66088e-05	-0.571402	0.194396	-0.614717	-0.210161	0.966744
OR2W5	441932	GGACAAUGCCAGUUACCUA, GAACCAUCAUCUACGUGUA, AGUCAGCAGCAGGGCGAAA, CAUGCUGGUAGAAGCGAUU	0.0994307	0.040708	0.288282	0.106959	-1.79445	-3.22487	-3.005	-4.85211	-3.92856	0.540425
RHEBL1	121268	CUCAGGACUUCACGGGUAU, CGACAUUUAUGGAGUCAUC, GGUCCAUGGUUAUGUGCUU, GAGAGAAUCAGCUGACUCA	0.502633	0.477205	1.45729	1.25384	0.543292	0.326353	1.16318	0.818932	0.991058	0.593711
IFNA7	3444	GGCCACCAGUUCCAGAAGA, CCUGAUGAAUGAGGACUUC, UAAUGGAGAAGAAAUACAG, UUGAAGGACAGACAUGAAU	0.464275	0.44557	1.34608	1.17072	0.428766	0.227397	0.958986	0.660907	0.809946	0.924474
VIM	7431	UCACGAUGACCUUGAAUAA, GAGGGAAACUAAUCUGGAU, UUAAGACGGUUGAAACUAG, GGAAAUGGCUCGUCACCUU	0.276031	0.180328	0.800303	0.473806	-0.321382	-1.07763	-0.378527	-1.42313	-0.900828	0.631746
ASAH3L	340485	GUGCUUGUUUCGUCAGUAU, GGAAUUGGAUCCGUCUACU, UGGGUCAGAUGCUUGAUGA, UGACCGAGCUUUCUGCGAG	0.283281	0.400427	0.821323	1.05211	-0.283978	0.0732855	-0.311835	0.414801	0.0514834	0.807797
PODN	127435	CAAACGCCCUGAUCAGUGU, GUAUUGACCUGCGUGAGUU, CAACAAGAUUAGUGCGGUG, GCAACAACCUGUCUCGGGU	0.468002	0.332668	1.35689	0.874074	0.440303	-0.194172	0.979556	-0.0123082	0.483624	0.660627
KRT24	192666	AGAAAUGAAUGCUGCGCCA, GGGAGGUGGUGUUGGCGAU, CAACAAGCAGAGCGCAUCA, ACAUCAAUGGCCUGCGGAA	0.377275	0.362184	1.09384	0.951627	0.129403	-0.0715319	0.425222	0.183539	0.30438	0.684659
CARD6	84674	GAAAGUUGGAUGUGAAGUU, AAACAAUUCUCCUUAGAUC, GAGGCGACCUGUCAGCAUU, GCUAGAUGAUUCUUUAUAC	0.320083	0.385532	0.928023	1.01297	-0.107767	0.0185963	0.002348	0.327467	0.164907	0.885984
KIAA0247	9766	GCUACAUGUUGAAGGGCGA, ACAAAUACCUGACGUGUAA, CAGGCAGUGUCAUCGAAUA, UCUGUCAGCUCUCGGAAUA	0.3639	0.369011	1.05506	0.969564	0.0773295	-0.0445919	0.332375	0.22656	0.279467	0.84237
TNIP1	10318	GAAUACACCUGGCGUCUAC, GAGCAGCGCACCUCCAUUC, AAUCAGAGCUCCCAAGUGA, CAAGAGAAGCCCUCAGACA	0.391871	0.427957	1.13616	1.12444	0.184165	0.169209	0.522862	0.567984	0.545423	0.740223
ZNF12	7559	CCAUAUUAAGCUUGAGAAA, UGAGUCAGCCAGAGAGAUA, GAACAAUAUCAGCUCUAAA, GAGAUCAAGCUUAUGAAUU	0.312314	0.43028	0.905498	1.13055	-0.143217	0.17702	-0.060859	0.580457	0.259799	0.768831
BPY2B	442867	GAACCUAAGUGAUGUUAAU, GCUAAGCAAUAGAUAACAU, ACAUAACGCUGACUGCAAA, AAGUGGGCUUGCUGACAUA	0.405917	0.397416	1.17688	1.0442	0.234973	0.0623933	0.613453	0.397407	0.50543	0.740049
CROCC	9696	AGGCAGAGAGCGAGCGCAU, GCGAGCAGGUGCAGACGUU, GGGAGAUUGUCACCCGCAA, CAGCGACUCCAGCGUGAAA	0.403301	0.249278	1.1693	0.65497	0.225644	-0.6105	0.59682	-0.677153	-0.0401666	0.728148
COL4A4	1286	GCAAAUAAGUAUAGCUUCU, UGACAUGGUUGUAUCAAGA, AAGAGGUGCUCCAGGGAUA, GGUCUUGCCUUCCCGUAUU	0.333333	0.446726	0.966441	1.17376	-0.0492468	0.231134	0.10669	0.666874	0.386782	0.824304
OR9A4	130075	AAUCAAAUGUGGUGAACAA, GGGCAAUUGCUCAAACUAU, GACAACAGAGUUCGCAUUA, UCAUAGAGGCCCUUCGGGA	0.314011	0.38898	1.2453	1.44763	0.316494	0.533691	0.581748	0.888273	0.735011	0.919562
ZNF567	163081	AGGAAUGCCUUCAGAUUGA, GCACAGUCAUUUGGAUAUA, GCAUGUGGCAGUAGUGUAU, GUACUAAACAAGAGACUAC	0.327667	0.208502	1.29946	0.775961	0.377909	-0.365943	0.657516	-0.152246	0.252635	0.872697
TACC2	10579	GAAAAUAGUGGCCGAGUAU, CGGAGGAAGUCCACGGAUU, GCAUGACAGUGGACCUAGA, CCUCAGACGCUAAGAAUCA	0.221617	0.239907	0.878885	0.89284	-0.186253	-0.163527	-0.038489	0.0818697	0.0216903	0.913558
SNRPG	6637	GCAUUAAAGUGAAAGAAUC, CGAGGAAAUAGUAUCAUCA, AGGAAUAUUGCGGGGAUUU, GAGAUGGCGACUAGUGGAC	0.168695	0.2165	0.669008	0.805728	-0.579905	-0.311635	-0.524136	-0.0894329	-0.306784	0.670822
HRASLS3	11145	GCGAUGGAUAUGUGGUUCA, UCAAGAAACAAGCGACAAA, ACAAGUACCAGGUCAACAA, UGAAUGAGCUGCGCUAUGG	0.408045	0.366809	1.61822	1.36512	0.694405	0.449023	1.04798	0.790346	0.919161	0.988532
EVI2B	2124	CUGCAGAACUGUUAUAAAU, GUCUAUACCUCUUCUGAAA, UGUCACAGGUAUUGGCUAA, GAUCAAAAUUGGGCAGGUA	0.206074	0.32869	0.817244	1.22325	-0.291161	0.290723	-0.167913	0.607256	0.219671	0.83437
CDH3	1001	UGAAUCAGCUCAAGUCUAA, GUGACAACGUCUUCUACUA, GAAAUCGGCAACUUUAUAA, GAGGGUGUCUUCGCUGUAG	0.220883	0.132145	0.875974	0.491791	-0.191041	-1.02388	-0.0443958	-0.91322	-0.478808	0.93462
NVL	4931	CGGGAAGGUUCGACCGAGA, GAGUGAUAUGAAACGGAAA, UCUUCAACACCACGGAUAA, GAGUGAACGUGCUGUGCGA	0.103874	0.180195	0.411944	0.670615	-1.27948	-0.576442	-1.3872	-0.39571	-0.891455	0.910044
RHCG	51458	GCUUUGAGGAUGCGGUCUA, GCGACAUGGAGAACGAAUU, UGACUUUCCUGCAGCGCUA, GCUACAUCGUCGUGGGCGU	0.235719	0.257404	0.934812	0.957955	-0.0972516	-0.0619705	0.0713116	0.19933	0.135321	1.12953
C6ORF145	221749	AAAGGAAGCCCACGACAUA, GAACUUGAAAGGACGGGAA, UGUUUAGCAAAUACCGAAA, GAGCUUGGACUGAGCGUUG	0.282865	0.260057	1.12178	0.967829	0.165794	-0.0471758	0.39583	0.216441	0.306136	1.00309
RNPS1	10921	GGAUGGAGGACAAAUUGAU, CAGAAGUGCUGUUGGUUUG, GCUCAUCCGUUUCCGGUUU, CCCAAGAUCGGAAUGCAAA	0.221005	0.371134	0.87646	1.38121	-0.19024	0.465936	-0.043408	0.809907	0.38325	0.873017
bA9F11.1	255349	GGGAGUAGCACAAAGGGCA, GCCAGAAAUGAACAAAUAA, UCAUCAAGGAAGUGUGCGA, GGAGAAGCAGUGUUCCAAU	0.210202	0.268592	0.833614	0.999593	-0.262548	-0.000587219	-0.132614	0.270326	0.068856	0.74661
UNQ1940	389558	GCUUACAUUUCUUGAGCAU, GCAGGGACCAGCACAGUAA, CUGCAGGUCCAAUGGUCUA, CCUCACAGCUAUCUCCAAU	0.200143	0.215663	0.793726	0.80261	-0.333287	-0.317228	-0.219884	-0.0959022	-0.157893	1.02198
GEMIN5	25929	CAGGGAAGCUAUUGCGAUU, CUGUAAAGCUGGAAUCGAU, AGAAAUACGGCAACACGAA, CAGAAGAAGGUGAGCGAAU	0.249462	0.268311	0.989312	0.998546	-0.015503	-0.00209976	0.172165	0.268576	0.22037	0.948982
SNRPA1	6627	CAACAGAAUAUGCCGUAUA, AAAUCUAGGUGCUACGUUA, GUAUAAAAUUCCCGUCAUU, GUGAGGCAGAUGUAUAAUA	0.172061	0.110095	0.682358	0.409729	-0.551398	-1.28726	-0.488968	-1.21784	-0.853404	0.517164
HNRPAB	3182	GGGAGUACUUUGGCGAGUU, UCCCAACACUGGACGGUCA, CUGAGAGGCCAUAGCGCCA, CCUGGGUGAGUGUGGGAUA	0.32113	0.355215	1.27353	1.32197	0.348835	0.402688	0.621647	0.736755	0.679201	0.937238
UNQ473	284340	GAAUGUGAGUGCAAAGAUU, GGCUUAAUUACCUGAAAGA, UCAAGGGCAAUGUGAAGAA, UGUCUGGGCUGCCAAAGAA	0.249421	0.356844	0.989151	1.32803	-0.0157378	0.409289	0.171875	0.744389	0.458132	0.882857
EXOC7	23265	CUAAGCACCUAUAUCUGUA, GACCUUCGACUCCCUGAUA, GAGAUGACAUGCUGGACGU, GGAAGGCCAUUGUGCGACA	0.14595	0.127151	0.578808	0.473206	-0.788844	-1.07946	-0.781904	-0.977502	-0.879703	0.641878
SELE	6401	GAACACAACCUGUACAUUU, GAGCGAGGCUACAUGAAUU, GAAGAAGGAUUUGAACUAA, GCAAUGUGGUUGAGUGUGA	0.17542	0.3584	0.695679	1.33382	-0.523507	0.415567	-0.454558	0.751651	0.148547	0.883259
ZNF284	342909	GAGCUUCACUUGUAGGCAA, CAACUUUCCCACCGAGAUA, CCGUAGAUCAGGAAUGUAU, CCAUACAUGUAAUGAGUAC	0.237944	0.368498	0.943633	1.3714	-0.0837018	0.455651	0.088028	0.798012	0.44302	0.897983
RPL21	6144	ACAAACAAGUUAAGGGCAA, GUACCUGGGUUCAACUAAA, CAAGUGUUACCAUGGCAAA, ACAUCAAGGGAAUGGGUAC	0.109875	0.0269006	0.43574	0.100113	-1.19846	-3.3203	-1.28725	-3.56926	-2.42825	0.262405
MGC14327	94107	AUGUUGAAUAAGAGCACGA, CGAGCUGAGUGCCGGGUUU, ACUAGAAUGUUGACCUCGA, UCGAGAUGCUGUUGUGCCA	0.0674086	0.132032	0.267328	0.491371	-1.90332	-1.02512	-2.15682	-0.914646	-1.53574	0.994385
MRPS18C	51023	CCUUACACAUCCCGGGACU, UAACAUCAGAUAUCGGGAA, ACAAAAUAUUCCUAGACGA, AUUUAUGGAAGGCACAUUA	0.276954	0.31952	1.09834	1.18913	0.135327	0.249903	0.358243	0.560044	0.459143	1.00067
ZBTB12	221527	UUAGGGACAUCGUCAACUA, GCAACGCUACGGAACAUGA, GCAAGACCACGGCCGAGAA, CCAGUGUGGCCGAGAUUAA	0.248216	0.215591	0.984372	0.802345	-0.0227246	-0.317705	0.163255	-0.0964536	0.0334008	1.05106
KRT7	3855	CGGAAUACCCGGAAUGAGA, GAAUAUCUCUGUGAUGAAU, CCUGAAGGCUUAUUCCAUC, GCAAUGCCCUGAGCUUCUC	0.08378	0.124656	0.332253	0.463919	-1.58964	-1.10806	-1.76985	-1.01058	-1.39021	1.04224
PARD6G	84552	UCAUAAGCCUGGGAAGUUU, GCAAGGCGGUUUCUAGUGC, CACCAUAUCUCCAACAGUG, GAACCGAAGUUUUCACAAG	0.225737	0.278489	0.895224	1.03643	-0.159679	0.0516169	-0.00570509	0.330705	0.1625	0.811268
TDRD7	23424	CAACACAAAUGAAGUGGUU, UGGAAGAGAUGAUUCUAUA, GACUGUAGCAUUAAGGUUA, GAUAGAGACUAGUAGAUCU	0.270123	0.270975	1.07125	1.00846	0.0992976	0.0121553	0.313794	0.285064	0.299429	1.12693
PBOV1	59351	UAACUAAACUAACGAGCAA, CUACAAGGUAUUUCGAAAA, GACCAAAUGCCCCGAGUUA, CAUUAAAACAUUACCGAGA	0.16119	0.285493	0.639244	1.06249	-0.645561	0.0874508	-0.605135	0.372151	-0.116492	1.02587
ITGB1BP3	27231	UGGUCUACCUGGACGGCAU, GGACAGCAUGUGAGCGUUU, GGGACGUGCUGGAGUCUCU, CAGAAGUAUAGGCAGGAGA	0.305492	0.343083	1.21152	1.27682	0.276815	0.352555	0.532796	0.678771	0.605783	0.879775
NDUFB11	54539	CGGCUGGGCUGUUUGGUUU, GACGAAAACUUGUAUGAGA, ACCCAGACUCCCAUGGUUA, GCACCUAAUUAAAGGGGCU	0.323044	0.182662	1.28112	0.679795	0.357411	-0.556829	0.632227	-0.373025	0.129601	1.03817
XKRY2	353515	CAGCAUGGUGGGUAAGUAU, CAUUAAGCUACAGGUGAUA, AGACACGAGGUGGGACAUA, CCGCACUGGCAACGACUUU	0.131974	0.188996	0.523382	0.703368	-0.934065	-0.507649	-0.961062	-0.316143	-0.638602	0.956071
CHGA	1113	UGAAAUGCAUCGUUGAGGU, GAACAGCCCUAUGAAUAAA, GGAGAUGAACGGAUCCUUU, GAAGAGCCAUCAUCCAAGG	0.193182	0.18642	0.766118	0.693781	-0.384362	-0.527447	-0.282895	-0.339042	-0.310969	0.595733
TBCC	6903	GGACUAAGCAGUUGUCACU, GCAUACACAGUACGAAAGA, CGAGAGCUCUGGUUUAGAU, GGAACGAUGUUGACGAUUU	0.282822	0.101908	1.12161	0.37926	0.165572	-1.39874	0.395557	-1.34678	-0.475614	0.997071
BBS2	583	CAUACAGAAUUACGCAUUU, ACAAUGAAGAGUCGUUAUA, GCAAUAACAUCAACACACU, UACGAAAGGUGCUAGUUAA	0.443673	0.487632	1.75951	1.81477	0.815176	0.859788	1.19697	1.26544	1.2312	0.992018
RAB37	326624	GGAUAUGAGCAGCGAAAGA, ACAAAUCUUCUUUCGACAA, GACUGUGGAUGGCGUGAGA, UGGCAUGAAUGUGGAGUUA	0.359181	0.4155	1.42444	1.54633	0.51039	0.628845	0.820957	0.998328	0.909643	0.778558
7A5	346389	AGCAACAAAUGGAGGCAUA, UGGAAAUCAUGUUAGGCAA, GCUGUAUGGUUUAGUGAGA, ACUAGAAUGUAUUGCGUUU	0.234037	0.245833	0.92814	0.914894	-0.107586	-0.128324	0.0585616	0.122585	0.0905732	0.962273
SPRN	503542	GACCAAAGGACUUAAGAAU, GGCCGAGAUCCGUGAGAGA, GAGUGGCGCUGGACAGUCA, CACAUUAGCAUCUGACACA	0.190195	0.0970409	0.754272	0.361148	-0.406844	-1.46934	-0.310632	-1.42844	-0.869534	0.821755
MYCBPAP	84073	CCAUAAAGAAUGUCGAGGA, GUAACACAGCCCUGCGGAA, CAACACAUUCCUCGCCUUA, UGUAGCACGUCCUGCGAAU	0.112604	0.103319	0.446564	0.384513	-1.16306	-1.3789	-1.24357	-1.32383	-1.2837	0.841562
RASSF3	283349	UAGCAAUGGCUGUAUGAAU, ACAUGAAAUUGGAGAGUGG, CUAUCCAUGUGAAUCGAAA, CAGUGUUACCUCUUGGCAA	0.299879	0.301105	1.18926	1.12059	0.25006	0.164262	0.499789	0.460991	0.48039	0.776476
LRP11	84918	GGAUGUAUCUAUAGUAAUG, AAACAAGCCACCUGCAUUA, GAAUCGGACUACCUCAUAA, AGAAACAGGUGCAGUGCUA	0.103107	0.179503	0.408902	0.668038	-1.29017	-0.581997	-1.40039	-0.402134	-0.901263	0.844045
KRTCAP2	200185	GCAAAGGAUUCCAAGCAAA, GCAUGAUGGUGGUGGGUAC, GCUCACUGCCUUCAAUAAU, GCUGGGAUGCAGAUGUACA	0.229708	0.289174	0.910974	1.07619	-0.134519	0.105936	0.0253352	0.39353	0.209433	1.0817
LACTB	114294	CCAGAGACAGUUAUGCGAA, CCAUUUAAGUGGAAUUCGU, GGUCAGAAGGUUUAGGUUA, GGGCAUAGUGGUUGGAGUU	0.227663	0.37328	0.902864	1.3892	-0.14742	0.474253	0.00941899	0.819527	0.414473	1.01407
C14ORF148	122945	GGCCAAUAAGGGAGUCAUA, GAGUUGGGCCGAUGUGAUA, GAUCGAGGCUUGUGCCCAU, GCCUAAUAUCUGCGUAGAA	0.118734	0.15268	0.470875	0.568216	-1.08659	-0.815489	-1.14923	-0.672192	-0.910709	0.724983
RPL14	9045	CGGAAAAUUGGUCGCGAUU, AGAACAGGGCUUUGGUCGA, GCAUAAGUGGCAAUCAUAA, GCAGAUUGAUAGUAGGAUU	0.0321637	0.068157	0.127555	0.253653	-2.97081	-1.97907	-3.47379	-2.01799	-2.74589	0.270675
ARPP-21	10777	CGGCAUUGUUAAAUCAGAA, GGCUCAGAAUCAAGAAAGA, CCAAGUCAGGAGCAGGAAA, CAGACCAGGAGGUGAAAGU	0.264817	0.287527	1.05021	1.07006	0.0706734	0.097694	0.27848	0.383998	0.331239	0.970355
SIPA1L1	26037	CCGUACAACUACCGAAUAA, AGACAAGACCGUCGGAGAA, GAUUUAUGGACACGAGAAA, UGGAAAUGAUAUCGUAACA	0.246048	0.255986	0.975776	0.952676	-0.0353788	-0.0699419	0.147644	0.19011	0.168877	0.977578
POTE2	445582	ACAACGAAAGUGAAGAGUA, GAAGCAAUUUUGUGAAGAA, ACCCAGAACAAGACUUAAA, CCAAAAUACUCUUCUGAAA	0.376031	0.351894	1.49126	1.30961	0.576529	0.389136	0.902553	0.72108	0.811816	1.03088
ICAM5	7087	CACCGGAGAUGGAUGAAUC, UCACUGUGGGCGUGGAAUA, UUACUUGGCUGGAGGGAAC, GGACUGGGACUGUUUGAAA	0.343499	0.34436	1.36224	1.28157	0.445985	0.357913	0.7415	0.684968	0.713234	0.973837
HYDIN	54768	GGGCGAUCACAGUGGAAGA, UGGAAGAAAGUUCGCCUUA, AGAUUCUGCUGGUACGAAA, CAACAAGGGACGUCGGAUC	0.380278	0.332448	1.5081	1.23724	0.592733	0.307123	0.922542	0.626224	0.774383	1.02652
ITM2B	9445	GGUUAUUACUGAUCGCAUU, GAGCAUACUUGUACAAAUA, CAGCCUAUUUAGAUCUUAA, CAGAUGACGUGUACUACUG	0.382222	0.487942	1.51581	1.81592	0.60009	0.860704	0.93162	1.2665	1.09906	1.05836
MLF1	4291	GUAGAGGGAGAGCUCAUAA, UGAGAAGUGUUGGCCAUGA, CAAACCAGGACGACACAAU, GAGAGAUUCUGACAGUGGA	0.138248	0.0981235	0.548261	0.365177	-0.867066	-1.45333	-0.878405	-1.40992	-1.14416	0.757156
OR4C46	119749	CACAUUCACUCUAUGGAAA, GAAUAGGAAUAACAUGACA, GCUGGGGCUUACAGAGAAU, UUGUGUAGUAGAAAGGACA	0.195145	0.124826	0.773902	0.464554	-0.369777	-1.10608	-0.264902	-1.00829	-0.636596	0.761804
RCC2	55920	GGGCACAGCGGAUAGAGUA, CAACACCUCCCGUGAAUCU, GCAAUCUCGGUCAGAAUUU, CAAACGUGGUUGUACGAGA	0.364028	0.326962	1.44366	1.21682	0.529726	0.28312	0.844812	0.598463	0.721637	0.846902
RNASE12	493901	GCCAAAACCUUUCGGCCAU, GCUCAUUGAAGGCACAAGA, GAUGAAGCAGUGAUGUCAA, GCAACCACAUGAUCAUACA	0.290294	0.36717	1.15124	1.36646	0.203191	0.450443	0.441967	0.791988	0.616978	0.997294
RASEF	158158	GAACAAUCAAAACGCGUAA, GCAAGAAUGAAUUUCGAGA, UGGUAGAUGACAACGCUAA, CAUUGUGGAUGGAGAACGA	0.136205	0.151504	0.540158	0.563839	-0.888546	-0.826645	-0.904905	-0.685095	-0.795	1.02901
EVC	2121	GCGAGAGUGUAGACGUUGA, GAACAGCUAAUCGAUAAUA, GCAGGCGUAUUACCAGCAA, GAGAAGUGCAGAUGUCGAA	0.199826	0.235187	0.792469	0.875272	-0.335573	-0.192197	-0.222705	0.0487092	-0.086998	0.872486
CDC42EP1	11135	GAAAGAGGCGGCUGACUGC, GCCCAGUGGCUGAGGUGAA, AUGAUGAGGUCAAGGUGUG, GGAAAAGCCGCAUGACCGA	0.182692	0.137249	0.724519	0.510784	-0.464905	-0.969213	-0.382262	-0.84999	-0.616126	0.774504
ODF4	146852	UGGAAUAAAUUGUCCGUCU, ACACAUCAGCCCACGUUAU, CCAAGGGCACAGACGAUCA, CCAUUAACAUCUGGAUCUU	0.178818	0.126139	0.709154	0.46944	-0.49583	-1.09099	-0.420413	-0.990835	-0.705624	1.03754
CIRBP	1153	GGUCCUACAGAGACAGUUA, GAACAUUGACGACGCUAAG, GAGCAGGUCUUCUCAAAGU, CCAGAGAUCUCGGGGAUUU	0.240461	0.162765	0.953615	0.605746	-0.0685208	-0.723216	0.106757	-0.565469	-0.229356	1.00221
STX19	415117	GAGAAGGUUUAGUCUACUU, UGUCCAUGCUGUAGCUCAA, GAACUUGUUAAUUUGGAGA, GAGAAGUGCAAGACAUUUA	0.37881	0.424528	1.50228	1.57992	0.587153	0.659856	0.915658	1.0342	0.974927	0.920435
LIME1	54923	GCGUCUAAAUAAAGCGCCA, CCUGAACACUCAAGGACCU, GUCCAGAAGCGCAAAGGGA, CUGGAAAACGUGUAUGAGA	0.143879	0.0390244	0.570593	0.145233	-0.809466	-2.78356	-0.807344	-2.94846	-1.8779	0.927543
HLA-DQA2	3118	CAAUUCAGGUACCAACGAA, AAGAAUGACAACAGUAGAA, UUAGAAUGGGUGACUCUUA, GGAAAACACACCUUGGAAU	0.305556	0.263654	1.21177	0.981214	0.277113	-0.0273599	0.533164	0.23936	0.386262	1.1375
ANKRD30A	91074	AUGGAGAGCAGAUGAGAUA, AUUGAGAGCAGAUGAGAUA, CGUCUUUGCUGCAGAUAUA, CCUUAGAAUUGAUGGACAU	0.328117	0.263675	1.30124	0.981294	0.379888	-0.0272432	0.659957	0.239495	0.449726	1.02096
GOLGA4	2803	CAGAAGAAGAUAAGCGGAA, CAUUAAAGAACACGAGGUA, GGAAUUAAGUCGGGUGAAA, GUAGAUGACUGGUCCAAUA	0.231259	0.352821	0.917122	1.31306	-0.124815	0.39293	0.037307	0.725468	0.381388	1.13749
ARL11	115761	GGGCAAGGUUGUUUGAAUU, ACACUGAGCUUUCGAAUAU, GGUUAGGCAUGCUUGGUUA, CUUGAGAAAUUUACGCUUA	0.331619	0.291257	1.31513	1.08394	0.395204	0.116288	0.678853	0.405504	0.542178	0.790133
DKFZP434B0335	25851	CGGAAAGGACCAAGCGGGA, GGGACAUCUUCGUGAGCGA, GGGUAUACACAGGCGGCUA, CAACCAGGUCUACGUGUAU	0.320377	0.237235	1.27055	0.882896	0.345448	-0.179685	0.617468	0.063181	0.340324	1.03441
KRT76	51350	GAACAGACAAGUUUGCAAG, CAGCAUAGCUCCACCAAGU, GCAAGCAGCUAGAUUCACU, GAUCUACUGUUCCAAAUCU	0.303457	0.314286	1.20344	1.16965	0.26717	0.226072	0.520897	0.53248	0.526689	0.976239
GNG7	2788	GCAUAGAAGCCGGGAUUGA, UAACUGUGUUCUCAUAUGU, GUCAGCCACUAACAACAUA, GCGCAUCAAGGUCUCCAAA	0.378966	0.235458	1.5029	0.876281	0.587746	-0.190534	0.91639	0.0506324	0.483511	1.11455
ZDHHC19	131540	GGACAUCCAUGCCGAAUCU, GGGCAAGUGCAGACACCUU, ACAUCUGUGUGGAGGACUU, ACUGCAAGUGGGUCAAUAA	0.0556937	0.0998161	0.220869	0.371476	-2.17874	-1.42866	-2.49661	-1.38139	-1.939	0.993395
C20ORF28	25876	UUGCAGAGGUCAUCAAGUU, GGAAGGUACUGAAGAGGCU, GUAGACAACAUCCCUCUGU, GAUGACGUGAUGCGCAAGA	0.0701754	0.0717526	0.278301	0.267034	-1.84528	-1.9049	-2.08523	-1.93221	-2.00872	0.436243
ARGFX	503582	CAAACAUGAUGGAACGAAA, GCAAUACGGAGAAGGCAUA, CCUCCAAUAUGGUAGACUU, UGGUCCAGCUGUAGGCCUA	0.115496	0.148951	0.458032	0.554338	-1.12648	-0.851163	-1.19844	-0.713452	-0.955947	0.878457
OR51I2	390064	UGUCAAAUGUGUACCUAUU, GCUCACCACUGAAGUCAUU, GGGUUUAGGUGCAGCUGCU, AAGGAAAUCCGCCGAGCCA	0.133706	0.0854373	0.530248	0.317963	-0.91526	-1.65307	-0.937862	-1.64094	-1.2894	0.834223
SERPINB4	6318	UGUAGUAGUAGUCGAAUUA, CAACACUGCACAACAAAUU, GUUCAUCACCAGUUUCAAA, CGACACUGGUUCUUGUGAA	0.33822	0.36272	1.34131	1.3499	0.42364	0.432851	0.713934	0.771642	0.742788	1.02563
IMPG1	3617	GAUCAAGGCACCACAGAUA, GAGGAAGUCUAUCAUGGAA, GGAGUGUGAUUGUGAAUAG, GGAAAUAGACAGCUACUCU	0.457769	0.534528	1.81541	1.9893	0.860298	0.992262	1.25264	1.41866	1.33565	0.655429
DEFB1	1672	GUUACAGAGGGAAGGCCAA, GCUGUUUACUCUCUGCUUA, GGCCUCAGGUGGUAACUUU, CUGCCCGAUCUUUACCAAA	0.183475	0.21176	0.727623	0.788085	-0.458737	-0.343577	-0.374652	-0.126377	-0.250515	0.874434
LOC619208	619208	GAGCUAGACUAAAGGCUAA, UACAGUAGGUAUUGAGAAA, CGACAGAAAUGUAGUCAGU, GUUUAUGCAACAACGAGAA	0.209564	0.340302	0.831086	1.26647	-0.26693	0.340812	-0.138021	0.665189	0.263584	0.75389
ITSN1	6453	GAUAUCAGAUGUCGAUUGA, GAACGAAAGAUCAUAGAAU, CGACAAGGCCGGAGUCUUC, GCACAGAUAUGGGCACUAG	0.3271	0.352206	1.29721	1.31077	0.375412	0.390414	0.654435	0.722559	0.688497	0.943261
SMYD4	114826	CCAAGAUUAUGUUACGUAA, CCUAAAGGGAGCAUCGUUA, GAUUUGAGGAUGUUCGCAA, CCACCUGGUCUCUCGGUUA	0.257727	0.176047	1.02209	0.655175	0.0315213	-0.610048	0.230178	-0.434578	-0.1022	0.931946
MRPL49	740	CCCCAAAGCAUGAACAUUA, GCUCACUAGCCUUCAUAUA, ACGCAUGGCAACCGGCAGA, CGAAGCUCACUGUUGCAAA	0.38878	0.30871	1.54182	1.1489	0.624633	0.200248	0.961897	0.502612	0.732255	0.78025
RETN	56729	GCCGGCUCCCUAAUAUUUA, GCGCCGAGACCACAUGUCA, CCCUGUGCUCCAUGGAAGA, CUGGAAAUAAACCUGGAGA	0.251545	0.339129	0.997573	1.2621	-0.00350554	0.335828	0.186966	0.659425	0.423195	1.03494
SCAMP4	113178	CGAGGGAGGCCCAGUACAA, CCUUUAAUUUCAUGGCGUU, CGUCAAAUCUGUGCCUUAU, GGAACUAAUAAGAGGCGUC	0.285085	0.209914	1.13059	0.781217	0.17707	-0.356205	0.409741	-0.140983	0.134379	1.09297
PLEKHA3	65977	GGUGUAUUGUAGCUUAUAA, UCACAACGCUUGAGGAAUG, GCAUAAAGAUGGCAGUUUG, AAAGCAUGUUUGACUGAUA	0.235093	0.350183	0.932329	1.30324	-0.101089	0.382104	0.0665773	0.712948	0.389763	1.30515
OR10J3	441911	UGUACAGCCUGAAGAACAA, CACCACUGUCAAUGAGAUA, GGCCAUUGUCCAAGUAACA, GCUCACAGUCAUGGGAUAU	0.363996	0.581952	1.44353	2.16579	0.5296	1.11489	0.844656	1.56049	1.20258	0.662021
ICAM4	3386	GCGCAAAGCCCCAAGGGUA, GCAAGUGCCUAGCUAUGAA, CGGGUCAUCUAUUCCGAAA, GACCUUGACCUACGAGUUU	0.164807	0.16991	0.653588	0.632336	-0.613546	-0.661238	-0.565639	-0.493784	-0.529712	0.990038
SDCCAG3	10807	GAGCGGAAGUUAGAAGCAA, AGACACAGAUGACAGAUUU, GAACCUCGGCCUCUCGAAA, GUGCACAGGCUUCCAUCAA	0.46056	0.326885	1.82648	1.21654	0.869069	0.282779	1.26346	0.598068	0.930763	1.18828
DFNA5	1687	GAAUGACUCUGAUAAGUUA, GCGAUGUACUCAUAGAAGA, CAGAAAGGUUUGGGAUUGU, GAGCCAGUCUUCAUUUGGA	0.295974	0.393019	1.17377	1.46266	0.231149	0.548593	0.476458	0.905509	0.690984	1.03855
C6ORF97	80129	AGUUAAACCACUAUCGGAA, CCUAAAAGAAAGCGAAUGA, CGAGGAAACUUACGAUCAU, CCAGAUUGCAUGAGUUAGA	0.343609	0.317354	1.36268	1.18107	0.446447	0.240089	0.74207	0.548693	0.645382	1.26473
CT47.8	728049	GUGACAGUGUUCAAGUUAA, CCAAAGUUCGUUACAUCAA, CAGAAGAACCGACCGCACA, CCUCAUAGAGAACCGUCAA	0.242144	0.363709	0.960292	1.35358	-0.058455	0.436781	0.119175	0.776187	0.447681	0.97342
CT45-4	441520	UCUACAAUGGAGCAGGAUA, GGCAUAUGUUACCGAAUCA, GCAAGAUGUAUGAGACGAG, GAAGGAACUCCGAUGCGUU	0.262872	0.302564	1.04249	1.12602	0.0600391	0.171236	0.265361	0.469057	0.367209	0.997939
ZNF407	55628	GUAGAAAGCUAGACACCUU, UAAAGGACGGGUAGAAAUA, CUCUAGAGCUGCAUGUAAA, GAGCAAAUCAACCGCGAGA	0.123038	0.101964	0.487942	0.379471	-1.03522	-1.39794	-1.08585	-1.34585	-1.21585	1.02523
KIAA1505	57639	GCAAAGAGAGAAAGAACGA, GCACUGAAGAAUUACGUAA, CCAGAAUGGCAGCGUUAAA, GGUUGAAAGUCCUUCGAGA	0.252261	0.257658	1.00041	0.9589	0.0005936	-0.0605475	0.192023	0.200976	0.196499	1.11259
SCYE1	9255	GCAAUGGUCAUGUGUGCUA, GUGUGUGGCUACAUACAAA, GUACUCCACUGCACGCUAA, CGAAUUGGUUGCAUCAUAA	0.106085	0.259966	0.420711	0.967491	-1.2491	-0.0476794	-1.34972	0.215859	-0.56693	0.942475
MGC50273	408029	GUGCAGAAAUACAGCGAUU, GCACCUGCCCAAGGAUUUA, GAAAGUGUGGCUGGAGCUA, GCACAGUGGAAGCUAUGGA	0.0883882	0.134272	0.350529	0.499706	-1.5124	-1.00085	-1.67455	-0.886579	-1.28056	0.681669
AMELX	265	GAGCAUAAGGCCACCGUAC, CAACCAAUGAUGCCCGUUC, GGAUUAAAAGAUCAGAAGA, GAAUACUUCAGAUGCUUUC	0.143421	0.133055	0.568777	0.495179	-0.814065	-1.01398	-0.813018	-0.901764	-0.857391	0.956341
NKPD1	284353	CGGCUGGUGUCGCGUGAAA, GCGACUGCCUCUACGAGUA, GCGCAUGGGUCUCAUCCGA, AUGAAGGGCACGGCCGAUA	0.0984387	0.112479	0.390387	0.418601	-1.35702	-1.25635	-1.48286	-1.18209	-1.33248	0.70578
SLC16A13	201232	CCAUAGGAAUCGCGGUGCA, GGGUCUUCUUCGUGGAGUU, GCAGUUUGGGAGUCCGGUA, AUAGGGACUAGAAGGAUUU	0.155177	0.236947	0.615398	0.881822	-0.700407	-0.18144	-0.672799	0.0611508	-0.305824	1.00582
LOC285636	285636	AGGUGAGGGUCGUGGCUAA, GUAAGGGGCUAGUGUGAUA, UAGCGAAGCUGCCGGUGAA, CUAAAUUAUCGAUGUCCUA	0.245682	0.327107	0.974322	1.21736	-0.0375299	0.283756	0.14499	0.599198	0.372094	0.924669
THAP9	79725	GAGAAAGGGUUUACGAUUA, CAGUAUGGUGUCAGCGUUA, UGUCAGAUCAUAGGCGAAA, CAUAAAUAUUUGUGAGCGA	0.247252	0.384881	0.980547	1.43237	-0.028342	0.518408	0.156325	0.870598	0.513461	1.02039
CDC37L1	55664	GAUGGACACUGUAUAAUUU, ACAGAAACUUGGUAGCUUA, ACAUCAAGCUGUUGUAAUG, GUAUAGCCAUGGAAUUGAA	0.397671	0.502064	1.57708	1.86848	0.657255	0.901868	1.00214	1.31411	1.15813	0.95842
COPG2	26958	CCGAAUUGCCAGUCGCUUA, CCUUAGAAAGAAUGAUCGA, CCAUGUGAGAGGUCCGAUA, GAUAAGCUAUGAUGUGGUU	0.317424	0.23413	1.25884	0.871339	0.332091	-0.198695	0.60099	0.0411942	0.321092	0.883994
EVI5	7813	UAAGUGAAGCAAAGCGUAA, GAGCAGAACAAGAGGUGAU, AGUGUUUCGUGUAGGAUUA, GCCAUAAAGUAGACUGGUA	0.150021	0.201667	0.594951	0.750524	-0.749157	-0.414029	-0.732942	-0.207862	-0.470402	1.02696
VAC14	55697	GAACACCUCUGGUACCAAA, CCAGAACAAUACCGUGCAA, GAACUACCGGCACGCCUAU, GGUCAGAGGCCCUUUCAUC	0.264622	0.275704	1.04944	1.02606	0.0696137	0.0371147	0.277173	0.313932	0.295552	1.13912
EIF3S6IP	51386	GGGACAAGAUGUUGCGCAU, ACCGACAGUUGGAGGUAUA, GAAUUAUACUACAGGCACA, AGUCAGUACCGCUGUAAGA	0.244012	0.271706	0.967699	1.01118	-0.0473698	0.0160395	0.132851	0.289556	0.211203	1.04117
MS4A6A	64231	ACGCAGAAAUCAAAGUUAU, GCAUGAUGGUAUUGAGCUU, GGAAACAGGCUUACUCUGA, GAACUCUGCUUACCCAUUC	0.302829	0.384562	1.20096	1.43119	0.264183	0.517211	0.517212	0.869213	0.693212	1.17753
WHSC2	7469	CGUCGGCAGUGAAGCUCAA, GGAAGACUCUCGAUGCGGA, UGACCAAUGUGUCCUAGAA, AAACUUGGGUCCCUGAACA	0.263763	0.306266	1.04603	1.1398	0.0649228	0.18878	0.271386	0.489348	0.380367	1.12119
SYCP2	10388	GAACUUAAAUCUUCUGUCA, GGAAUAAUAUCCGACAUAA, GCGGAUAGGUCAAUUAGAU, GACAUCAAGUCUACAAGAA	0.214769	0.251884	0.85173	0.937413	-0.231532	-0.0932435	-0.0943499	0.163159	0.0344047	1.14437
NSFL1C	55968	CCAGCAUGUUGUACGGAAA, CCACUUGUUCCCACGAGAA, UGACUACUUUCCCGAACAA, GGAGAGACCAGUAAACCGA	0.0162003	0.176208	0.0642469	0.655774	-3.96023	-0.608729	-4.69443	-0.433053	-2.56374	0.902937
ASPSCR1	79058	UCAGGGAGGCGCAGAUAAA, GCAGGACUCUUUCUGUUCA, GCUACGUCCUACAGGGCUU, GUGAAUAUGAUCUGAAGUU	0.181402	0.311839	0.719401	1.16054	-0.475131	0.214796	-0.394877	0.519438	0.0622807	1.03617
YIPF2	78992	CUGUGUGCAUCUACGGCUA, CAGCUAUGGAGCCGAGGAU, GAUCAAAGGCUCACUGCUG, GCAACACCUAAGUGGACCA	0.353337	0.366294	1.40126	1.3632	0.486722	0.446997	0.791758	0.788003	0.78988	1.01337
MXD3	83463	GCGCUCAGACUCAGACCAA, CGGAGUCACCUGUUGGAAU, GGUCAGUGCACAAUGAACU, UGAGAGAGAGGCCGAGCAU	0.246261	0.40661	0.976618	1.51324	-0.0341334	0.597641	0.14918	0.962239	0.555709	0.945764
C7ORF29	113763	GGAAGCAAGUCCUCGUGUA, GAGAUUAGAGUGUCUGAAU, CCGUUGGAGCCCAGGAUGA, UUUCAGAGUGGCCGGAGAA	0.0787127	0.0286841	0.312158	0.106751	-1.67965	-3.22768	-1.88089	-3.46214	-2.67152	0.563013
LAMP3	27074	CCAGACAGCAGUCGGGCAU, CAAGACAAGGAGUCGGUUU, GGGUAUGGGUGUCUAUAAA, AGACAUUAGGGUAGAUGAA	0.199061	0.311106	0.789434	1.15781	-0.341109	0.211402	-0.229534	0.515513	0.14299	0.902481
ZNF184	7738	GCUAGAAAGUUGGGAAUAU, GGAAAUAAAGGUAACCGAA, GGUAACUGGUUCCUAAUAA, GGGCUGAACUAAUCCAAUU	0.0834761	0.166667	0.331048	0.620267	-1.59489	-0.689039	-1.77631	-0.525939	-1.15113	1.03133
VIL1	7429	CGUGGUAGCUGGAGAGGUA, GGAGCCACCUCAUCUUAUG, AGAGAUCCCUGACUUCAAU, GGAGGGCGCACCUAUGUAG	0.332618	0.336274	1.31909	1.25148	0.399543	0.323632	0.684205	0.645319	0.664762	1.00086
DAAM1	23002	GGACCGAAAUUGAUGAUAC, CGGAAUCGCAAACGUAUUA, GUGGAGAGUUUGGACUUUA, AGAUAGGCAUUUAGACUUU	0.0808036	0.164987	0.32045	0.614017	-1.64183	-0.703648	-1.83423	-0.542837	-1.18853	0.80264
IMPACT	55364	UAGAAUUAGCGACGAUAUA, GGCAAGAACGUGCGGAUUU, UCGGACAGAAGUAGAAGUA, AGGAGUAUGUUGUGUAGUU	0.380213	0.367254	1.50784	1.36677	0.592487	0.450772	0.92224	0.792369	0.857304	0.947384
PCDHGA11	56105	CCUUGAAGAUUUACGGAGU, GUGCCAGAAGAGACCGAAA, AGCUUUAGAUGGAGGCGAU, AGUCAGUGAGCACGCAAUU	0.36932	0.335406	1.46464	1.24825	0.550549	0.319906	0.870501	0.641009	0.755755	0.627766
S100A16	140576	ACCGGAAGGCUGCGGAUAA, CUAAGUACAGCCUGGUCAA, GUGUCUCAGUCUAGAGGUA, CCGCGAGAUGCUCCAGAAA	0.265437	0.264568	1.05267	0.984618	0.0740484	-0.0223643	0.282644	0.245138	0.263891	1.02643
MAGEA11	4110	CUAUGUUCUCAGAGGACGA, UCUAAGUGUAUGGAUGAUA, UGUGGGAAGUCCUGAGCAU, UGCCAAGAGUCCAGGUUUU	0.284773	0.323284	1.12935	1.20313	0.17549	0.266797	0.407792	0.579583	0.493688	0.823781
HOXB8	3218	GUGGUAGUAUCUCGUAAUA, UGUGAGGGCGAGCGGCAAA, UGACCAAGGUACCGAUUUC, CCGGCAAUUUCUACGGCUA	0.374785	0.407407	1.48632	1.51621	0.571743	0.600467	0.896647	0.965507	0.931077	0.831351
SPATA12	353324	GGUGAUGAGGUGAGGUAAU, GUGCAGCCGUUCAAACCAA, GUAUGGAAGAUGGGGAUAA, GGAUAUAGAUGCCGAGCCC	0.114142	0.166112	0.452663	0.618204	-1.14349	-0.693846	-1.21943	-0.531499	-0.875464	0.862939
KIAA0090	23065	AGUCAUGGCCUGUCGGAAU, AGAUACACGCAGAGCGAUU, GUGGAUAUCGGCUUCGAAA, UGAAAGAGGUACACUCGAA	0.230119	0.310356	0.912604	1.15502	-0.131939	0.207922	0.0285185	0.511488	0.270003	1.02486
SDPR	8436	CAACAUCGACUUGACUAUU, UAAGAAAUCUCUCACGUCA, GAUCGUAUCUGUAGAGAGG, UGAAGGGCAUCCAGAAUGA	0.325548	0.428621	1.29105	1.59516	0.368548	0.673699	0.645967	1.05021	0.848086	1.17984
BOC	91653	CCUACGUGGUGUCGGGCUA, GGUCCAGUGUCACCGGCUA, GGGCAGCGGUCAUCCUCUA, GGCCCAAACCCGAGAUCAU	0.358807	0.282047	1.42295	1.04967	0.508885	0.069929	0.8191	0.351885	0.585492	1.20299
PILRA	29992	CUUUGAUAAUGGAGCGAGA, CAGAGGAGCCAUAUGAGAA, UAUCAGGAAUGAAGGACAA, UCUCAAGACUGAAUGGUGA	0.282586	0.329756	1.12067	1.22722	0.164367	0.295396	0.39407	0.612661	0.503365	1.06406
OLFM2	93145	GCAACGUGGUGGUCAAAUA, UUACCAACACGUCCAGUUA, GAUGGGUGCCUACGGGUAU, CGGAUAGCCGGGUCUGGUA	0.345329	0.36323	1.3695	1.3518	0.45365	0.434877	0.750957	0.773984	0.762471	1.24648
LTBP4	8425	CAUAUGGGCCUGAGUUGUA, CGAGUACGGCCCAGACUUA, CGAGUGCGCCGAUGAGGAA, GUGCAAGAGUGGCGUGUGU	0.356541	0.218996	1.41397	0.815017	0.499747	-0.295098	0.807826	-0.0703067	0.36876	1.04643
EMID1	129080	GCACCUACCUUCAGCGAGU, AGGAGUGAGCUGCGAGGAA, GGUACAAGGCUUCGUCUCA, CAAGGUGAUGUACAAGAUA	0.295861	0.256599	1.17332	0.954959	0.230597	-0.066489	0.475777	0.194104	0.33494	1.1113
ARHGEF16	27237	CCAACGAGGUCUACCAACA, GCGGAGAGCUGUUCUUAGU, CGGCCAACGUGCUACCUUU, GAUACGCUCUGCCUCAAGA	0.421759	0.430832	1.67261	1.60338	0.742097	0.68112	1.10681	1.05879	1.0828	0.990104
TSPY2	64591	GUAAGGACCUGUGGCGCAA, AGAGUGAGCAGGCGGCUUU, CCUGAUCACUGACGAAGAU, AUUGAGUGGUAUCCGGAUU	0.105156	0.221632	0.417027	0.824825	-1.26179	-0.277839	-1.36537	-0.0503447	-0.707857	1.14328
LOC113179	113179	GAAACUGCUCUGAUGGGAA, UGGAUUUCAGGGACACAUA, GGCUACGACCUGUACGUGA, GUAAACUGGACGCAGACGA	0.428709	0.418678	1.70017	1.55815	0.765678	0.639837	1.1359	1.01104	1.07347	0.962735
FIBCD1	84929	CGGCCAAAUACCCGGCAUU, GGGCCAUCCCUGACACGAA, GGCUAGGGCUCAAGAGGAU, CGUCCAACCUCAAUGGGCA	0.224005	0.350763	0.888357	1.3054	-0.170788	0.38449	-0.0194105	0.715707	0.348148	1.07121
C20ORF175	140876	CCGCAUGCCUAGCGCUCAA, ACAUCAAGGUGACGGAGUU, CGACUGACUUGCUGCGAGU, CCACACUGUCGUUCGGUGA	0.29747	0.193078	1.1797	0.718559	0.238422	-0.476821	0.485431	-0.280488	0.102472	1.06384
C14ORF100	51528	CCUCUCAUAUCUCGGGUAU, AAUGAACCCUUGUACGAAU, AGUCCUUAACAGUGGCGUA, AAGAAAAGCUUUAACACGU	0.236975	0.350558	0.939794	1.30464	-0.089584	0.38365	0.080771	0.714735	0.397753	0.804984
OR5B12	390191	ACACAGAGGUGACUGAAUU, CAAUGUAGUUGAACACUUU, UGUUGAAUCCACUGGUCUA, UCUCAUGUUCAGACAACUA	0.0650282	0.136973	0.257888	0.50976	-1.95518	-0.97211	-2.22081	-0.853339	-1.53708	0.831586
C6orf120	387263	CGAUAAAUACGGUGGUUAA, UCACAAAUCCAGCGACCUA, GGGUAGAAGAGGGCUAUAA, AGAUGAAGGUGUACUACGA	0.292363	0.268811	1.15945	1.00041	0.21344	0.00058698	0.45461	0.271684	0.363147	1.1045
ARHGAP15	55843	CAUCACAGUGCUUCCGAUA, CAGUAAGAUCUUCGGCUCA, GAUGCAAUAUAUCGAGUUA, AGUUUGUGGAAGCGAUCAA	0.299137	0.130941	1.18631	0.487309	0.246485	-1.03709	0.495378	-0.928498	-0.21656	1.14431
LOC606495	606495	GUGACAGACUUAUCGUAUA, GGAGAAAGCCAUUCGCACU, CAAUGAGAAUGACGAGACU, UAUUAAGAGUGUUGCCGGA	0.276527	0.257256	1.09665	0.957403	0.133101	-0.0628016	0.355496	0.198368	0.276932	1.01363
LOC55908	55908	CGGGCAAGCCUGUUGGAGA, CUCAGAUGGAGGAGGAUAU, GAAUCUGCCUGGAUGGAAC, GGUCCUCGCCUGUCAUGUA	0.217333	0.357716	0.861897	1.33128	-0.214412	0.412811	-0.0732286	0.748463	0.337617	1.11222
FLJ43505	400823	CCGCAAAGUCUAAAUAAAU, GAACCAUACAACAGGAUGU, CAGUAUGUGUUAAACGAGU, CAACCAUCCUGGCGUAGUU	0.307993	0.394119	1.22143	1.46675	0.288577	0.552626	0.547307	0.910174	0.72874	0.985058
C10ORF91	170393	ACACAUGGGUUCUCAGCUU, AGGCAGCUCCCGUGGUAGA, CGUCUGUUAGUCAGGGUUU, GGAGCUUGCUGGACGCAUG	0.211713	0.221986	0.839607	0.826143	-0.252214	-0.275537	-0.119865	-0.0476821	-0.0837736	1.18616
TBX15	6913	CCACAUACAGACAGACCUA, GAAGGAUACUUGCGAUAGA, GAAUAAUCACUUCGUCAUA, AAUGUGGGCUGCCGAGAAA	0.0544389	0.158042	0.215893	0.58817	-2.21161	-0.765696	-2.53717	-0.614601	-1.57588	0.586177
FLJ40235	284369	GAAGAAAGCUGCAGCGAUC, GUGCUAUCUAUGCGGGAAU, AAGCAAGAUAAACGAGCCA, CCUCUCAUAGUGAAACAUA	0.296084	0.13289	1.17421	0.494563	0.231687	-1.01578	0.477121	-0.903843	-0.213361	1.07325
RARRES1	5918	GUACACGGCUCAUCGAGAA, AAAGAGGGAUGUAAAGUUC, UGGAAGCUCUUACGUGAUG, GCGCUUCACUUCUUCAACU	0.409311	0.402372	1.62324	1.49747	0.698877	0.582525	1.05349	0.944755	0.999124	0.971463
GKN1	56287	CUGAAUAUGCUGUGCAGAA, AAUAACAACGGAUGGGACU, GACCUGAGCAAGUUCGGAA, CGACCAGUGUACUAUGGAU	0.313173	0.321537	1.24198	1.19663	0.312636	0.25898	0.576989	0.570541	0.573765	0.534792
FANCL	55120	GCGGAUACCUGCUUCAGUA, CAGCUGAGAACAAUACUUA, AGUGUUGCCUGAAGAUUUA, GCAAUAGAAUCACUAAAGG	0.347213	0.349817	1.37697	1.30188	0.4615	0.380597	0.760641	0.711204	0.735923	1.03265
BST2	684	GAAUCGCGGACAAGAAGUA, GGAUAGGAAUUCUGGUGCU, GGAGAGAUCACUACAUUAA, GCAGAGUGCCCAUGGAAGA	0.377473	0.267703	1.49698	0.996283	0.582052	-0.00537178	0.909366	0.264792	0.587079	0.820787
PQLC1	80148	CGGAAACACUCUUGAAUGU, CCACGGAGGGCAUGAGCAU, CGGCCUACUUCCUGCUGAA, AGAUGUCUGUAGCGGUAAU	0.140916	0.147833	0.558844	0.550175	-0.839482	-0.862036	-0.844375	-0.726028	-0.785202	1.1102
TTC6	115669	CCAUAGAUACUGAUCCAAA, GCACUGAUAAGCCGGACUA, UGGUAAAAUAGGUCUGAUU, CUUACAUGGAAUACGGUCA	0.425616	0.388296	1.6879	1.44508	0.755232	0.531153	1.12302	0.885338	1.00418	1.36341
PLAC1	10761	CAGUUCACCUACCGUGUUA, GAGAUACACUACUCUUCUA, GCUAAACAACGAUGUGUGU, GGGCACGCCAUCUAAGUUU	0.438426	0.345104	1.7387	1.28434	0.798011	0.361025	1.17579	0.688568	0.932181	1.08205
ZNF528	84436	AGUAAUAGGUUGCUAGUGU, GAUAGGAUUUACACAAGAA, ACAUAAGUGCACAGAGCUU, UCUGAGUGAUCUACAGCUA	0.259113	0.375588	1.02759	1.39779	0.0392586	0.483146	0.239724	0.829812	0.534768	0.911934
CD8A	925	GGUCAAAUCGGGAGACAAG, GAUCGGACCUGGAACCUGG, CGAGAUACGUCUAACCCUG, CCGAAGACGUGUUUGCAAA	0.131478	0.226305	0.521413	0.842216	-0.939501	-0.247737	-0.967768	-0.0155283	-0.491648	1.05346
LOC401498	401498	CCAAGUGGCCAGAGAACGA, GCUCAACUGCAAUAGAUAA, GUAUGUGAUGGGUGUGAUA, GUAUAUGUAUUGUCGCCUA	0.426006	0.365918	1.68945	1.3618	0.756553	0.445517	1.12465	0.786291	0.955469	1.12324
CNTN5	53942	GGAUGAAGGUUAAUGGUUA, GGAAAUACGUUAUAUCACU, ACAGCUAGUUCUCAAAUUA, GAUAGUAAUUGUUGAGGAA	0.405138	0.299786	1.60669	1.11568	0.684092	0.157928	1.03525	0.453664	0.744458	1.20277
FAT2	2196	GCAGUGAGGUACCGGAUCA, GCACAUAUCAGAUUAAUCA, GAAGUUACCUAUGAGUUAA, GGUCAAAUCUGCCAUAACA	0.229123	0.33716	0.908651	1.25477	-0.138201	0.327427	0.0207919	0.649707	0.33525	0.989094
PRELP	5549	GUACUAAAUUGUCGAAGGU, GCUUAAAGUCCACACGUUA, CUUAAGAAAUUCCUACGAA, ACGCAUUCAAGGAUGGAUA	0.454998	0.29211	1.80442	1.08712	0.851539	0.120506	1.24183	0.410383	0.826107	1.00585
RSHL3	345895	GCAGAAGGUGGGCGAAAUA, GAGCACAAAUUGCCCGAAU, GAUGAGACAUACCGCAUAU, GAGCUAUAACAACGCUAAA	0.323682	0.302189	1.28365	1.12463	0.360256	0.169447	0.635737	0.466988	0.551363	1.06821
KRTAP1-1	81851	CCUUAAAACUAGCCAAAUU, CAACAGUUAUUGGGACUUA, CCUAGGAAGUAAAUUCAUU, CAUCACACAGCCACAUAAA	0.295902	0.357046	1.17348	1.32878	0.230797	0.410103	0.476024	0.745331	0.610678	1.05639
CRP	1401	GUAUGAAGUGCAAGGCGAA, UCAAAGCACCGUUAACGAA, GGUCUAAGGAUAUAGGAUA, CCAAAGAGUCGGAUACUUC	0.408296	0.284651	1.61921	1.05936	0.695292	0.0831902	1.04907	0.367223	0.708147	1.11728
COG6	57511	AGAUAUGACAAGUCGCCUA, GAUUGUAAGUCCCGAUAAU, GUGAAAGAGCAGAUCGUAA, GUGGAGAUAUUGAACGUAA	0.164945	0.168008	0.654138	0.625257	-0.612332	-0.677478	-0.564141	-0.512568	-0.538355	0.814685
LOC285908	285908	CCAAAUCGUCCUGAAAUAA, CCAAAGUGGCCCAAAGCGU, CCGAACAACCAUAGCUUCU, GAGAGUGGAUUUCUGACGA	0.262309	0.297034	1.04026	1.10544	0.056948	0.144622	0.261547	0.438275	0.349911	1.06646
HIST1H2AC	8334	GUAAAGGCAACUACGCAGA, GCAAGUGAUUUGACAGGUA, UAUCAAACCCAAAGGCUCU, CAACAAACUGCUAGGCCGG	0.237593	0.285797	0.942244	1.06362	-0.085828	0.0889857	0.0854048	0.373926	0.229665	1.03017
RBMX2	51634	ACAUUAAUCUCGUGCGGGA, GCACAAUUCUGGCCGUCGA, AAGAGAAAGCCGACCGGGA, GUGUCUAACUAUCGGGCUC	0.242337	0.261631	0.961055	0.973685	-0.057309	-0.0384729	0.120589	0.226507	0.173548	1.06381
MCF2L	23263	GAACAAGCACUACGCGGUA, CAGCAUCUUUCCCGGCAAA, UUACACGGUUACAUCGAUA, UCAUGGAGCACGUGCGAAA	0.374073	0.316936	1.48349	1.17951	0.568997	0.238188	0.89326	0.546494	0.719877	1.0259
OR6C4	341418	UUGCAUUACCUGACUAUUA, GUACUCAUUACUUCGGUUA, GCUAUAUUUCUUGGAGCUA, GCUGCUUGACUCAGUAUUU	0.50751	0.380455	2.01268	1.4159	1.00912	0.501719	1.43623	0.851295	1.14376	1.03037
OR52R1	119695	CCAAGGAUGUUGUGGAAAC, GAAUGACAUAAGUACGAAA, CCCCAUCGGUCGUGAUCAA, GCAGAGAGUAGAUUGCGUU	0.354409	0.303152	1.40551	1.12821	0.491093	0.174038	0.79715	0.472297	0.634724	0.889636
LOC399818	399818	CUGCAAACUUUCCGAGAAU, AUAUAAGCCCUCAGCGAUA, GAGAGUAUGAAUCGACUAA, GGGCUAAUUUGGCAAGAGA	0.220429	0.161309	0.874173	0.600327	-0.194009	-0.73618	-0.048057	-0.580463	-0.31426	1.04628
TNP1	7141	AGGAGGAGCAAGAGCCGAU, GCAAAAGAAAAUACCGUAA, GCCGCAAAUUAAAGAGUCA, GCCUAUGGAAUGUGGAUCA	0.383961	0.246395	1.52271	0.916983	0.606638	-0.125033	0.939697	0.126392	0.533045	1.15074
C21ORF13	150082	CAUCUAUAGUCAUCGAAUA, ACACAGAGGACUAUCCAAA, UGCUAUGGCUCAUCGAAUA, GCUAUUGAGACUCGGAAGA	0.135055	0.180487	0.535598	0.6717	-0.900778	-0.574111	-0.919996	-0.393013	-0.656505	1.17217
CD99L2	83692	GCUGAGACUUGGUGCCGAA, GGGAAAGAGACAUUCGCUU, AGAUAAAGCUGGGCGGAAG, GCAAGGAGCGAACCGGUCA	0.28556	0.274909	1.13247	1.0231	0.179473	0.0329499	0.412706	0.309115	0.36091	1.38465
OTOP1	133060	UCUUUGAGGUCUAUUGUAA, CCACAAUGCUCUACGUCCU, CAGUAUGGGCUGAUCGUGU, GGAUUUACAGGAUAGACGA	0.374413	0.426558	1.48484	1.58748	0.57031	0.666737	0.894879	1.04215	0.968517	0.987035
SEC23A	10484	GGGCUUUGGUGGUACGCUA, CGAGAUGGAGUCCGAUUUA, CCAUAUAUUUUGAGGUUGU, GGAGAAUGGUUCAGGUUCA	0.132721	0.0577606	0.526343	0.214962	-0.925925	-2.21785	-0.951019	-2.29416	-1.62259	0.852338
GRIP1	23426	AGACAGAUGUGGCGCAUUG, AAAUAAAUCUCGUCCAGUU, GGAAAUCGAGUUUGAUGUU, CCGCAAAGAUGAAGAUAAU	0.546886	0.513836	2.16883	1.91229	1.11692	0.935305	1.56923	1.35278	1.461	1.02547
OR10X1	128367	GCUUAUGACCAACAUUGUA, GUGUCUGGUUUGCUGGGUA, AGUCACAGGUUGUAGCUUA, GUUAUUAGGCUGUCUUGUA	0.401359	0.395659	1.5917	1.47248	0.670573	0.558252	1.01857	0.91668	0.967627	1.21475
S100Z	170591	AAAUAAAGGAAGUUCGUGA, CCAAUAAGGACAACGAAGU, CAGCGAGAGCUCACGGAAU, UUAGAAUCUUCCACCGCUA	0.26817	0.379955	1.06351	1.41404	0.0888288	0.499824	0.300878	0.849102	0.57499	1.17773
CD99	4267	GGAUGGUGGUUUCGAUUUA, CUUCAUUGCUUACCAGAAA, GAACCCACCCAAACCGAUG, CGUUUCAGGUGGAGAAGGA	0.372743	0.329355	1.47822	1.22573	0.56386	0.293639	0.886922	0.610629	0.748775	1.10184
MDGA1	266727	UAGAUGACGUCACACUGAA, CCUGAGGGCUACUACAUGU, GCAAUAAGGGCAAUGUGUG, AGACAUCGGUGUUCAACGA	0.340035	0.404017	1.34851	1.50359	0.431362	0.58841	0.72346	0.951561	0.837511	1.12617
CACNA2D4	93589	CGACAGAAGUCAAAUAUAA, UCCAAGAGGUCCCGAGAGA, GAUAAAGGGAAGCGAGUUC, UGGCAUAUACUAAACGCUA	0.277894	0.329781	1.10207	1.22732	0.140212	0.295506	0.36427	0.612787	0.488529	1.09447
SLC35C2	51006	ACAAGUGGCUGACAAAGAG, GAAUAUCCCUCCACGUUGC, GGCAUUCGCUGGACCCUCA, GAACUCGGCCUCCAGAAUC	0.110238	0.154427	0.437181	0.574715	-1.1937	-0.799081	-1.28137	-0.653214	-0.967291	1.01626
TMED8	283578	UGUAACUAGCACUGACAUA, UCAAUGAGAUGGCUAAGUA, CGACCGAUGACUAUGACAU, CACGGAAGAUCUGCGGAAA	0.378378	0.331443	1.50057	1.2335	0.585508	0.302756	0.91363	0.621173	0.767402	1.29324
PCDHGB3	56102	GAACCGAUCCGCUACGCUA, UGGACGCAGACUCGGGAUA, CAGCAGGGCAGAGGCGAAU, GAGCGACCGUAUAGACCGA	0.196332	0.262651	0.778609	0.977482	-0.361029	-0.0328574	-0.254109	0.233002	-0.0105535	1.1974
TMEM9	252839	AGGUGCAGGAGCAGCGGAA, CCUCAGGAGUGGAUGCGAU, UGUCCACCUUAUAGAAACA, AGGUCAUCAUUGUCAUCUA	0.428905	0.269051	1.70094	1.0013	0.766336	0.00187515	1.13672	0.273174	0.704945	1.19968
VAMP5	10791	UGACGGAAAUUAUGCGUAA, GAUAUGAGCUCAACCUUCA, GAAUAGAGUUGGAGCGGUG, GCAGCAGCGUUCAGACCAA	0.39789	0.148883	1.57795	0.554085	0.658047	-0.851822	1.00312	-0.714215	0.144453	0.643449
LUC7L2	51631	AGAUAGGAGCAGAGAACGA, GAGGAAGUUUAUCGGAAUU, CAGGAACGGCUGAAACGAA, UGGCUUUAAGAGCGGAUUA	0.0997336	0.15474	0.395522	0.575882	-1.33817	-0.796156	-1.4596	-0.649831	-1.05472	1.111
SRPX	8406	ACUUGCAAAUUUCGAGUUA, GCAAAUGGAGGGUUUAAGU, CAGCGACGGUGAUAAUUAU, GAGCGGACCGUCACAUGUA	0.280123	0.499455	1.11091	1.85877	0.151737	0.894351	0.378487	1.30541	0.841951	0.922017
CNTN4	152330	GAAGAAUAGAGGACGAAUA, AAAUUAAGCCAUUCAGCGA, GCAGUGAACAAAUUCGAAU, UGGAUAAUGAGUCGGAAGU	0.344025	0.389127	1.36433	1.44818	0.448193	0.534238	0.744225	0.888905	0.816565	1.0434
DIRC2	84925	GCAUAUUAAAGAUCGCAUA, GAGAAGCGUUUGUAGAUUA, GGAGUUGUCUGCUUAAUAU, GGUCUAAGAUGCAUACCUA	0.250442	0.349095	0.993199	1.29919	-0.00984566	0.377616	0.179144	0.707757	0.44345	1.36637
MGC52110	493753	ACAAAGAACUCUAGCGUCU, GGGUCAUUGUUGCAGAAUA, GAUGAGUUGUUUUCGAAUA, CCUAAGUAUUAUGAGGACA	0.212468	0.276711	0.842603	1.02981	-0.247074	0.0423773	-0.113524	0.320019	0.103247	1.18001
ELL3	80237	GACAUCAUCUUCAGGAUAA, GAUUAAAAGAGUUCGGCGA, GCAAGAGUGUCAGCGGCAA, ACGCAAGCUGCCCGGACUA	0.33826	0.360085	1.34147	1.34009	0.423811	0.422332	0.714144	0.759476	0.73681	1.11395
SPRR1A	6698	CCUAGUCUUCCUUCAAUAA, GCUGUCACCCUGAAUCAUA, GUGCAUUUGAGGAUGGAUU, CCUAUUGACCCUGCAGUUA	0.160131	0.210052	0.635046	0.781731	-0.655066	-0.355256	-0.616862	-0.139884	-0.378373	1.29714
BNIP3L	665	GACCAUAGCUCUCAGUCAG, CAACAACAACUGCGAGGAA, GAAGGAAGUCGAGGCUUUG, GAGAAUUGUUUCAGAGUUA	0.144484	0.0638352	0.572991	0.237569	-0.803416	-2.07358	-0.799881	-2.1273	-1.46359	1.03038
OR8S1	341568	AUGGACAGAUCAUGGGUAA, GGAUUUACCUCCUGACCAU, CUUCAGUCAUUGUGCCCAA, GAGCUGAGCAUUCCGGUCA	0.121137	0.202791	0.480403	0.754706	-1.05768	-0.406014	-1.11357	-0.198592	-0.65608	1.10928
IFNA8	3445	AAUGAGACCUGGUACAACA, GAUGAGACCCUUCUAGAUG, AAUUCUACAUCGAACUUGA, CGGAAAUGAUUCUUAUAGA	0.248315	0.099018	0.984764	0.368505	-0.0221504	-1.44024	0.163964	-1.39478	-0.615409	0.83016
REPS2	9185	UCAAACUGCUAUCCGCAAA, CAAAUGGGACUGUCAAUUA, GAAUGGACGAUGAGGAUAA, CCAGAACUCUCCUAUAUAU	0.0754039	0.138541	0.299036	0.515595	-1.74161	-0.955689	-1.95733	-0.834347	-1.39584	1.16743
PINX1	54984	UGACGCAGGUAGAACGUAA, AGCCACAGAUCAUAUUAAA, UGGCCGAACUGAACACUUG, GGUCUAAAGGAAAGGGUUU	0.365768	0.335156	1.45056	1.24732	0.536608	0.31883	0.853302	0.639764	0.746533	1.26277
RANBP1	5902	GGGCAAAACUGUUCCGAUU, UAGAAGCUCUCUCGGUGAA, AGAAUACAGACGAGUCCAA, GCAGGAAAGAGAUCGAAGA	0.411777	0.287386	1.63302	1.06953	0.707541	0.0969828	1.06418	0.383176	0.723678	1.20063
ZNF140	7699	GAAAAUCAGGGAUGUAUUA, GAGUUUGGAUUUAAGGUAA, GAGUGUAAGGACUGUAAUA, AGUCAAGUGGUGAGAUCAA	0.35292	0.39173	1.39961	1.45786	0.485021	0.543856	0.789659	0.90003	0.844845	1.21151
OR8J3	81168	CCUGAGGAAUAAUGAUGUA, AAGGAUACGUUCACCAGAA, CAUGAUUACAGUUCUAGUA, ACAUCUAGCUAUCAUCAAU	0.361489	0.291415	1.43359	1.08453	0.519632	0.11707	0.832358	0.406409	0.619384	1.13498
ELA3B	23436	GCAGGAAGCCCACGGUGUU, GUACGACCGUGCUGUGAAG, CCACCUUCCUCUCGCCCUU, CGAGACACCCUGCUACAUC	0.205476	0.320201	0.814872	1.19166	-0.295354	0.252975	-0.173087	0.563596	0.195255	0.901359
CBLN1	869	AAAGGGAUCUACAGUUUUA, GAAAGGCGACCGAGCAUAC, CUAAACGGGUGGCCGGUGA, GAACGCAGCACUUUCAUCG	0.249752	0.242424	0.990463	0.902206	-0.0138252	-0.148471	0.174234	0.0992833	0.136759	1.01382
PALM	5064	GCAAAUAAACAGCGUGAAC, CGCCCAAAGACAAGCGAGU, CCAUCGCAGAGAAGCGGAA, GGCAGAUGCAGGACGACGA	0.356573	0.276045	1.41409	1.02733	0.499876	0.0388971	0.807986	0.315993	0.561989	1.14074
OR1B1	347169	CUUGGGUUCUCGAGAGCUA, CCAUUACACCUUUGGCCAA, GCAUUUGGGGUUACAGAUA, CCAUAUUCUUUGAGGGUGG	0.309229	0.27551	1.22634	1.02534	0.294353	0.036101	0.554433	0.312759	0.433596	0.916312
PRAMEF7	441871	CCUUGGAGAUGGUCGUUAU, UGGUGGAGCUUGACUGUAU, CCUCAUCUGGAGUCAUUAA, CGACAUAUUUUCUGGAGCU	0.426951	0.302011	1.6932	1.12396	0.75975	0.168594	1.12859	0.466002	0.797297	1.03498
OR7D4	125958	GCACUGAGAUUCCGCAUUU, CUACUGAUGAAGAGGUUGA, GAUGUUUGCUGGAAUGGAU, CAUCCAGGCACGGAGCAAA	0.34136	0.295299	1.35376	1.09899	0.436972	0.136172	0.730381	0.428502	0.579442	0.823865
FLJ12716	60684	CAUUUGAUGUUGCGGUUAA, UCUCAAACAGAUUCGAUUA, UCGGAGAGCUGAUCGAGUA, CCUAUAAUCUUGUACACGA	0.250802	0.00620843	0.994629	0.0231053	-0.00776971	-5.43563	0.181705	-6.01586	-2.91708	0.805894
CCNJ	54619	UGAAGUUGCCCUCCUAUAA, GAUUAUACUUCGUCUUUCU, GAACGACUGUUGAUCGCUC, GAAGUUAAGCCCUGUCUGA	0.149145	0.110521	0.591476	0.411315	-0.757608	-1.28169	-0.743367	-1.2114	-0.977381	1.03841
FLJ44054	643365	AAGCAAGCCUUAUCGGUUA, GCUUCUGGUUGGCCGGAAA, AGCUCGAACACGCGGGAUA, GAGGCAUAAACUCGGAGAA	0.324175	0.250417	1.28561	0.931953	0.362451	-0.10167	0.638444	0.153413	0.395929	1.19446
OR1M1	125963	CGACUUUCGUGCACGGACA, CAUCGUGGACAGCGUCAUA, GGAGCAAGGCCAUCUCUUA, UGGUCAUGGUCGUGGGGAA	0.235727	0.212212	0.934842	0.789767	-0.097206	-0.340501	0.0713679	-0.122819	-0.0257258	1.14846
RPS6	6194	GGACGAUGAACGCAAACUU, UAAAGAAGAUGAUGUCCGC, UGGACUGACUGAUACUACA, GAUGCAAAUCUGAGCGUUC	0.0881971	0.0197333	0.349771	0.0734396	-1.51552	-3.7673	-1.6784	-4.08626	-2.88233	0.285579
ZDHHC4	55146	GAGCUGUAGUUCCCGUUUA, CGGAGCAACCUUCAAGAGA, AGACUACUAACGAGUGGUA, AUUUAUACCAGGAGACUUA	0.196051	0.130989	0.777495	0.48749	-0.363094	-1.03656	-0.256657	-0.927878	-0.592268	0.382108
ZNF415	55786	GUUUAAAUCCUGUGAGUCA, AGGAGAGACCAACGCGAUA, AGAUAUAUUGAGUGCGACA, GGUAUAGGAAACAAGUCUA	0.03	0.0631266	0.118974	0.234932	-3.07129	-2.08968	-3.59774	-2.14593	-2.87184	0.59891
CRB3	92359	GCUUAAUAGCAGGGAAGAA, GUGCGGAAGCUUCGGGAGA, CUGCUAUCAUCGUGGUCUU, GCAAAUACAGACCACUUCU	0.274855	0.141912	1.09002	0.52814	0.124351	-0.921009	0.344702	-0.794236	-0.224767	0.935559
C1orf178	440603	GCAACUGCCUGGACUAUUA, AUACUAGGCAAAUGCGUUA, GGGUAUGAUCAAUGGGAAC, GUAGUGGAAUUAUAAGCAA	0.34673	0.300837	1.37506	1.1196	0.459492	0.162978	0.758164	0.459506	0.608835	0.895151
GTDC1	79712	AGGAAAUGGCGGUGCGGUU, CCUUGAUACUGCACGACAA, CCACAUUGAAUUUCCGGUU, ACAGAUUCCUAGAGACGUU	0.349343	0.326618	1.38542	1.21554	0.470322	0.2816	0.771525	0.596704	0.684115	0.962197
C9ORF43	257169	UAAGGCCCAUUCUUUAUUG, GCGAUAUCCUGAACGUUUG, GAACUCUGAGCUCAAACUA, ACAAUUCAGUUCAGAUUUC	0.381618	0.336751	1.51341	1.25325	0.597807	0.325678	0.928802	0.647685	0.788244	1.00878
KIAA0101	9768	CAUCAGUUUCAUCGAGGAA, AGGAGGACAAAUACGCAAU, GCGUAAACCCUAUCUCUAA, CAAAUUAAGUGUCUAGUUC	0.302125	0.28675	1.19816	1.06717	0.260825	0.0937876	0.513069	0.37948	0.446274	1.05569
GNGT1	2792	GCGAGGAUCCACUGGUAAA, CAAAGGAGGCUGUGUGAUU, UUCCAAAUGUUGUGAAGAA, UAAGAGAUUACGUUGAAGA	0.20486	0.192354	0.81243	0.715866	-0.299684	-0.482238	-0.178428	-0.286753	-0.232591	1.13203
NECAP2	55707	GUGGAGAGUGUGACGGAUU, GGUACUUCGUGAUCCGCAU, GCCAAAGGAAGGAGGACGA, GUAAAUUGGCACCGUGUCA	0.185885	0.0838186	0.737179	0.31194	-0.439913	-1.68066	-0.351429	-1.67285	-1.01214	0.985011
OR7C2	26658	GUGAAUAUCCAAACACAAA, GGGCAACGUCUCUCAAAGA, GCUGACAUCUGUUUCACAU, GUCAUGGGUUCCUUGCUUG	0.342463	0.159116	1.35813	0.592167	0.441626	-0.755923	0.736123	-0.603298	0.0664125	1.0365
SPATA4	132851	GGGCGCAGAUAUAAUUUAA, CAGUUCACAUAGAGAAAUA, GGUCUACAGUUUCGAAGUC, UAAGAAGUGUCUGGUCUAU	0.369606	0.340465	1.46578	1.26707	0.551667	0.341501	0.87188	0.665986	0.768933	1.08582
DNAJC11	55735	GGAGAUUGCAGCAGCGAAC, GAGAGGAGUUUGAGCGGCU, UGGAGCAGAUUGCGGGUUU, CGAUCAGACUCGUGUGAAA	0.209123	0.399956	0.829336	1.48848	-0.269972	0.573838	-0.141773	0.934708	0.396468	1.13762
OR51A4	401666	GAUUAGAGUGAGAGUUGUA, GCACACAUCUGGAUCUCUA, CCUCAAGACUGUACUGGGA, GCCCAAAUAGGGAUAGUAU	0.245324	0.298501	0.972901	1.1109	-0.0396354	0.151733	0.142392	0.4465	0.294446	1.08242
HIST1H2AH	85235	AAAUAAGGAGCGAGGUUGU, GUAAUUAUGCCGAGCGGGU, UGGCAAGCAAGGCGGUAAA, GACAACAAGAAGACCCGUA	0.234066	0.333022	0.928255	1.23938	-0.107406	0.309613	0.0587837	0.629104	0.343944	1.21774
SCARF1	8578	GUACCAAGUUUGCACCACA, GCAGAAGGAUCAAGAAUGC, GAUCAGACCUCAAGGACAG, GAACCUGAGUAUGAGAAUG	0.0877081	0.138492	0.347831	0.515411	-1.52354	-0.956205	-1.68829	-0.834945	-1.26162	0.904058
SEMA5B	54437	CGGAAUGUGACACGGGAUG, ACCAAUGUGUACACGACUA, AGAACGCAGUGGAGCACGA, CGAGCUCGAUCCUGUGAUU	0.283712	0.244066	1.12514	0.908316	0.170105	-0.138734	0.401148	0.110545	0.255846	1.15577
HSPC148	51503	GUAUUCAAGCAGAGACCUA, GAAAACAUUCUGAGCGGAA, GAAGAAGAGAGGAUUCGUA, GGAGAGCUCUGUAAGCAUU	0.129773	0.0678161	0.514654	0.252384	-0.958326	-1.98631	-0.990992	-2.02636	-1.50868	0.734853
COMMD6	170622	GGAUAUACUUGGUGAUAAU, CAAAUAGACCACCGGAAUA, GUUCAAAUACAUACGCAGA, CGGAUUCUUUGGUUGAUAA	0.322367	0.248362	1.27844	0.924305	0.354383	-0.11356	0.628491	0.139662	0.384077	1.10814
ZNF44	51710	CAAGAACACUCCCGCCAGA, UCAACGUUCUUUCCAAAUA, UAUCACAACUCUGCUCAAA, AAACUUACUUGUCUCCUUU	0.162355	0.295478	0.643864	1.09965	-0.635173	0.137046	-0.59232	0.429513	-0.0814034	0.814295
ZNF22	7570	GGGCAUGACUAUUCGAUUU, AAGAAGAGAAGCCUCGUAA, GAAGAAGCUUGGAUGACAA, UCACUUACCCUCUUGGAAA	0.419915	0.308924	1.66529	1.14969	0.735778	0.201249	1.09902	0.503771	0.801394	0.880675
AP3M2	10947	AGUUGUGGUUUAUGAGGUA, GCUGGGAAUCUGAGCGCAU, GAAAAUGUGCCUCCGGUUA, CAUCACAGGAAGCACGAAU	0.326247	0.157623	1.29383	0.586611	0.371643	-0.769524	0.649785	-0.619029	0.0153782	1.09613
ZNF43	7594	GCCCUUCAAUCAUCACUAA, CCACAUCUAGCUCAACAUA, CUAUAAUGCUUGGUUGAUA, GUGGUUAACUUAUAAAGGA	0.266636	0.0761905	1.05742	0.283551	0.0805483	-1.81832	0.290663	-1.83207	-0.770704	0.638481
SEC61A1	29927	CGGCCAGUCUAUCGUGUAU, ACUUUGAGAUCUUCGUUAA, GUGUCAUCCUGCCGGAAAU, CCAUGCAGUUGUAUACAUA	0.224453	0.324725	0.890131	1.2085	-0.167911	0.273215	-0.0158604	0.587006	0.285573	0.70789
PLEKHH1	57475	UGUCCAUCCUGCUGCGUAA, CAGGAAGACCAGCGGACUA, GGAAUUAGUUUGAGGGUGA, GCUAAACAGGAUAGGACUA	0.363802	0.3094	1.44276	1.15146	0.528833	0.203469	0.843709	0.506338	0.675023	0.97154
ING4	51147	GCGCACAAGUCCUGAGUAU, GCAAGGAAUUUGGUGACGA, ACACAGACCUGGCCCGUUU, AAACCUUCCCUUUGAAUUA	0.118017	0.176588	0.468029	0.657189	-1.09533	-0.60562	-1.16001	-0.429457	-0.794735	1.04042
BICC1	80114	GUAGAAUCUGCCCGAGUUA, UGUGAAAAGUGUUGAGCGA, CCAGGUAUCUAUAGCGGGA, CCUGGAAGGUGGAGCGAGU	0.31956	0.296229	1.26731	1.10244	0.341765	0.140706	0.612924	0.433746	0.523335	0.994006
ST7L	54879	ACACUUGGGUGACUGGUAA, UCAUUGAUAUCAGGACUAA, UGAUAGCCAUUCUCACUCA, GAAUCAAAGCAGCCUAUCA	0.440763	0.321951	1.74797	1.19817	0.805683	0.260837	1.18526	0.57269	0.878974	0.965396
DDEFL1	55616	UCAGAUACCACACGAGUAA, AAGAAGGCUGUGCGGGCAA, GUGGACUACUCCUGGGUAA, GGUCCAAGGGUGUGCAAGA	0.207414	0.364484	0.82256	1.35646	-0.281807	0.439852	-0.156374	0.779739	0.311682	1.08721
EFHD1	80303	CUGAGCAAGAUGAGCGGAA, UUAGGAUACCAAUGAGUAA, CUUCACUGUAAGAACGAAA, GAGCAUGUUCAAACUGUAU	0.330953	0.158516	1.31249	0.589933	0.392306	-0.761376	0.675276	-0.609605	0.0328359	0.999807
LOC389118	389118	GGGAAUAGCCAGAACCGAU, UGGAUUACCCUCACGACAA, CCACUGAGGUGCCGGUACU, CCACAGUGCCCUCAACGAU	0.350372	0.30267	1.3895	1.12642	0.474567	0.171741	0.776762	0.469641	0.623202	1.05277
GRIP2	80852	GGGAGACAAUAGCGAACAU, UUUCAAAGACAGUGGACGU, CCCAUGAGUCCUCGAACUA, GGAAAUAGUCAAGACGCCA	0.338658	0.328581	1.34305	1.22285	0.425508	0.290242	0.716239	0.6067	0.661469	1.09542
CDH12	1010	GAGACAACGUCAUCCAUUA, GGACAGCUACUUUACAAUA, GGGCAACAAUUCUCCUUUA, GCAGUAUAAUUUCUCCAUA	0.512386	0.516317	2.03201	1.92153	1.02291	0.942253	1.45325	1.36082	1.40703	1.15499
RGS13	6003	GGAGCACAGUGACGAGAAU, UAACAUUGACAGUUCGACA, CUUCAUGAUACAAGCAUUA, AGCCUAUGUAGUUCAAUUA	0.338831	0.268588	1.34373	0.999578	0.426244	-0.000608749	0.717146	0.270301	0.493723	1.22681
PVALB	5816	GUGGGAGCCUUUAGCGCUA, ACAAAGAUGGGGACGGCAA, GGUUGUACCAGUCAGAAAA, AGGAGGAUGAGCUGGGAUU	0.123154	0.108751	0.488404	0.404727	-1.03385	-1.30498	-1.08417	-1.23834	-1.16125	1.14794
LYZL2	119180	GGAUGAAGGCUGCGGGCAU, GGAUCUGCAUGGCGUAUUA, CGCGGAAAGCUGAAGGAGA, GAGGGAAAAUUAAGCUAUA	0.151266	0.142406	0.599888	0.529977	-0.737235	-0.915998	-0.718234	-0.788441	-0.753337	1.09238
RPL12	6136	CCUGAGGAUUACAGUGAAA, GCACCGAUCCUUAGCCAGA, AGGUGAAGUCGGUGCCACU, GAUUGUCAACAUUGCUCGA	0.0538793	0.118644	0.213674	0.441546	-2.22652	-1.17936	-2.55556	-1.09305	-1.8243	0.408868
C20ORF29	55317	GCCUAGAGCUGCUGUGUUA, GCCGAUAGUGCUAGGGUGA, CCAGGCAGGUAGAGUCAAU, GUGCUGUACUCCUGCGUCU	0.312993	0.304673	1.24126	1.13387	0.311807	0.181255	0.575966	0.480645	0.528305	1.07853
ZBTB2	57621	CAAAUCAGUUCUUGCUUCA, GAUCAUCAGUUGAGACAAG, CGGGAAAGAUGCCAUGGAA, CAGGUGAAUCGGACAAAUA	0.352395	0.335527	1.39752	1.2487	0.482873	0.320426	0.787008	0.64161	0.714309	1.26658
RPL18	6141	GGCUGUUGGUCAAGUUAUA, AGCCCAAGAGCCAGGAUAU, GAUCCUACUCUCUUAUUAA, UAACAAGGACCGAAAGGUU	0.523839	0.625258	2.07743	2.32696	1.0548	1.21845	1.49259	1.68026	1.58643	0.448421
SERPINA13	388007	GGACCAGAGAACUCGAUUU, GGAGAAGGACCUCGGCAGU, GGGUAAGGAUAGUAAUGGU, GCAGGGAGCUUCUAUUACA	0.461711	0.293883	1.83105	1.09371	0.872669	0.129235	1.2679	0.420479	0.844189	0.956435
RPAP1	26015	GACUAAGAUUAUUGAACGA, CCAUGAAACUACUUCGUGU, AGGCAGAGAGAGCGGGGUA, GACCUAGGAUAGUUGAUAU	0.224607	0.249127	0.890743	0.927152	-0.166919	-0.109122	-0.0146373	0.144795	0.0650787	1.21999
SNTA1	6640	CAGAUUGGCUGGCUAACUG, GAAGAUGGCAUAUGUCUCG, UCAAGUAUAUGAAGGACGU, CAAGAUGCCUAUUCUCAUU	0.382066	0.275625	1.51519	1.02577	0.5995	0.0367026	0.930891	0.313455	0.622173	1.07581
PCDH11X	27328	CCAGAGAACUCGGCUAUAA, GAAAUUAUGUGCUGGUAUC, CAAGAGAUCUGUUUGCAAU, CAUCACUGCUGUAGUAAGA	0.29864	0.247164	1.18434	0.919847	0.244088	-0.120534	0.492421	0.131595	0.312008	1.0817
C14ORF142	84520	CAAAGAUAGUAAAGGCUUA, GAAGACUUAUGCUCUAAUU, GAUGGCUGUUGUAUCCUUA, GAAGGAAAAUAGAACACUU	0.315873	0.176747	1.25268	0.657783	0.325022	-0.604317	0.592269	-0.42795	0.0821596	1.01327
ZNF235	9310	CAUCAGUUGUGUACAGUAU, GGUAAGUGCUUUAGUUUGA, CAGUUAUAGCUCAGGUAUU, GAGAUAAAGUUCAUAGCAA	0.378569	0.238846	1.50132	0.888891	0.586234	-0.169922	0.914525	0.0744727	0.494499	1.08201
WDFY1	57590	GAAAGUGAUUCUUGUCAGA, GGACCGACCGCAUUGUAAA, CUUCGUGUCUGCAAUAUGA, GGACAGAACCAUCCGGGUA	0.292211	0.414857	1.15884	1.54393	0.212687	0.626611	0.453681	0.995744	0.724713	1.15232
OTEX	158800	GGGUUUGGUUUAAGAAUAA, AAGAAGGGAACUUGCCGAA, AGAAUUAAUGCUCGCCAAU, GAGAACAUGCAGCCACGAA	0.313087	0.399412	1.24164	1.48645	0.312242	0.571871	0.576503	0.932433	0.754468	1.14367
KIAA1024	23251	GAGUAGAGACAAUGGCUAA, GGAUACGAUUCAUUACUAA, ACUCAGAAAUUGUCAGCGA, GUACCUGAGUCUAAAAUUA	0.362152	0.276533	1.43622	1.02915	0.522272	0.0414477	0.835616	0.318943	0.57728	1.01563
FLJ44968	374887	GAGCAGAUUUGGAACGCAG, GCUGGAGGAUUAUCGCUUU, GCAGAGACCGGCAGCGAUU, CGACAUGGGAAGAGCGGAG	0.333822	0.232401	1.32387	0.864904	0.404758	-0.209389	0.690638	0.0288256	0.359732	1.13043
SCRG1	11341	GUGCAAUAGAGCAUAGAUU, GGAAGGGAUGUGAGAUGAU, CGUGAUUCCUUGCAACAAU, GUUCAAGCCAUGCCUGCAA	0.328404	0.447759	1.30238	1.66638	0.381149	0.736717	0.661512	1.12309	0.892303	1.17021
EMILIN1	11117	AGGAUGGAGUGGAGACAUA, AUACUAAACGAUCGAGGAA, GGGCAACCAAGGACCGUAU, CAGAGAGUGAAGAGCGCUU	0.249261	0.254906	0.988514	0.948658	-0.0166671	-0.0760405	0.170728	0.183056	0.176892	1.14351
ZFP64	55734	GACAUGGAGCGGCAUUUAA, CCAUAAGUGUGAAGUCUGU, CCAGAACCAUCACCUCGGA, UUAACAACCUGGAUGCCUU	0.300786	0.253662	1.19285	0.944027	0.254414	-0.0831001	0.50516	0.174891	0.340026	1.04919
HOXA6	3203	GGGAGGACUCAGAGGCAAA, CGUCGAGUCUCCCGGACAA, GCAAAGCACUCCAUGACGA, UCGUGUUUCUAUUCUGAUA	0.213965	0.126967	0.84854	0.472522	-0.236945	-1.08155	-0.101028	-0.979914	-0.540471	0.827331
IFIT1	3434	GCAAGAAUGUAUAUAGAAG, AAUAGAACAGGCAUCAUUA, UCAAAUCCCUUCCGCUAUA, AAAGAAAUCUGACGUCAAU	0.264142	0.260681	1.04753	0.970151	0.0669936	-0.0437187	0.27394	0.22044	0.24719	1.02667
OR2A25	392138	GUGCGGAUACCCACAUUAA, CCAUCUAGUGUUACUGCUA, CCCCUAAUUUAUAGUCUUA, AGGAGAGGGGUGCCAGAAA	0.534656	0.500864	2.12033	1.86401	1.08429	0.898413	1.52898	1.31011	1.41954	0.899609
GPS1	2873	CCUUUAACGUGGACAUGUA, GAAUGCACCUGACGUCAAC, GAAUUGGUCUCAUGUGCUC, UCACCAAGCUCAAGUGUGC	0.46713	0.452391	1.85254	1.68362	0.889503	0.751567	1.28867	1.14027	1.21447	0.889131
MGC39715	169166	ACAGAGUAUUAGAAUCGAA, GCAGAUUGAAGUUCCGGAA, GUCGAGAGCUCUUGGGCUA, AGGUACGGCACUAUGGAUA	0.118113	0.139354	0.468413	0.518619	-1.09415	-0.947254	-1.15856	-0.824592	-0.991574	1.1414
KRTAP21-2	337978	CGGCUCUGGCUGUGGAUAU, UGGAACUGGCUGUGGCUAU, GGAUACGGCUCUGGCUGUA, GAGUUCCGGCUGUGGAUAU	0.175224	0.19169	0.694899	0.713393	-0.525124	-0.487231	-0.456553	-0.292528	-0.37454	1.18345
SSBP4	170463	GGGAUGACCAUGAGCGUGU, UCCACCAACUCCAGCGAAA, CGCUGUACGUUUAUGAGUA, CUAUGGAGGUGGCAUGCGA	0.288617	0.304778	1.14459	1.13426	0.194835	0.181754	0.431657	0.481222	0.45644	1.01712
SLC25A28	81894	GUGUAUGAGUUCUUCAAAU, GUGAAGUAGCACUGAACGA, CCAUGAACCCUGCGGAAGU, CUUCAGGACGGUAUAUCAA	0.118524	0.152405	0.47004	0.567191	-1.08914	-0.818094	-1.15238	-0.675205	-0.913794	0.949546
SH3GL3	6457	GAAACGAGUAGGUAAGAUA, CAAGCUAAUAGGUGCCUUA, GAUCGGGCAUCACCUGAAA, CCGCCUGGAUUACGAUUAU	0.353481	0.298593	1.40183	1.11124	0.487312	0.152173	0.792486	0.447009	0.619748	1.05404
BTNL2	56244	GGAGAAAUGCAGCCGAUGU, GAGGAGAAGGGGUCGGUCA, GUGCCAGACCUUCGGACGA, CAUGGAAGGAAAGACGAUA	0.325064	0.269539	1.28913	1.00312	0.366401	0.00448971	0.643318	0.276198	0.459758	0.937831
SPINK5L3	153218	GGGAAUUUCAUUAUCGUAU, AUUAAUGGGUACCAGAGUA, UCUUUUAGAGUGUGAGAAU, UCCCUAUGCUGUACUUAAA	0.285277	0.258462	1.13135	0.961891	0.178044	-0.0560551	0.410943	0.206171	0.308557	1.09321
HNRPH3	3189	CUUCAGCACUUGACCGAAA, CAAUUACAGUGGAGGAUAU, ACCAUAUGAUAGACCAAUA, GAAUAGAGCUUGACAAAUA	0.362748	0.402904	1.43858	1.49945	0.524645	0.584432	0.838543	0.946961	0.892752	0.948398
LASS3	204219	GUUUAGGAGUCGGCGGAAU, CCACAGGAGAGGUCGGCUU, CAGAACAGACUGCGUUAUU, GCAAAGAGAUGGAUUGUUU	0.232814	0.306146	0.923292	1.13935	-0.115141	0.188215	0.0492412	0.488694	0.268968	1.04579
HIST1H2BA	255626	CUGAUAUCUUUGAGCGUAU, UAAGAAAGCUGUCGUUAAG, CGAGCGAGGCAUCACGUUU, AUCUAAAGGUGCUACCAUU	0.103191	0.0945608	0.409232	0.351918	-1.28901	-1.50669	-1.39895	-1.47164	-1.43529	1.09816
CLDN5	7122	GCGACUACGACAAGAAGAA, CAUUGUCGUCCGCGAGUUU, UGGCGUUCGUUGCGCUCUU, CCACUCUGCUGGUUCGCCA	0.204699	0.264683	0.811791	0.985045	-0.300819	-0.0217387	-0.179829	0.245862	0.0330164	1.22279
ELOVL1	64834	GCAUCAUGGCUAAUCGGAA, GAUAAACUCUUCCGUGCAU, CUACAGGGACCACGGCUUU, CCUCCAUUCUCCUGACCUA	0.235243	0.318699	0.932922	1.18607	-0.100172	0.246191	0.0677093	0.55575	0.311729	1.06429
UBAP2	55833	GUACAGAACUCCACAUAUA, GAUGGGAGCCUAGCUAAUA, GGCAACAGCUGAACAGAUG, GAAGUCAGCAGACACUAGA	0.354898	0.243144	1.40745	0.904887	0.493084	-0.144191	0.799607	0.104233	0.45192	1.04547
NXPH4	11247	UCAAUUGCCACGUGGAGUA, GCCAAAGAGUCACGCGCUU, GCAAGAUCGUGGACCAUGU, ACUACAAACUGGUGCAGAA	0.124442	0.166899	0.493511	0.621132	-1.01885	-0.687029	-1.06565	-0.523614	-0.794634	1.02229
OR10A5	144124	GAAACUGGACAGAAAUAAG, AGCAAGAAGUUGUUAUCAU, CUUCUAGCCUCACCUACUU, CUUGAGAAAUAGCGAGGUG	0.197896	0.22241	0.784813	0.827723	-0.349579	-0.27278	-0.239984	-0.0444932	-0.142239	0.853775
NCF4	4689	CGGAAAGUCAAGAGCGUGU, UGGAUGAGGACGUCCGGAU, CCAAAGUCUACGUGGGUGU, UCACAAGGCGGGAGUUCCA	0.310276	0.368665	1.23049	1.37202	0.299231	0.456304	0.56045	0.798767	0.679609	0.854074
GPC3	2719	UGGUGGAGAUUGACAAGUA, AAGGUAGAGUUCUGGAUAA, GAGCAAGACGUGACCUGAA, GGAUCAGAUUUGCAAGUAU	0.136354	0.100289	0.540749	0.373234	-0.886969	-1.42185	-0.902959	-1.37351	-1.13823	0.84012
GJB7	375519	GAGUUUGAGUGCAACAGUA, GCUUGUGUAUUGUGUUGAA, UAUCUUAUCAGCCUCAUUG, AGUGUUCCCUACCUUAUAA	0.296392	0.371749	1.17543	1.3835	0.233184	0.468322	0.478969	0.812668	0.645818	1.04116
MUC15	143662	CAACAACAGCCACGGAAUA, CCUGAUAACAGUUCCAUUA, CCUGUAUUCUAGUACGUUA, CCUCAAAUCUCAAGGCGAG	0.397327	0.390928	1.57571	1.45488	0.656006	0.540898	1.0006	0.896609	0.948606	1.02071
TAS2R48	259294	GCAAUCAUGUAUCCUUCAU, GCUCAUCAUUUCAUCAAUU, CAAUACACCUUUCAAGCUU, UAGCAAACCUCAUACCCUU	0.234476	0.31925	0.929883	1.18812	-0.104879	0.24868	0.0619019	0.558629	0.310266	1.09041
OR1S1	219959	CUUCAGAUCGGCAGAAAUA, UCUCAUGGUUCCUCAGUAA, CCAUUGUAGGCGUGUACUU, GUUGUUUAUUGUGGGUUUA	0.240196	0.154772	0.952566	0.575999	-0.0701087	-0.795862	0.104798	-0.649491	-0.272347	0.651249
LOC123876	123876	AGUGGAAGAUGUCCGGAAA, GGGAAAAUUCAACGAGCCA, CAACAUUCGAGGAGACUUU, UCAAAGAUGAAGAUGGGUA	0.219014	0.26662	0.868564	0.992252	-0.203296	-0.0112217	-0.0595154	0.258026	0.0992553	0.999186
NGEF	25791	GAGACAACCCCGAACGGAA, AUGGAGAACGAGCGGAUAA, GGACCAAGUUUGUUUCGUU, GAAAAUGAGCCGCACGGAA	0.143368	0.164284	0.568565	0.6114	-0.814603	-0.709811	-0.813682	-0.549964	-0.681823	1.04299
ANKMY1	51281	CAGCAGAGCGCGAGACGUU, GUGCAGUGCUGAGACGAAA, UCACCGAUGUGGACGCCAA, GCACCAGCAGCUUCGACAA	0.162653	0.157722	0.645047	0.586977	-0.632524	-0.768624	-0.589052	-0.617988	-0.60352	0.899231
TEKT3	64518	GUGACAAACAGACGGCUUA, GCACAAGACGGCCGAACAU, ACGCCUUGUUAACGAGGUA, GAAUCGACCUAGUUCACGA	0.193798	0.182168	0.768563	0.677956	-0.379764	-0.560736	-0.277223	-0.377544	-0.327383	0.974276
MFRP	83552	UUGACUACGUGGAGGUGUA, GAUCGAAGCCCUCAGCAUA, GCAACAGAAUCGAGCAAGA, GGUCUGAGCUACAACACCA	0.146372	0.112604	0.580479	0.419066	-0.784683	-1.25475	-0.77677	-1.18024	-0.978506	0.812139
STARD6	147323	CCAUGGAAAUCUAUAUCGU, UAGUGUACAUCAAGCGCUA, CAAAUUAUAUCCGCGGUUA, GAAUAAAGGCACACAGAAC	0.359831	0.389297	1.42701	1.44881	0.512999	0.534865	0.824176	0.889631	0.856903	0.947817
OR4A47	403253	AGAAGAGACCUCAUAUCAA, UCUGAGAUGACAAGUGCUA, UUGGUUAUCAUGAGACAAU, UAGCAUUAUUUAUGGGCUC	0.175286	0.384271	0.695148	1.4301	-0.524608	0.516117	-0.455916	0.867948	0.206016	0.899241
OR11L1	391189	GGUAUUCUAUGGAGUACAA, CCUGACCAUUAUAGGGAAU, UGUUAGGAUUCCAGAACCU, CCUGCAUGGCACAGCUCUA	0.0751988	0.144702	0.298223	0.538524	-1.74554	-0.892917	-1.96217	-0.761745	-1.36196	0.844629
RPL3L	6123	GCGGGACACAGACGGGAAA, GGAUGAACCCUGAAGCGCA, GGUACCAAGAAGCGGGUCA, UCGCCAAGCCGUGGAGAAU	0.0311624	0.126191	0.123583	0.469633	-3.01645	-1.09039	-3.53009	-0.990147	-2.26012	0.743553
CSMD1	64478	CGGAAGCUGUCAACGAUUA, GGAAACAACUUGAACUGUA, UUACACAGCUGGUCAAAUA, GAAAGUCGCCUGUGUGUAA	0.252053	0.33996	0.999588	1.26519	-0.000593844	0.33936	0.190558	0.663509	0.427034	0.896551
MAG	4099	CCUCUGUUCUGGAUUAUGA, CGACUGAUGUGGGCCAAGA, CAACAGUGAACGGGACAAU, CGGAGGAGCUAGCUGAGUA	0.121991	0.172365	0.48379	0.641475	-1.04755	-0.640536	-1.10107	-0.46984	-0.785453	0.88438
FREM1	158326	UCAACUAAGAUGUGGAAUA, GGAAUGAGGUUGACGUACA, ACACACAGGUGGCGAGAUU, GAGCUGUACCCCAGGAUUA	0.345514	0.306393	1.37023	1.14027	0.454422	0.189377	0.75191	0.490039	0.620974	0.823155
H2AFB1	474382	AGUCUUGGGCCUUCAUUAA, UUGAGUACCUGACGGCCAA, ACAUGGUGGUUCACAACGA, GGUCUACCUCGCUGCGGUU	0.0914477	0.046239	0.362662	0.172083	-1.4633	-2.53882	-1.61398	-2.6654	-2.13969	0.791099
EPPK1	83481	GAAACGGGACGGAGCACGA, GGAAAGAAACCUACGUGAA, CAGUGGAGGACGCGGUUAA, UCUUAGAGUUGAUCGAGAA	0.270687	0.380142	1.07349	1.41474	0.102304	0.500535	0.317502	0.849925	0.583714	1.12956
MGC20983	115948	AGGGAAGGCUGCCCGAAUA, UGUUAGAGGGUGACCGGAA, GCACAUUACCAGCGUGUAC, GCGCAAUAAAUGUUACCGA	0.129716	0.237285	0.514427	0.88308	-0.958961	-0.179384	-0.991776	0.0635287	-0.464124	1.08546
FIBP	9158	GCCUCUGGCUCGAUGGUUA, UAACAACCGCUUUGAGACA, GCGCCUGUAUCAUGACUGA, GAGGUACUAUGCCUUUGAU	0.261152	0.152058	1.03567	0.565899	0.0505666	-0.821383	0.253674	-0.679009	-0.212667	0.932804
FSCN3	29999	CCUAAUCUCUGGUCGUUAU, GUGAUGGCACCGUGUGUUA, CGACCGCAUUCAUCUACUA, AGACAGACCUGGGAGAUCU	0.0415073	0.0736945	0.164609	0.274261	-2.60289	-1.86638	-3.01988	-1.88765	-2.45376	0.743742
LOC653689	653689	GGAAACUGCCGACGCUCAA, AGGAGAAGGUGGAACGCAA, AGGCUAUGCUGCUUCGAAU, CCGUCUACAUCUUCGCCAA	0.345268	0.418213	1.36926	1.55642	0.453395	0.638234	0.750642	1.00919	0.879915	0.975582
CDC42EP4	23580	GAGGUUGACUGCCGGUUAU, ACGUACAGCCAGCGGGUCA, UAAUAUGCCCCACGCAAUA, GUGCUGAGUUAAACGCAAA	0.246512	0.195473	0.977612	0.727473	-0.0326656	-0.459034	0.150991	-0.259914	-0.0544617	0.751072
MDC1	9656	CAGAAGAGGUGCCACUGUA, UAACUGAAAUCCAGCUUGA, GGUCAGCCAUUAUGCAUAU, GAGCCCACAUCUCAGGUUA	0.216478	0.142303	0.858506	0.529596	-0.2201	-0.917036	-0.0802456	-0.789641	-0.434943	0.903787
GATS	352954	CGACUAACCUCUAACAAGA, GAGUGAAAGUGUUGUGUGU, CAUAGUAGUUUCCCGAUUG, GAAUGAAGCAGGAUCAAUG	0.212923	0.139332	0.844405	0.518539	-0.243992	-0.947474	-0.109722	-0.824846	-0.467284	0.942584
GAS8	2622	ACAGAAAGAGCACCGCAUA, UCACCGACAUUAAGAACUA, UCAAGAACCUCGUGCUAGA, AGACUGAGCUCCACGAAGU	0.291351	0.38538	1.15543	1.43423	0.208435	0.520277	0.448435	0.872759	0.660597	0.591353
ANKRD16	54522	CCACAUUGCCAGUCGAGAA, CCGCCUUGAUGGACGCAAU, GGCUCUGGCCAUAGCGCAA, AGAGACAACUGUGGCGUCA	0.0248313	0.0925565	0.0984757	0.344458	-3.34409	-1.5376	-3.9343	-1.50739	-2.72084	0.730162
RP6-166C19.9	728042	GUGACAGUGUUCAAGUUAA, CCAAAGUUCGUUACAUCAA, CAGAAGAACCGACCGCACA, CCUCAUAGAGAACCGUCAA	0.176934	0.0933333	0.701681	0.347349	-0.511112	-1.52554	-0.439267	-1.49344	-0.966353	0.433688
MATN2	4147	GAACCUUGCAAACGAAGAA, AGUCAUUGUAUCACGGAUU, GGGAAACGCUGCCGAAGGA, GAGAAUGUGCCACGGGUCA	0.201541	0.234011	0.799268	0.870894	-0.323249	-0.199431	-0.207501	0.0403423	-0.0835792	0.67052
RBM4	5936	GUCCAAAGAGUGUCCGAUA, GAGCAGUGCGUACGCCUUA, CUGCCUCCGUGUAUAAUUA, CAGCUUCCACUUCAUAUUA	0.324191	0.371937	1.28567	1.3842	0.362523	0.469052	0.638534	0.813512	0.726023	0.868834
ITSN2	50618	GAUCAAACGUGACAAGUUG, CCAAACAUGUGGGCUAUUA, CCUCAUGGGUCAUCUUAUA, GGUGAAUUAUAGAGCAUUA	0.241454	0.188205	0.957554	0.700426	-0.0625744	-0.513696	0.114093	-0.323137	-0.104522	0.783887
FLJ45455	388336	GCAAGAAGCGCCACGAGAA, CAAGGAGGCUGACGAGUAU, UCAAUAUAACCAUCCGAUU, UCCAAUAACUCAUACGCCA	0.194844	0.233096	0.772709	0.867491	-0.372003	-0.20508	-0.267648	0.033809	-0.11692	0.705552
DOCK2	1794	GGUCUUUGAUGCGAAGUUA, CUACAUUACUCUCUUACAA, GGUACAAGCUUGGUCAGAA, CAAGGUGGCUGUCCCUAUU	0.285143	0.439269	1.13082	1.63478	0.177365	0.7091	0.410106	1.09115	0.750629	0.826243
PDGFD	80310	GCUCAAGACCACCUCGAUA, UCAGGAGAAUACACGGAUA, GUUGAAGAUAUAUCCGAAA, AGGUGAAAGGAAACGGCUA	0.168692	0.209742	0.668997	0.780574	-0.579929	-0.357392	-0.524165	-0.142356	-0.33326	0.835278
MGC11257	84310	GUGACAAGGUUCCCGAUGA, CGUGGAUGCUCUGGAAUCA, GCACAAGAACUGGAGGUUU, CGGGAAUAUUUUAGAGAUU	0.151582	0.218428	0.601141	0.812901	-0.734224	-0.298849	-0.714519	-0.0746442	-0.394582	1.0494
TMEM41B	440026	GGUUGAACGUCAUAGAGAA, CACCAUUUCUGCCUAAUUG, ACAACACUGUAUCAACUUA, GCAAGAAUGUCACUCCUUA	0.279113	0.383897	0.999559	1.28859	-0.000635736	0.365795	0.268447	0.707329	0.487888	0.872591
HLA-DPA1	3113	CGGACCAUGUGUCAACUUA, UAAAGUCUCUGCGUUCUGG, GAUUACAGCUUCCACAAGU, GAAAUACUGUAAAGGUGAC	0.242674	0.323334	0.869065	1.08531	-0.202464	0.118105	0.0209748	0.424348	0.222661	0.974686
JMJD1C	221037	AGAAGUAUCCGUCCAAAUA, GAACAAGACAACUCUGAAU, UUAAUAGCCUCUACAUCUA, AAACGGAGUAGUUAGAAUA	0.258314	0.382587	0.925077	1.2842	-0.112355	0.360866	0.131462	0.701697	0.41658	0.878976
OR6A2	8590	GAUCAUGGACAGCUAAUCU, ACUGUAUGCUGUCAUUGUA, AUAGAAGGGAUGUGUGAAA, GCUUACAGAUUUCAUCCUG	0.225772	0.270197	0.808535	0.906947	-0.306618	-0.14091	-0.106734	0.12843	0.0108481	0.942605
SDC3	9672	UAUAAGGACCACUGGCGUA, AGGAGGAGUUCUAUGCCUA, CAUCUAUCGUAUGAAGAAA, CAGAAGAAGAGACCACACA	0.3074	0.488642	1.10086	1.64018	0.138635	0.713856	0.439215	1.10498	0.772097	1.06675
CADPS2	93664	CCGCAAGACUCCUGGGAUA, GUGCGGAGUUUGCCAGAAA, CCAAAUUGUAGCUGACGAA, CAGCUGAAUUACACCGAAU	0.179494	0.311786	0.642803	1.04655	-0.637551	0.0656351	-0.512508	0.364403	-0.0740527	0.946885
KIAA0562	9731	GUGGAGAGAUGUCGAAUAA, GCACAGAUCAUACGAAAAU, ACGAUGAACCUGCGCAAGA, CCUAUCAAGCAGAGCGGUU	0.225199	0.270978	0.806483	0.909567	-0.310284	-0.136748	-0.111228	0.133186	0.0109787	1.00619
AAAS	8086	GAUCAAUCUUCCUGUCCUA, CGACUGCUGUUCACUGUAU, GAACGUCUGGCUGUGCUUA, UAUGGGAUGUCUCAACAGA	0.327653	0.411625	1.17339	1.38167	0.230685	0.466409	0.552082	0.822277	0.687179	0.880673
MTPN	136319	GUCUAUAACUAUCAACGUA, CUUGAAUUGUGCUACGAAA, ACUACAUGCAUUAGCGAAA, UGUCAAAGGGUGCUGAUAA	0.0499411	0.148766	0.178849	0.499349	-2.48318	-1.00188	-2.77554	-0.855206	-1.81537	1.11178
OSBPL8	114882	GCACACCGGCCACGGAUUA, GCCAUACGCUCAUUGUAAA, AGAAAGUAGUGAAAUGGUA, GCUGAUUGGUUAAAGAUUC	0.233634	0.469672	0.836691	1.57651	-0.257233	0.656731	-0.0461803	1.03971	0.496767	0.977006
ATG9B	285973	GCUCUAAGUUUCUUGGGCA, CCGAGAGAUCUGAGCCCGA, CCUGGAGAUUAUCGACUUU, UUAUGGAUGUGAAGCGCCA	0.23884	0.443641	0.855334	1.48913	-0.225441	0.57447	-0.00719797	0.945734	0.469268	1.12372
MGC40499	245812	UGAUAAUUUAGGUGGGAUA, CUACUUAAGCUCAAUGUAA, GGACAUUCUCUGCGAUCUA, AGAAUUUAUGUGAGCGGAU	0.161541	0.17306	0.578509	0.580894	-0.789588	-0.783654	-0.698928	-0.605888	-0.652408	1.02447
MRPL34	64981	GAUCUCAGGCAUCGGAUUA, AUGAGUAUCAGCCGAGCAA, ACAAAGAACAUCCGUGUAC, CAUUGAGGAUCGCGACGCA	0.122586	0.0411361	0.439005	0.138078	-1.18769	-2.85644	-1.18706	-2.974	-2.08053	0.556882
NUP88	4927	GGAAAUGGCUGAGCGUUUA, CAAUAAAGGAAGGGCGUAU, GAACACAUCCUUUGUACGA, UCUGAUAGUGAGCGAGACA	0.213471	0.389895	0.764482	1.30873	-0.387446	0.388164	-0.205841	0.732884	0.263521	0.934181
IQSEC3	440073	CCGAAGUGGUUCAGCAGUU, GAGCACGGUGGAGGUAUUA, CAAACCGCCUUCCGCCAAU, GAACAUAAGUACGGCGGUC	0.25407	0.244982	0.909875	0.822311	-0.13626	-0.282244	0.102151	-0.0330399	0.0345557	0.702089
TCP10	6953	CGGGAGACGUCAAGACAGA, CGUUCAAGCUGACGAGUUC, GCAAAACUCCGGUGGCAGA, GGUCCGGUUUCCCGAGUGA	0.392649	0.45956	1.40615	1.54256	0.491755	0.62533	0.872193	1.00384	0.938016	0.832586
FUT11	170384	CUAACUACCUCAACGGCUU, UGGGUCAGGUUACGACUUA, CCGAACAAUCACUCCGUCA, CCUUUAACUUGGCGGAGCU	0.278702	0.352083	0.99809	1.18181	-0.00275837	0.240993	0.265845	0.564745	0.415295	0.877909
FXR2	9513	CGACAAGGCUGGAUAUAGC, CCGAAGCUACCUUGAGUUU, CUACUUAUGUCCCGCAAUG, UCAGAUGGGCCCAACAUGA	0.305437	0.344572	1.09383	1.15659	0.12939	0.209883	0.427879	0.529202	0.478541	0.938216
KRTAP4-7	85287	ACUUUAAGGUACAGAUUCU, GGGUGAAUUUCUUAUGCUU, UCAAUAGGAUGGACCUUAU, CUAAUAAACUUUUCUGCAC	0.253521	0.211089	0.907911	0.708545	-0.139378	-0.497069	0.0983285	-0.278472	-0.0900719	0.790993
PRB3	5544	UAAUCAAGGUUCAAUGACA, CGGGAAAGCCAGAAGGACA, GUAACAAACCUCAACGUCC, GGUCAUAGCUCUACCUUUA	0.165599	0.331113	0.593045	1.11142	-0.753787	0.152401	-0.655032	0.463531	-0.0957502	0.839516
KRTAP5-3	387266	GAUCCGGGCUCUCCAGGAA, GCAGCUGUGUCCUGAAUUC, CUGAAGCACGUCUCUGAAU, GAUCUGAGGCUCUGCCCAC	0.332809	0.380686	1.19186	1.27781	0.253212	0.353677	0.579703	0.693484	0.636594	1.04101
ANP32E	81611	UCACAUACUUAGAUGGAUU, CGGCUUCCCAGCUUAAAUA, UCACAAACCUGGAAGAUUA, GAAACGAGAUGCUGAAGAC	0.171884	0.161348	0.615551	0.541581	-0.700049	-0.884751	-0.58914	-0.721389	-0.655265	0.963756
YTHDF1	54915	AGUACAAAAUGGUUCGUUA, CCUAGAGAGCAGACGCUUU, GGCUGGAGAAUAACGACAA, AAGGAACGGCAGAGUCGAA	0.324131	0.238711	1.16078	0.80126	0.215095	-0.319658	0.532966	-0.0757851	0.22859	1.02947
CCL28	56477	CGAAACAUACGGCCAUAAA, GCACAACCAUACUGUUAAG, GGAGGUUUCACAUCAUAUU, GCAGAGAGGACUCGCCAUC	0.294042	0.372279	1.05303	1.2496	0.0745398	0.321462	0.360624	0.656678	0.508651	1.12368
FAM18B	51030	GUGUCUUAUUGGAGUGAUA, GGGAAAUUUCUUAGACGUA, ACAAUUAGGGCCAGUGGUA, AGUGGUUGGCGGUGGUUAU	0.153288	0.180086	0.548957	0.604479	-0.865235	-0.726235	-0.791683	-0.540289	-0.665986	0.883461
RPS21	6227	GCGAGUUCGUGGACCUGUA, UCGUAGGAUGGGUGAGUCA, CAGGUUUAAUGGCCAGUUU, ACUUUUGACUGGAGAGAAU	0.114717	0.103302	0.410825	0.346746	-1.2834	-1.52805	-1.30442	-1.45634	-1.38038	0.270533
CDCA2	157313	CAAAUACUCCAUUGCGUAA, CACUUUAAGAGAACGAAUA, UCAGAAGCAUGCCGAAUUA, GUUCAAAGGCUACCGGAGA	0.189515	0.115567	0.678691	0.387915	-0.559173	-1.36619	-0.416404	-1.27142	-0.843912	0.930965
GBL	64223	AAACUGCUAUGUCUGGAAU, GAACGCACCCAUUAACUGC, UGACGGAGCUGAGCAUCAA, UGUAUGAUCUCAACUCCAA	0.24641	0.237891	0.882443	0.798507	-0.180425	-0.324623	0.0479985	-0.0814576	-0.0167296	0.874533
C9ORF5	23731	GGAGAUAAGGUGAACAAUA, ACCCAAAUUCAUAGGUUUA, GUACUAGAACUUUGGGACA, CCACGUUGGAAGUGAAAUA	0.352176	0.344601	1.26121	1.15669	0.334811	0.210006	0.679756	0.529342	0.604549	1.19894
HCFC1R1	54985	ACACUGAGCCCAACGGAGU, CCGCAAAGGGACAAGGUUC, GCGCAAGCAGUUUCUGUCU, CUGAAUAAAGAUUGCUGAG	0.294959	0.439813	1.05631	1.47628	0.0790328	0.561968	0.366133	0.931451	0.648792	0.906833
HSPC171	29100	AGUCUGAGGUAUUGGGUAU, CGGCAGAUGAAGCGGUUAU, UCGUUGAAUAAAUGGCUUA, GCAAUGAGGGUCUAGUCCA	0.190878	0.146561	0.683571	0.491949	-0.548836	-1.02342	-0.40373	-0.879814	-0.641772	0.917468
GORASP1	64689	GAUCUCUACCACAGAAUAA, GAGGACUUCUUUACGCUCA, GAACUGACCACCACAGCUG, CUGGAGGUGUUCAAUAUGA	0.274561	0.373695	0.983259	1.25435	-0.0243562	0.32694	0.239363	0.662937	0.45115	0.915627
RPL34	6164	UGUAUGAAUGGAAGGGAAA, CUAGAUACUACUCAAGUUA, GUUAAAUACUACCAGCACA, UGAGAUUGUUAUGGUGAGA	0.118609	0.115145	0.424761	0.386496	-1.23528	-1.37148	-1.24541	-1.27746	-1.26144	0.791229
GHITM	27069	GGGCCUGGGUCUCGUCUUU, AAGAAUUCCAUCACGAAGA, UGACAAUUGGUGUGACCUU, AGUAAGAAACAUCUGGGUA	0.0815675	0.170949	0.29211	0.57381	-1.77542	-0.801355	-1.90771	-0.626111	-1.26691	0.998818
FLJ33790	283212	GCGGAGAAAGCACCGAUAA, CGGGCAAGCUCUUCGUGAU, CGGCUACACUCGCUCAGAA, CAUGGCACCUCCACGCAAA	0.375195	0.478027	1.34365	1.60455	0.426156	0.682171	0.791759	1.06878	0.930269	0.977673
GUSBL1	387036	CAAACAGGCUGGUGAAUUA, GAUAGGAGCAACCCUGUAA, AUGGAGUGGAAACGCUUAU, AACCAGCCUUAGACUAUUU	0.650925	0.557734	2.3311	1.8721	1.22101	0.904654	1.76637	1.32296	1.54467	0.91689
OTUD5	55593	CAACAGUGAGGACGAGUAU, CAACACAUUCCAUGGGAUA, GAAAGCAUUGCAUGGACUA, GGAUGGCGCCUGUCUCUUC	0.196462	0.262403	0.703569	0.880784	-0.507237	-0.183141	-0.352723	0.0801829	-0.13627	0.995993
SLC24A5	283652	GGCCAAACAUGGGCGAGAA, ACACUAGAAAUUCCCGAUA, GGAAAGGAGAUAUGGCUAU, GUACACAAUUAGUGCAGCA	0.142194	0.290012	0.509224	0.973459	-0.973627	-0.0388078	-0.924588	0.24508	-0.339754	0.959702
CCL19	6363	CUGGGUACAUCGUGAGGAA, GCAGUUAACCUAUGACCGU, CAAUGAUGCUGAAGACUGC, UCCACUACCUUCUCAUCAA	0.212304	0.351815	0.760304	1.18091	-0.395352	0.239893	-0.215535	0.563489	0.173977	0.925242
C9ORF100	84904	CGUCGUAGCUUUGGCUGAA, CAACAGCCCUGACCAUCAA, GGAGCUCUAUAACCAAUUU, AAAUAAAGGUUUCCGGAGG	0.44699	0.569052	1.60076	1.91009	0.67876	0.933638	1.10149	1.35607	1.22878	0.790296
NGB	58157	AGGCUGGGAUGGCGAGUAA, GGAAGGUGAUGCUCGUGAU, CGACAGUGGGUGAGUCUCU, CCUGCAGGAGUGAGUCUUA	0.375167	0.367985	1.34355	1.23518	0.426049	0.304726	0.791628	0.637559	0.714593	0.923334
MRPL50	54534	CGUUUGGAAUCUUACGUUA, GUUACUAAGCAAUUCGGAA, CUAUAAUGUCCCUAUUCAA, CUGGAAGAUAGUCGUCUAA	0.251277	0.332562	0.899873	1.11628	-0.152207	0.158701	0.0825973	0.470728	0.276663	1.14236
RALGDS	5900	GAACUUCUCGUCACUGUAU, GGAUCCAGCUCCCUCACAA, GCUACAACCUGUCGUGCGA, GAAGACGUUUCCAGGGACA	0.350536	0.448011	1.25534	1.5038	0.328079	0.58861	0.671502	0.961889	0.816695	0.914589
LRRC10	376132	CCAUCUGGCUCUCGGGCAA, CAACAAACUCUGCGACCUC, GCUAUGCGUUGGUCAGAGA, GCAUGUUAGUUUAAAGGUA	0.439398	0.380769	1.57357	1.27809	0.654043	0.353995	1.07118	0.693846	0.882515	1.02411
NINJ1	4814	CCACGGGCCUGGUGUUCAU, UGAAGGCCGUCGUGGAACA, GAACCGAGGAGUACGAGCU, AAGAAGAGCGCAGCCGAGA	0.23673	0.314659	0.847779	1.05619	-0.238239	0.0788654	-0.0228905	0.379518	0.178314	0.800611
SCFD1	23256	AAGCAUUGGUGCACGAUGU, GACAAGAAACUUCGAGAAA, GUGCCAGGAUCUUCGAAAU, GAUAUCACAGACACGGAAA	0.284078	0.159297	1.01734	0.534697	0.0248053	-0.903206	0.299642	-0.742474	-0.221416	1.09376
HCST	10870	GGCAAAGUCUACAUCAACA, GCACUUCAGGCUCUUGUUC, GAGAGAUCAUCACUCCCUG, CAGCUUGGACCUUUGACUU	0.377986	0.293036	1.35365	0.983608	0.43685	-0.0238445	0.804871	0.262175	0.533523	1.02447
C9ORF150	286343	GCGCAAAGUACCCGAGAGU, CCUCAGAGCCACAGACGUC, CCUCAGAGACAUCGAGCUG, CUACAACAGCCUACACGAU	0.307293	0.43221	1.10048	1.45076	0.138131	0.536811	0.438597	0.90271	0.670653	0.927486
CHCHD2	51142	CGGAUUGGCCUAAUGAAGA, GUGAGGGUAUAAAGUGUAA, GAAUCUGGGACUGGGCAAA, AGUUCAACCUGGAGAGAUG	0.175957	0.125746	0.630138	0.422081	-0.666261	-1.24441	-0.54771	-1.13229	-0.84	1.1035
TEX10	54881	CUACACAGCUUAUCGAUAU, UGGGAAUGGUAUAGAACGA, CCAAUAACAUAGAUCGUCU, UCAAGAAUAUCACGACAUU	0.327292	0.485243	1.1721	1.62877	0.229097	0.703784	0.550134	1.09347	0.821803	0.797617
FLJ39743	283777	GGAAAGUCUUGUGGUAGUA, UCAGAAGCUUACUCGUUAA, CUAGAGUACCUGAGAACGU, UGGUGGGACUUUACCGGAA	0.325522	0.222084	1.16576	0.745449	0.221269	-0.423818	0.540537	-0.194785	0.172876	0.881283
ACTR5	79913	CCACUGUAUUCACGGCAAA, GCUACAUCGCUGAGGAUUA, CUCGAUGUGCAGUGGGCUA, GCGUCUGGACCGACUGCUA	0.225223	0.347459	0.806568	1.16629	-0.310132	0.221921	-0.111043	0.542955	0.215956	0.951574
MAGEH1	28986	CGAAGAAGAUCGUCACAGA, GCAGAGGGUACCUGAUUUA, GUUCGUAACCGAUGCUCUA, AACUGAAAGUCAUGCAUUU	0.331939	0.373296	1.18874	1.25301	0.249436	0.325399	0.575073	0.661177	0.618125	0.943486
LOC402644	402644	CAGAAUUAUACCAGCAUUU, UUUGGAGGCCAUAGAGCAA, CGGGGUGGUUGGAUGGCAA, UAGUCUUUGGCAAGGUGAA	0.181991	0.330878	0.651745	1.11063	-0.61762	0.151379	-0.48807	0.462363	-0.0128536	0.915878
CLTC	1213	GAGAAUGGCUGUACGUAAU, UGAGAAAUGUAAUGCGAAU, GCAGAAGAAUCAACGUUAU, CGUAAGAAGGCUCGAGAGU	0.0508428	0.0877767	0.182078	0.294632	-2.45737	-1.76301	-2.74388	-1.72478	-2.23433	0.932303
ZNF451	26036	GCACAGAAUUUAACCGACA, CGUAAAGACCAUAUUGAUU, CCGUCUAGAUGAACAACUA, GCAUAUGUCUGGAAAGAAU	0.385652	0.295329	1.3811	0.991303	0.465817	-0.0126014	0.84039	0.27502	0.557705	0.980665
PCDH7	5099	UCAACGGGCAGAUCGAAUA, GACAAUGCUCCCACAGUUA, GCGAGCAGACUGACAGGUA, CAACAUUUCAAUUGGAUCA	0.153184	0.22449	0.548584	0.753525	-0.866217	-0.408273	-0.792887	-0.177025	-0.484956	1.07148
MAGEB2	4113	ACUUACACCUUCAUCGACA, CGUUACAAAGGGAGAAAUG, AGUCAGGGUCGUUGGUGCA, GUGGUCAAUUCUUGGUUUA	0.207494	0.237511	0.743078	0.797234	-0.428414	-0.326925	-0.256074	-0.0840876	-0.170081	1.07523
PRRG3	79057	CAAAGUACGAGGAGAUAGU, GGGUAGGGACCACGCAUGA, CAGUCUACUCUGUCCGAGA, AGGGCACCAUCGAGCGAGA	0.131939	0.128513	0.4725	0.431367	-1.08161	-1.21301	-1.057	-1.09642	-1.07671	1.00808
RBM28	55131	CAAAGGCUGUAGAUGACAA, ACUCAAAUAUGUCCGCAUU, GAAAUUACCCUCUGAUGUG, CGAGAAGGCUUGAUUCGUG	0.388354	0.570354	1.39078	1.91446	0.47589	0.936935	0.85274	1.35984	1.10629	0.91664
USH2A	7399	UUACACAGCUUGCCCAUUA, CAAAUAGGACAGAGUUUAA, GAGCAUAACACUACAGGAA, GAUCAAUACCCAUACAGUA	0.234537	0.264795	0.839923	0.888815	-0.251671	-0.170045	-0.0393601	0.0951446	0.0278922	1.06288
ALS2CR13	150864	CGGAUGACCUGCUUGUUGA, CAACUUAUACCGCAAGAUA, GGAAUAGCGUGGAAGGAUU, GUGCAUGGGCUGAAGAAUA	0.274941	0.378509	0.984619	1.27051	-0.0223631	0.345405	0.241806	0.684033	0.46292	1.06958
MKLN1	4289	CAGAAGUGCUUUAUGGGUA, GCUAUGUACAGUUGAGUUA, CGAAUUUGGUAUUUAGGUA, GAUUAUUUACUGAGGCAUU	0.346372	0.364249	1.24043	1.22264	0.310838	0.290003	0.650361	0.620737	0.635549	1.19193
RBMY1J	378951	GGCUAUGCAUACCGUGAUA, GGCCAUGGAUACCGUGAUU, AGAUAUGAAUGGAACGUCU, GGCCAUGCAUACCGUGAUU	0.112257	0.0665499	0.402014	0.223382	-1.31468	-2.16241	-1.34277	-2.18109	-1.76193	0.760015
TM6SF1	53346	AAGAAGCCCAAGCGAAAGA, GAAGUAUGGAACACGAAUU, UGAGAGAGGGUGAACCGUA, CAUCUGAGCUCUGCCGAUU	0.397711	0.347686	1.42428	1.16705	0.510238	0.222861	0.894856	0.54403	0.719443	1.30116
ZNF501	115560	GUGAUUAGGAGAAGGCAUA, CUACAGACGUCUAUUUAAA, GGUAUGUAGUGGUAUUAAU, ACAAGCACCUCUAACGCUA	0.388591	0.206479	1.39162	0.693071	0.476769	-0.528924	0.853819	-0.314866	0.269476	1.06403
EXOSC2	23404	GCACAGUGUUACAGUCGAA, CGCCAGAGUUCUCGCUGAA, CCUCAGUGAUUCUCGGUAA, GAUACAAUCACUACGGACA	0.279152	0.187849	0.9997	0.630535	-0.000433187	-0.665351	0.268696	-0.47073	-0.101017	0.844972
FLJ38596	644809	CCUAAUAGAGCUCAGGCAA, CUGUAUUGGUUUCACACAA, GCCCAAUGCCCUCGGCUUU, CAGGCAGGAAAGCGGGAUU	0.435805	0.398415	1.56071	1.33732	0.642198	0.419349	1.05666	0.768512	0.912586	0.959537
U1SNRNPBP	11066	GGGCAAUGCUGGCACGAUA, GCGUGAGUCUAAUGGUUGA, GCGACUUGGAGGCGGUCUU, CAUUGAUGGCACCGAUGAA	0.333817	0.360564	1.19547	1.21027	0.257574	0.275333	0.585052	0.603977	0.594515	1.0641
FLJ23834	222256	GGCAAUAAAUAUACGGUGA, UGGCCUAGAUUGAGCGUGA, GGAAUUAGACCACGUAACA, CCCAAAGGAUAGACCGAGA	0.301735	0.38024	1.08057	1.27632	0.111797	0.351987	0.406307	0.691553	0.54893	0.952535
ADNP	23394	CGAAGACCAUGAACGUAUA, GGACAAUACCUGCGAAAUG, GGAAGAAGUGUGUCCGUGA, GGACCCAUCACUUACGAAA	0.499495	0.535211	1.78879	1.7965	0.838988	0.845186	1.29795	1.25502	1.27649	0.883225
EPS15L1	58513	GAAGUUACCUUGAGCAAUC, CAAUAGUGCUGAAGGCUUU, GUAAAGGGUUCUUGGACAA, GCAACAACACGCAAGAGUU	0.302803	0.34407	1.0844	1.15491	0.116897	0.207781	0.412561	0.526801	0.469681	1.08633
DISC1	27185	CAGCAGAGUUGAGUAGCAA, UGACAUGCAUUCUUUACCA, CUACACGGGUCUCUGCAGA, AGGCAGCCGGGAUUGCUUA	0.336812	0.269042	1.20619	0.903068	0.270461	-0.147093	0.600854	0.121366	0.36111	1.11536
CRISP2	7180	GCAUCAUUUAAUUGCGACA, CCAAUAGUUGCCAGUAUCA, GGUAACAACGAAUGCCCAA, ACAUAGUGAUCCAGAGGAC	0.44021	0.417464	1.57648	1.40126	0.656707	0.486728	1.07445	0.845491	0.95997	0.988724
KLHL15	80311	GCGAAGAUCUGCCUAGAAA, GCUGGAUGGUUUACAAGUA, CCAAAGUAUUCAGGUAUGA, GCGAUUCCAUCCUCACUUU	0.279708	0.394517	1.00169	1.32424	0.00243788	0.405165	0.272216	0.752308	0.512262	0.940412
NOSTRIN	115677	GAUAAAGAGAGACGAAAGU, AGGAAGGCCUGGAACGAAU, UGUGAUUAUACACGAGAAA, CGUUAAUGGAUGAGAACAA	0.165949	0.328909	0.594298	1.10402	-0.750741	0.142765	-0.651296	0.452522	-0.0993871	0.81358
TEGT	7009	AAGAAGGUCUAUGCAAGUU, GGAUUUGCAUUCCUUACAG, GGAGGUAUCUUGAUGUCAG, UCAUUACUGUCUUCAGAAA	0.299616	0.244655	1.07299	0.821212	0.101632	-0.284173	0.393843	-0.0352438	0.1793	0.953755
ACTR1B	10120	CGACAGGAGUGGUUCUAGA, UCAAAGAGCGAGCGUGCUA, CGGCUGAGUUUGAGGUUGU, GGAGACCGAUUACUCAGUG	0.356828	0.282403	1.27787	0.947918	0.353746	-0.0771664	0.702973	0.201256	0.452115	1.00622
CLEC6A	93978	GAGAAGAAUUACUGACGUA, GAAGAGAAGGUUUGGUCUA, GCAAGCAGGGUGUUCGAUA, GUUAAGAUCUCUCGCUGAU	0.384773	0.376921	1.37795	1.26518	0.462525	0.339342	0.836353	0.677106	0.756729	1.09147
KRTAP5-6	440023	UCAGGUGAGUCCAGCAUAU, AAUCUGAGGCUCUGACUUU, AGUUGUGUCCCCUGAAUUU, CCCAAGAAGUGACCAGUGC	0.394009	0.38137	1.41103	1.28011	0.496746	0.356269	0.878313	0.696445	0.787379	0.920559
VPS13D	55187	UCUAAGAACUGCCGAGAAU, CAAGAAAGGCCGAGGUCGA, GGAAGGCAGUGCACGGAAA, AUGUUAAGACUCAGCGAAA	0.0798226	0.0803129	0.285861	0.269579	-1.80661	-1.89122	-1.94596	-1.87125	-1.90861	0.902678
DAZAP1	26528	UGAUCUAUGACGCCGAGAA, AAAGGACCCAGGAGCGAUA, CAGCAGACCGCACACGCUA, CCAAUAUGGAGAAGUCGUA	0.119473	0.0615899	0.427858	0.206733	-1.2248	-2.27416	-1.23256	-2.30875	-1.77066	1.03937
GAGE6	2578	GAGGAAGAUCGACCUAUUA, GACCAAGGCGCUAUGUACA, AGGAGGUGGACCCGCCAAA, ACAGACUGGGUGUGAGUGU	0.157579	0.18951	0.564323	0.636112	-0.825406	-0.652647	-0.742847	-0.456217	-0.599532	1.19869
LOC440348	440348	GGGCGGAUGAGGUGGAACA, UGGAUGAGGUGGAACAAUC, AGGCACAACAAUUACCCAA, GCAAUAAGAAUAAAUCCGU	0.373809	0.400747	1.33868	1.34515	0.420816	0.427768	0.785211	0.77813	0.781671	1.01015
OR1S2	219958	CCUCUGAACUAUACAACUU, GGACCAUGGCCUUCGACCA, GCAUUACUGUUCUACGGAA, GUUGUUUAUUGUGGGUUUA	0.201752	0.128917	0.722514	0.432725	-0.468903	-1.20848	-0.305719	-1.09124	-0.69848	0.881351
ANKRD17	26057	AUGUGAAGGUGGUGCGCUA, CAAGCAAUGGAGCGAGAUA, ACCACAAGGCCAAGCGUAA, AGAUAGAAACCAAUCGGAA	0.223453	0.179283	0.80023	0.601783	-0.321514	-0.732685	-0.124998	-0.547657	-0.336328	1.03013
LGI2	55203	CAUGAAAGUAGCACGAUCA, CAGAAAUCAAGGACCGAAU, CCAAGAACGAUGUGUACGU, AUGACAAAUUCCACCGUUU	0.210439	0.19826	0.753626	0.665481	-0.408079	-0.587531	-0.23114	-0.381823	-0.306481	1.14095
S100A12	6283	GCUGAAGGCUGCCCAUUAC, GGUCGACUUUCAAGAAUUC, GUAGGUAGCUCUCUGAAGG, GUCAAUAUCUUCCACCAAU	0.345998	0.469337	1.23909	1.57538	0.309282	0.655702	0.648453	1.03854	0.843496	0.945293
HSPB2	3316	AGGGCAAGUUCCAGGCAUU, CCACCGCCGAGUACGAAUU, UGAGCAGCGCUUCGGAGAA, GCUCAGUGCCACAUGCCCA	0.24405	0.263492	0.873993	0.884441	-0.194306	-0.177163	0.0309776	0.0870123	0.0589949	0.662562
INS	3630	GAGAACUACUGCAACUAGA, GAAGCGUGGCAUUGUGGAA, GGGAACGAGGCUUCUUCUA, CAGCCUUUGUGAACCAACA	0.22122	0.330648	0.792234	1.10986	-0.336001	0.150374	-0.142761	0.461215	0.159227	0.988314
CPLX2	10814	CGAGAUAAGUAUGGGCUGA, UGGACACGGUGCUCAAAUA, GCAAGAGAACCCAGUCGAA, UGAUUGAGGUGGUGUAUUU	0.258774	0.340447	0.926723	1.14275	-0.10979	0.192508	0.134608	0.509352	0.32198	1.02976
FMOD	2331	GCAAUAGGAUCAAUGAGUU, GGAACGAGAUCAAGCGCAG, GGAAGGCGUCUUUGACAAU, GUGAUAAGGUGGGCAGGAA	0.132386	0.188499	0.474102	0.632719	-1.07673	-0.660363	-1.05101	-0.465032	-0.75802	0.555389
FTO	79068	CUAUUGAACUCUAUUCGUA, ACGAAUUGCCCGAACAUUA, CCCAAGAAAUCGUGAGAAU, GCACAUAGUUAAAUAUCCA	0.451687	0.161344	1.61758	0.541568	0.693839	-0.884786	1.11998	-0.721429	0.199275	1.09514
COL6A3	1293	CGACAUGGCUUUCAUCUUA, GAAGGAACUUGCAGGGAUU, GAGAUGUGGUCUUGAGUAU, UAGAGAGGCUGGUUGACUA	0.390293	0.348244	1.39772	1.16892	0.483073	0.225176	0.861548	0.546674	0.704111	1.17435
SLITRK1	114798	GGGCAGAGGGAAGGCGAUA, AGAUAGACCUCCACGGAAA, CCGAAGUGCUGAUGAGCGA, CUGAUAAGUUCCAUCGUAU	0.220347	0.359429	0.789107	1.20646	-0.341708	0.270786	-0.149759	0.598783	0.224512	1.06896
ARHGEF5	7984	CCUGGUAGCUCAAGGAUCU, GAAUCCAUCUCAAAUCUAG, CGAGAGAACCUUUGAGAAG, CCACAGAGUCUCCCGCCUA	0.256528	0.228823	0.91868	0.768071	-0.122365	-0.380689	0.119189	-0.145511	-0.0131613	0.87703
KIAA1600	57700	GGUAGAAAAUGGAUUGAUA, CCAGUGACCGAUACAAAUA, GCGGUUACUUGGUUUGGAA, CGUUAGAUAUUGAAACCGU	0.182715	0.172175	0.654341	0.577925	-0.611886	-0.791045	-0.481039	-0.614332	-0.547686	0.850065
EDN3	1908	GAUCAACACUCCCGAACAG, GAAGUCAAGGACCAACAAA, AUAGAGAGGUAGAUAGGUA, GUAUAAAAGUGAUGACCUA	0.355994	0.180793	1.27489	0.606852	0.35037	-0.720583	0.698834	-0.533832	0.0825012	1.113
HBXIP	10542	GUGUCUAGAAUCAGAUAAU, GCACAGAUUCACAAGGACU, GGAACUGGAUCCUACCUAU, ACGGAAGCGCAGUGAUGUU	0.229108	0.398425	0.820484	1.33736	-0.285453	0.419387	-0.0807821	0.768555	0.343886	1.02046
KIAA1456	57604	CCACAGCCUUUAUGCGCUA, AUACAAUGUCUGUCGAAGA, GAGGCCAACUGAUGAUUUA, GAUCAUGGUAACUGGUGUA	0.393788	0.406674	1.41023	1.36505	0.495935	0.448949	0.877318	0.802329	0.839824	1.03043
LOC348174	348174	GAGGAGUGCUCGUGCGUCU, ACUGGGAGGUCAACGGGAA, GGAUCGGGCUCACCUACAA, ACCUGAGGAUCGACGGAGA	0.222993	0.246959	0.798582	0.828944	-0.324487	-0.270653	-0.128644	-0.0197978	-0.0742209	1.04283
ZNF390	222696	GGACUUGGAAUGUGGAGUU, GGGUAUAAUUUGCGAGAGG, UGUUCAUACUCCAUAGUUU, CCGUGAGGGCAGAUUGGAA	0.218268	0.416905	0.781661	1.39939	-0.355386	0.484797	-0.16653	0.843285	0.338377	1.05871
WDR18	57418	UGGAGGACGAGGUGCGCAA, GCUGCUCAAUGGCGAGUAU, GGACCUGCACUGCGGCUUU, CCGGGAACCUUCUGGUCAU	0.23139	0.349829	0.828655	1.17424	-0.271156	0.231726	-0.0632522	0.554157	0.245453	0.744542
ZDHHC22	283576	GCAGCAGGAACAUGCGCAA, CUAGAGAGCUAAUGUAGUA, GAAUAAUGCCUAGGGGAAA, GGGAUAUUCGACUGUAUAA	0.183862	0.241426	0.658447	0.810372	-0.60286	-0.303344	-0.469972	-0.0571464	-0.263559	0.891268
ITIH2	3698	CGGCUCAAGUCACGAAUCA, GAUCAAAUAGAGAGCGUUA, GAAUUGUAGUCAACGGUCA, GGAAGAAGCAUCCCGUCAA	0.220353	0.271958	0.789128	0.912858	-0.341669	-0.131537	-0.149711	0.139138	-0.00528641	0.824515
PTF1A	256297	CGUACUUCGACGAGGACGA, GCCACCAGCUCCACGAGUA, CAACAUAGAAAACGAACCA, CCACGCUGCCCUACGAGAA	0.147589	0.50256	0.528547	1.6869	-0.919896	0.754374	-0.858706	1.15127	0.146282	0.834749
OTOF	9381	CAACAAGCGUGUCGCCUAU, UUGAUGAGCUUAAGGUAUA, CACCUCAGCUCGAGUACUA, CGUCCCUGAUCCACAAUUA	0.0837302	0.0958466	0.299855	0.32172	-1.73766	-1.63612	-1.86141	-1.57981	-1.72061	1.1719
ZNF624	57547	AGGAGUAGUUCGAGCCUUA, GCAAUGAACCUGUAAUAUU, GGAAUCUGUCCGUUAGAAA, GGUUAGAUAAAUUGUGACA	0.155596	0.126007	0.557219	0.422956	-0.843683	-1.24142	-0.765257	-1.12888	-0.947067	1.13235
CAPZA2	830	CGUCGACAGUUGCCAGUUA, GAUUGGAACAAGAUCCUUA, UCUGAGAGCUUACGUAAAA, GCAAACAGCAAAAGAAUUU	0.0382555	0.126205	0.137001	0.423622	-2.86774	-1.23915	-3.24706	-1.12628	-2.18667	0.639247
DNAJC13	23317	GGUCCAAAGGUUCGAAUUA, CAGAUAAACUUGAACGAGA, CGAGAGAAGAUCACGGAAA, UCGUAAAGGCAGUGGAAAA	0.417789	0.328542	1.49619	1.10279	0.581291	0.141156	0.981979	0.450683	0.716331	1.1149
ATG16L1	55054	UGUGGAUGAUUAUCGAUUA, GGCACACACUCACGGGACA, GCAUUGGAUUAACGGAAAC, GUUAUUGAUCUCCGAACAA	0.289264	0.172211	1.03591	0.578047	0.0509023	-0.790742	0.331641	-0.613987	-0.141173	1.23125
ZNF167	55888	UGGCUGUGGUGGAGGAUUU, ACUUCAGGCAAUUGUGUUA, CUGCGAAAUCUUCCGGCUA, CAGAAAAUCACCAUAGCAU	0.324724	0.483924	1.1629	1.62434	0.217731	0.699857	0.536199	1.08899	0.812592	0.855057
OR5H2	79310	UGUUAGAGGCGUAAGGAAA, GAACAAUUCACUAUGCAUA, AGGACAUGGAACAGGAUAA, CUUUGUUGAUGCUUGGAUA	0.0907173	0.0743028	0.324877	0.249406	-1.62203	-2.00343	-1.71963	-1.99946	-1.85955	0.935297
OR52J3	119679	UAUCACAACAAGAGCAUAU, GCUCAUUGGCAUCUCGUAU, CCAUUCUGCUAGUCAUCAA, UGUAAUUCGUCCCGUUUUA	0.363199	0.121711	1.30069	0.408535	0.379278	-1.29147	0.734279	-1.18605	-0.225887	1.04128
BBX	56987	CCAUUGAAGCCGUCGCAAA, GGUAAUAGGUGGUAACUUG, CCGAUGGCCUAGAGCAAGA, UCGACAUGGAAAUGAUAAA	0.224115	0.186319	0.802603	0.625401	-0.317242	-0.677147	-0.119761	-0.484207	-0.301984	1.09533
APOB48R	55911	CCGAGAGUCUGAACUAUCA, CAGGGAAGAUUGUAGAGGA, GCAGAGGGUCUCAUGGUGA, CCAGAGAAACUGAGGAUGA	0.155794	0.139039	0.557931	0.466699	-0.841841	-1.09944	-0.762999	-0.966662	-0.86483	0.893166
LBH	81606	CCACUUUGUAUGACCGUUU, GGGUGGACACUCAGCACGA, AGAAGAGAGUGAGCCGCAA, GCUUGUAAACUGCGUAACA	0.263865	0.404739	0.944954	1.35855	-0.0816834	0.44207	0.169071	0.79447	0.48177	0.714713
ARHGAP25	9938	AAGCAGAGGUCCAUCGUGA, GGAAAAUGCAAUCUCGUAA, GGACUUCCACCUACGAUAA, CCACUGAAGACCUCCGAAU	0.282254	0.284124	1.01081	0.953694	0.0155124	-0.0684017	0.288247	0.211269	0.249758	1.08875
C18ORF22	79863	CGAGCGUACUGGAAGACAA, CAAGGGAAAUGCAGCUCUA, GAGGAAUGUGCCACCGAUA, GAAAAGCAUUGGCACGCAA	0.419072	0.397355	1.50078	1.33377	0.585714	0.415506	0.987401	0.764122	0.875762	0.987858
JMJD3	23135	CUGUACAGACCCUCGAAAU, GGUGGAAGCGAGUGGCGAA, AAAGGGAAGUUUCGAGAGU, UGGGAGACCAUCAGCGCUU	0.21774	0.240139	0.779772	0.806053	-0.358875	-0.311053	-0.170809	-0.0659536	-0.118381	1.04729
PROCA1	147011	AGCCGAUCAUUAAGCGCAA, AGAAGAAAAGCCCGGUUAA, AAUAAAUGCCAUCGAGCCU, ACAAUUGAAAGAUGGACUA	0.37325	0.355812	1.33669	1.19432	0.41866	0.256193	0.782568	0.582111	0.682339	0.85994
SALL2	6297	GCAGAAAGUAGCACGGCAA, GUGGAGGGGUUGAGCGCAA, AGAAAAGAUUGACCGGCAA, GGAAAUGUGAAGUUCGUAU	0.27932	0.134713	1.0003	0.45218	0.000433057	-1.14503	0.269758	-1.01875	-0.374497	0.810575
SFRS6	6431	CGCAGUAGAUCUCGAAGUA, UGAAGUAACCUAUGCGGAU, UGAAAUGGGUAAACGCAAA, UUUACGAGCUGAACGGCAA	0.356597	0.392287	1.27705	1.31676	0.352812	0.396987	0.701829	0.742964	0.722396	1.0235
FLJ10490	55150	GGAAAGACGCGCUGUGUUU, GUACAGGAAGAGAGUGCAA, GGACUAGUCUCUUGGAAGC, CGGACGAGGCUAAUGGUUC	0.126187	0.16783	0.451902	0.563342	-1.14592	-0.827918	-1.13584	-0.656459	-0.896151	0.637279
C9ORF93	203238	GGAGAAGCAUUGCGACAAA, GCAAACAGACUCAAGAUUU, CAGAAAGAGCAGCGCAUUU, UGAACUUGAUUCUACGAAA	0.411594	0.201988	1.474	0.677997	0.559739	-0.560649	0.955552	-0.351111	0.30222	0.858243
COLQ	8292	GAAAGGGGAUAGUGGAGUU, CACCAACCUUUGUGUGACA, UCAUCAAACUGGCCAUGUC, GCAAUGCACCCAGUACUGC	0.285922	0.42506	1.02395	1.42676	0.034139	0.512745	0.311087	0.875214	0.59315	1.13229
LRIG1	26018	GAACAGGAUUCGGCUGAUA, UGUAAGAGCAUUCAAGCUA, GGCAAGGACAUCCGGUUUA, CGAGAUUUCGGGCACAAUA	0.220422	0.259365	0.789377	0.870588	-0.341213	-0.199938	-0.149152	0.0609918	-0.0440802	1.15348
PER3	8863	CGGCAUAAAGUUCGAACGA, CGGAAGAAUUUAAACACGU, CCAAAGAGCUGCACGGUAU, AAGGGAAGCACAAGCGGAA	0.333881	0.2557	1.19569	0.858287	0.257848	-0.220468	0.585388	0.0375368	0.311463	1.11108
OR5K3	403277	GGAUAAAGAUAUACCUGUU, CUGUGAUGUUCUUCCAUUA, UCGACCAGGUGCAGUUAAU, CCAUGAUUGAAGUAGAGUU	0.386792	0.343913	1.38518	1.15438	0.470076	0.207123	0.845612	0.526049	0.68583	1.16276
RIMS1	22999	AGACAAGAAUUGCACGAAA, UCGAAGAACGGGAGCGCAA, CUACAAAGAUCUCAGCGAA, CGAGAGCGUCAGCGAGAAA	0.185851	0.297422	0.66557	0.99833	-0.587337	-0.00241156	-0.450938	0.286661	-0.0821383	1.07477
TM7SF4	81501	ACUUGAAACUGCACGGAGA, CACUAUUCAUGCCGGAUAA, CCGGAUGGAUGGACUUUAU, CAUCUUGGGACACGUAGAA	0.269587	0.357022	0.965447	1.19838	-0.0507308	0.261089	0.207023	0.587704	0.397364	0.908098
IBTK	25998	AGAAAGGAGUGUUAGAUUG, UGGCAACCCUGAAGAGUUU, CGGAAACUAUGUUCAAGAA, GCAAACAUCAUCCAGAGUU	0.378627	0.35538	1.35594	1.19287	0.439294	0.254441	0.807868	0.580109	0.693988	0.979974
KIAA0319L	79932	GUGAAUGACUCCAACGAAU, AGGUAGUCCCAGUGACGUA, GUGAGUGGAGCGUGUUAUA, GGGAAGGCUAUGUGAACGU	0.299649	0.352456	1.0731	1.18306	0.10179	0.242522	0.394037	0.566492	0.480265	1.09436
NOVA2	4858	CCACGCAAGCCGCUCAAUA, GAGCGGGUAUGCCUAGUAC, GCAAGACGUUGGUGGAGUA, GAGAGGAAGGCGAAUACUU	0.50181	0.534776	1.79708	1.79503	0.845657	0.844011	1.30613	1.25368	1.2799	1.00128
LOC388931	388931	UGGCAUAUGUCGUGGCCUU, CCGUGGUUGUAGUGACUUA, CUGUGGAGAUGGCGGGAAC, GCUGAGCCUUCGGAGGUAA	0.242741	0.273983	0.869306	0.919654	-0.202065	-0.120838	0.021465	0.151362	0.0864137	1.07971
KBTBD2	25948	GCGAGAAACCCACUUAAAU, UAGCGUAGGUGGAGAACUU, GCAUUUAUGUGAUGACACU, UGUUAGAGCUGUUGUGAUC	0.134156	0.275104	0.48044	0.923418	-1.05757	-0.114945	-1.02752	0.158095	-0.434712	0.868735
MGC29891	126626	GCAGAACAGUACCGUCUUA, UCGUAGAGUUACUUAUCAA, GGCCAGCCAUUUAUUGUAA, GCUUUCAGCAAAUUUGAUA	0.221686	0.24993	0.793903	0.838919	-0.332965	-0.253396	-0.139038	-8.24969e-05	-0.0695605	0.908615
CYP3A43	64816	GGGUAGAGUAUUACACGUU, UGUUAGUAGAGUUACGAGA, GGAGGAGAUUGACGCAGUU, AAACAAAAGCAUCGAGUAG	0.231214	0.346497	0.828026	1.16306	-0.272253	0.217921	-0.0645967	0.538386	0.236894	1.01264
CNTN3	5067	GAGUUCAUCUGGUGAUUUA, GAAGAUAGUCGGAGAUUUG, CGUCUGAUGUGGGAAAUUA, GCUCAAAGUUGUUGCUUCU	0.400506	0.421389	1.43429	1.41444	0.520342	0.500232	0.907245	0.860918	0.884082	1.08995
PCDH8	5100	GAAAGUAUCGGGUGACACA, CGACGUGGUGUUCGCAUUU, GAGCGUCUAUGAGAAAGUA, GAAGAAGGGAGCCAAUGAA	0.161786	0.117632	0.57939	0.394845	-0.787394	-1.34064	-0.696238	-1.24223	-0.969236	0.969563
AKAP1	8165	GUACUAUUCUCCAGCAAAU, GGGAGCAUGUCUUGGAAUU, AUAAGAGGGUGAAAGUAGA, CCAAAUCGAUUCCUCUAGA	0.354689	0.443545	1.27021	1.48881	0.345071	0.57416	0.692337	0.945379	0.818858	1.09969
ARHGAP22	58504	CAGUCCACCACGAGCGGAA, GGUCAGAAGGGGACGGUAC, CCACAGAAAUGGAGGGCGC, GCGGAGGGAUCUUUGGGCA	0.327181	0.322111	1.1717	1.0812	0.228603	0.112635	0.549529	0.418099	0.483814	1.09426
WDR12	55759	GAUCUUGACUGGUUCUUAU, GACCAUACAAUUAGAGUGU, AAACACGCUUCUACACUGA, GUUAAGCUGUGGGAUACAA	0.130636	0.165135	0.467833	0.554293	-1.09593	-0.851278	-1.07455	-0.683148	-0.878851	0.646263
ERBB2IP	55914	GAACAAGUACUUCGACAUA, UGACCCAGCUGGAAAGAUU, CUAUGUGGCUCUCAGAUAA, CGAAGAGCCAAAUAUAAUA	0.377579	0.372697	1.35219	1.251	0.435293	0.323079	0.802963	0.658527	0.730745	1.05541
C20orf134	170487	GCUCCAGGCUGCUGUACGA, GGUAACGGGUGCUGCGUCU, CCGCAAGGCCAUCACACAU, CGGCGAACCCUGACCUCUU	0.132856	0.218736	0.475784	0.734211	-1.07162	-0.445732	-1.04474	-0.219822	-0.632282	0.874908
IRS1	3667	UCAAAGAGGUCUGGCAAGU, GAGCUAAGCAACUAUAUCU, GAACCUGAUUGGUAUCUAC, CCACGGCGAUCUAGUGCUU	0.306615	0.407938	1.09805	1.36929	0.134943	0.453426	0.434687	0.807444	0.621066	0.960687
FLOT1	10211	GCAGAGAAGUCCCAACUAA, GUGGUUAGCUACACUCUGA, GAUCAGUGGUCCCUUGACU, GAAGACGGAGGCUGAGAUU	0.286045	0.363588	1.02438	1.22042	0.0347569	0.287382	0.311844	0.617743	0.464794	1.15912
ZNF92	168374	CCUAGAAAUGUGAGGAAUA, GUAGAAAUCAUAAGGCAUA, CUGUGGAAGAGUAAGAAAA, GCUAAGAAAAGACCAUAAA	0.4071	0.35628	1.45791	1.19589	0.5439	0.25809	0.936131	0.584278	0.760204	1.09244
TAGLN	6876	AGAAAGCGCAGGAGCAUAA, CGGCAGAUCAUCAGUUAGA, GGAGAUCCCAACUGGUUUA, CAUCAAGACUGACAUGUUC	0.368711	0.438225	1.32043	1.47095	0.401006	0.55675	0.760921	0.925489	0.843205	1.09684
FLJ10292	55110	GAAAUAGUGCUUACGUUGA, GCGAUUUCUACCUGCGCUA, CAAUAAUGGAAACGUCCUA, UCAUUAUGCAAGUACGCUA	0.391178	0.406875	1.40089	1.36572	0.486343	0.449663	0.865558	0.803145	0.834352	0.994995
SNX27	81609	CAAAUUAGCUGCACGUAUA, GAGUAUAGAUUCCGGCUCA, GGAAUAUGGUUGAUUAGAU, GAGUACAAAACGUGAGAAU	0.154079	0.144052	0.551787	0.483528	-0.857818	-1.04833	-0.782588	-0.908272	-0.84543	0.70452
C3orf74	100128378	GCACGAAUGUUCUGUGGAA, GGGAAUGACUGUCGGGAUG, GUGGAAAAGGCGUUUGGUA, CCUUAAGUGGGUAGAGGGU	0.401192	0.438924	1.43675	1.4733	0.522809	0.559048	0.910271	0.928115	0.919193	0.961424
STAC2	342667	GCAGGAAUCUCUCCCGUUA, CCAAAGCCACCCUGCGGAA, CCAAACAGGGCUUGCGAUG, GGAACAUGUCUUCAAGCGA	0.133286	0.268808	0.477324	0.902282	-1.06696	-0.148349	-1.03903	0.119931	-0.459548	1.2007
SAG	6295	AAAGUUAUCAGGAUGCAAA, GUUCUCUACUCGAGUGAUU, GAACCGAACCAUGUUAUCU, GCAAGAGAGCCUGCUUAAA	0.211819	0.394715	0.758565	1.32491	-0.398655	0.405889	-0.219585	0.753135	0.266775	1.15522
DEFB110	245913	GUGAUGAUGUUGAGUAUGA, AGUGAGAGGAAUAUGUAAA, AGAAGUCAGUGCUGCGUAU, CAGAAGCAAUUUUGAACCA	0.192125	0.255242	0.688038	0.856747	-0.539439	-0.223059	-0.392208	0.034577	-0.178815	0.94637
IFI35	3430	CAACAUUCCUGAUAUCUUG, CUAGAGAUCUUCUUUGGCA, GGAAGUGCCUAAGUCUUUA, GCUCUGCUCUGAUCACCUU	0.181951	0.186726	0.651605	0.626766	-0.617931	-0.674002	-0.488451	-0.480614	-0.484533	1.03329
PHYHIPL	84457	UCGAGAACAUCAUGGGAAU, UAUCAGUGUUGGACGUUAA, AAAUCAAAGGAUCGCAUUA, CUGUGUACAUGUCACGAAA	0.452685	0.397174	1.62116	1.33316	0.697025	0.41485	1.12389	0.763372	0.943629	1.00213
LRRC28	123355	UCUGAGAGCUUUACGUCAU, CAAUAAAGUCAUCGGGUGC, GGACGGAGCAUGAUCACGU, GAACUUUGUAAGACGAUCU	0.195437	0.34614	0.699901	1.16186	-0.514778	0.216435	-0.36197	0.536688	0.0873593	1.02503
KLHL9	55958	GAACAAGGUUGGUCUGAAG, GGAUAACUGUGUUGAGGUU, AACAGUAUAUGGAGGCUUA, GAACUGCCAUUCGAUCUGA	0.474952	0.430195	1.7009	1.444	0.766299	0.530069	1.20883	0.895007	1.05192	0.806166
MT1H	4496	CUACAACUCCGACUCAUUU, GCCCUGCUGUCAGAUGAAA, CAGAAUGACACGUAAAAUC, CAACUGCUCCUGCGAGGCU	0.354567	0.312139	1.26978	1.04773	0.344574	0.067265	0.691727	0.366265	0.528996	1.03684
SOX14	8403	CAGUUUAGCUCGAGCGCCA, GCUACGUGGUGCCCUGUAA, AGACUGGCAUAGACCCUUA, CGCAAGAUGGCCCAGGAAA	0.114346	0.25182	0.409496	0.845261	-1.28808	-0.242531	-1.31015	0.0123312	-0.648911	1.05206
C9ORF127	51754	GCACACACAAUUAUCUGUA, GCUGGAAGCUGCAGUCUAC, GGCCAUUCGGAGUCGAUAU, CGACAGUGCAGAUGCGCUC	0.17089	0.17038	0.611994	0.571899	-0.708412	-0.806168	-0.599394	-0.63161	-0.615502	0.886941
CHCHD6	84303	CAAAUAAAGCAGAUGCCUU, GAGCUAAGACGCCGUGACA, CGUAUUGAGAGGAAGAAUG, GCUGCCACGUGUUUAGGAA	0.432472	0.230769	1.54877	0.774603	0.631124	-0.368472	1.04308	-0.131553	0.455764	1.04941
NOXO1	124056	GCUGGUGGCUGGUGGAGAA, ACCCAGGACACGCGGGAUA, GAGCAGUGAGCGCGAGGAU, GCAGGAGUUGGGACGAAUU	0.363417	0.329478	1.30147	1.10593	0.380141	0.145259	0.735338	0.455371	0.595354	1.23631
C10ORF137	26098	GCGCUAAGGUCAUUGGGAA, UGGAAAGAAUCAACGUUAU, ACGGAAGAGCAUUACGAUA, AGCAAGUGGCAGCGAUAUA	0.335014	0.37527	1.19975	1.25964	0.262737	0.333008	0.591383	0.66987	0.630626	1.21577
PARVB	29780	GUCCUGAAGACGUGGUUAA, GGUGACACAGUCCGAAAUA, CGUUUGAAGCCUCGCGUCA, GGUCGUGCGGAAACGGGAA	0.175504	0.198878	0.628517	0.667557	-0.669977	-0.583038	-0.552267	-0.37669	-0.464478	1.23106
C6ORF192	116843	GCACAGAGGAGGAACGAAC, CUGGAAACUGAUCGCUUUA, CUAAUGAAACCUAGUCCGA, AGCAAUACAAUUAUCGGUA	0.458723	0.264637	1.64278	0.888285	0.716139	-0.170905	1.14732	0.0941619	0.620742	1.06369
RBBP5	5929	UAACACGGCAGAUCGAAUA, UAUAGAACUUCAAGGAGUA, GCAAUACCACAGCCAUUAA, GAUGGAACUUUGGAUUGUA	0.348513	0.185744	1.2481	0.623471	0.319729	-0.681607	0.661263	-0.489302	0.0859805	1.19379
LRP4	4038	GGACAGACACAGGUCGAAA, UGUACUGGGUGGAUGCUAA, GACCUGGCCUAAUGGGUUA, CUAACAAAUUUACGGGGAA	0.287906	0.187851	1.03105	0.630543	0.0441136	-0.665333	0.323317	-0.470709	-0.0736962	0.735882
DZIP1	22873	CCGCAGGAGUCGCCGUUAA, GGAGUGAGAUCGUCGUAUU, ACAACAACUUUGCGAUGUA, GUGACUGAUUGGAGCGACA	0.142969	0.298417	0.512001	1.00167	-0.965782	0.00240754	-0.914969	0.292167	-0.311401	0.949606
ZNF581	51545	AGGAGGAAUCCGUGAGUAA, GCUCAAGGGUCUUCGAGUA, GGUAAAGCCCUUCGAGUGU, GAUCAAACAAUAAACACGU	0.0874157	0.0208326	0.313053	0.069927	-1.67552	-3.83801	-1.78521	-4.09541	-2.94031	1.09464
HIP1R	9026	CUGUGGAGAUGUUUGAUUA, UGGCUGACCUCUUCGAUCA, UGAAUGCACUGGAGGGUGA, GCAGGAAUGUUCUCGCACA	0.404267	0.437879	1.44776	1.46979	0.533823	0.555609	0.923776	0.924186	0.923981	1.23945
LOC644168	644168	CCACCAAGGAACAGAGCGA, GGGACCAAGCCCGGAGUAA, CAGAGUAACCGCACGGCCA, GGAUUUUGAUGACGGGUUU	0.214408	0.230785	0.767838	0.774654	-0.381126	-0.368376	-0.198092	-0.131444	-0.164768	0.972114
CST4	1472	ACAACAAGGCCACCGAAGA, AAGGAGGAGAAUAGGAUAA, GAGCCAGGGAGCAGACCUU, CUGCUACUCCUGAUGGCUA	0.276791	0.158909	0.991246	0.533397	-0.0126844	-0.906718	0.253674	-0.746486	-0.246406	1.04959
PCDH21	92211	GGGCAAACCCAAUCGAAUU, GGCUGAGAAUUGACGAGAA, GGGCUGUAGGAAAGCAAAU, CCAUGAAGGCCGUGGGUGU	0.33317	0.427546	1.19315	1.43511	0.254776	0.521158	0.581622	0.884826	0.733224	1.05188
ZMYM3	9203	UAUCACAUGUGGAUCGUAA, GCCCAAUGGUGAACGAUAU, GGACAUUAAUCCCAGUGUA, GAGAGGAUCUACUGGAAUC	0.272037	0.31418	0.97422	1.05458	-0.0376803	0.0766698	0.223025	0.37701	0.300017	1.03167
OR10A3	26496	GUGCAGACCACUUGGGUAU, UGAACUACCCAGUGAUUAU, GUGGUGACCCUGAUGGGAA, GGGUUUUCCUAGUUAUUUA	0.284018	0.272348	1.01713	0.914165	0.0244981	-0.129474	0.299265	0.141496	0.220381	1.0694
ZNF593	51042	GAUGCAGGGCAGAGGAAUU, CGGACUUGGAUGAGAUUCA, GCGAGGUACUUCAUCGAUU, ACCCAAACGCCGAGUUCGA	0.191017	0.224771	0.684072	0.754468	-0.54778	-0.406469	-0.402435	-0.174964	-0.2887	0.880694
SLC9A8	23315	AGAUAAAGGCCUCGAGAAU, ACUAUUUGGCAGAGCGGUA, GAAGCAGAGUCCUCGGGAA, CCUAAUAUCUGCUGUCGAU	0.455612	0.357218	1.63164	1.19904	0.706323	0.261882	1.13529	0.58861	0.861948	1.17678
COPS7A	50813	GGACAUACGCUGACUACUU, CAUUACAUGUCAUUGAGUA, GGUCCAAGUCGAAUUGAAA, GAAUAAGCUUCGACACCUC	0.322108	0.374572	1.15353	1.25729	0.206059	0.330322	0.521886	0.666801	0.594344	1.18955
ELMO3	79767	UGAAUGCGCUCACUUAUGG, AAGCGUACCUCAACUUCAU, ACAAGGACCUCUAUGAGUU, UGAGGAAGGUGGUGUGCUA	0.480343	0.350789	1.72021	1.17746	0.782581	0.235681	1.22879	0.558676	0.893733	1.19237
OR13C9	286362	CCACUGCUCUUGAUAGUUA, CCAGCAUCCUCAAGAUUCA, CAGGAAGAAUGUCAUCAAU, AGUAAAACACCUACCGAAC	0.262786	0.293413	0.941091	0.984874	-0.0875945	-0.0219887	0.161823	0.264295	0.213059	0.938142
PABPC5	140886	AAACAUUGGAGACGACAUA, CUGCAAAGUCGUAUGCGAU, GAUGAAUAACUGCGCUGAA, GUUCAAUAUUGCCGUUACA	0.255841	0.256956	0.916219	0.862502	-0.126236	-0.2134	0.114443	0.0456118	0.0800273	1.22481
TMEM28	27112	UUGAAGACAUGGCCGAAUA, CGACAAACCUUGCGCCGAC, GCUCAGAAUACUUCAGCGU, AAUACUUACAGGCGGAAGA	0.369596	0.337864	1.3236	1.13408	0.404465	0.181521	0.765162	0.496799	0.630981	1.18697
RETNLB	84666	AGAUCAAGGAUGUUCUCAA, GCAAGAAGCUCUCGUGUGC, ACUCAAACGUCCCACUUCA, CCUUAGACUCCGUUAUGGA	0.420872	0.489231	1.50723	1.64216	0.591896	0.715595	0.994982	1.10697	1.05097	0.941746
C6ORF163	206412	CGAAAUGAAGAGAGAGCAC, UGAUGGAUAAACUGGCUAA, ACUCUUGAUUAGAAGUCUU, GCAAAACAACUGGGAAUCA	0.179762	0.304464	0.643764	1.02197	-0.635396	0.031349	-0.509866	0.325232	-0.0923171	1.00469
ANKRD27	84079	UGAUAAAGAUACCGUCCAA, GCCUAGAGCUACACGUAUA, CCACAUAGACUCAGCGAAU, AGGUACAGAUAUUCGGUUA	0.254888	0.254861	0.912805	0.855469	-0.131622	-0.225213	0.107839	0.032116	0.0699773	1.20499
FLJ11184	55319	GAGAGUUUCAUUUGCGUUU, GAAAGGUACUUAAAUCGAU, AUGAAAAGGCCUUGCGUCU, GACAGCAGUUUGAGGGAUA	0.254829	0.410747	0.912593	1.37872	-0.131956	0.463326	0.107428	0.818755	0.463092	0.862402
SLC39A14	23516	GGUGUCCGCUACUCUGAUA, GGAGGAAUGUUCUUGUAUA, GCAGUGAGCUGGACGGCAA, GAAAGGAAGGGCAGCAUCU	0.326579	0.386767	1.16955	1.29823	0.22595	0.376544	0.546276	0.719608	0.632942	0.950063
NICN1	84276	CGGAAAGCGUGACGAAGCA, CCGUGUUACUUCAGCAUGA, GGCUAGAAUAUCGGAGCUA, UGCAGGAAAUCACGUUUAA	0.396281	0.3233	1.41916	1.08519	0.505041	0.117953	0.888484	0.424175	0.65633	1.16995
KRTAP13-3	337960	CCUAGAAGGUGGUUCCAUU, UCCCAGAGUUAUAGAUCCA, UCCAAUGGCUUCAGAUAUC, CAUGUUGGGUCUCGGGGUU	0.371318	0.486455	1.32976	1.63284	0.41117	0.707384	0.773384	1.09758	0.935484	0.92111
PC	5091	GCAACUCGGACGUGUAUGA, CUAAACAGGUGGGCUACGA, AGAGGCAGGUCUUCUUUGA, ACAACGUGGUCUUCAAGUU	0.302949	0.357454	1.08492	1.19984	0.117591	0.262837	0.413412	0.589701	0.501556	0.973931
FAM40A	85369	GGUUAGAAAGGGAGGUCUU, ACGAAAGCAUCAAGACUCU, ACGACUGGGCAUACGGCAA, CAGCACAAGUACACGUCGA	0.311458	0.218077	1.11539	0.732	0.157552	-0.450085	0.46241	-0.224795	0.118807	1.15407
SDC4	6385	GAUCGGCCCUGAAGUUGUC, GUGAGGAUGUGUCCAACAA, GAAUCUCACCCGUUGAAGA, UAGAGGAGAAUGAGGUUAU	0.398546	0.355815	1.42727	1.19433	0.513262	0.256204	0.898564	0.582123	0.740344	1.0521
TBX20	57057	GGAUCAACAUGGCCAUAUA, ACAACAAGAGGUACCGCUA, UCAAACAGAUGGUGUCUUU, UCACUGACAUUGAGAGGUA	0.345455	0.316924	1.23714	1.06379	0.307012	0.0892135	0.645671	0.391341	0.518506	0.894794
OR10C1	442194	GUGGAGACACCUCGCUUAA, CUGCAGAUUAUCCUGGCAA, GGAGAUUGGCUAUACGUCU, CCCUAAGGCCAGCUACGAU	0.315367	0.338848	1.12939	1.13738	0.175546	0.185717	0.484474	0.501593	0.493033	0.85257
RBM12	10137	GAUCAUGUAGGUCGAAAUA, GGAAUGGAUUGGUUAAGUU, GAAAGCAACUGGCGAAGGC, UCUGAACGCUUACACCGUA	0.44135	0.340722	1.58057	1.14367	0.660441	0.193673	1.07903	0.510683	0.794856	1.04131
TMEM17	200728	CCAAUGAGGGUCCGGAAAA, AUCCAGUGUUGUUGAGUGA, UAACCUUAAUUGAAGCCAU, ACAGAUCAUUCUAGAGACU	0.289994	0.291498	1.03853	0.978446	0.0545399	-0.0314365	0.336101	0.253501	0.294801	1.08083
PDGFC	56034	GGAUACAACUUACGUUUGA, GAACUAAAGAGAACCGAUA, UGGAAGACCUUAUUCGAUA, UCGUAUGGUGCUAGAGUUA	0.434508	0.442337	1.55606	1.48475	0.6379	0.570223	1.05139	0.940882	0.996136	1.05383
PATE	160065	GAACUGUGCUGAUGUGAAA, UAACGAAACUUGUAGAAUG, CAUAAGGUGGAGUGUCUAU, GGUAAUCCCUGGUUAACCU	0.311401	0.36604	1.11519	1.22865	0.157289	0.29708	0.462088	0.628823	0.545455	1.03972
ZBTB5	9925	GGAAAUAACUUUACUGCAA, AGAGGGAGCUCGCAAGUAU, GCUACGUCCUCAUUUGAAA, GCAAUGUAAUGGAUGUCUU	0.273531	0.400812	0.979568	1.34537	-0.0297819	0.428005	0.23271	0.778401	0.505556	1.18744
C9ORF48	347240	UCACACAUCUUUAGUCAGA, GGACAGGUGACAAGAAAGA, GGGAGGAACAUCUGCGUUU, CGAAAUCGGACAUCUGGAA	0.256435	0.234414	0.918347	0.786837	-0.122888	-0.345864	0.118547	-0.105724	0.00641152	1.1843
WDR36	134430	GUUAAUAAGUGCUGCGAUG, CCUAUGACGUUCAGAAACU, CUAAAUUGGAAUAUGGCAA, UGUUAGGGUAAGAGAGUUU	0.29863	0.387389	1.06945	1.30032	0.0968731	0.378862	0.388008	0.722257	0.555132	0.982481
OR6C65	403282	UCUUAUGGGAGUUGCAUUU, UGAGUAACAAAGUCUGUAA, GUAUUCACACUCAUGGUAA, CCUUAGGGAAUUCACCAAA	0.336177	0.368839	1.20392	1.23805	0.267738	0.30807	0.597514	0.641379	0.619447	1.13017
TMEM24	9854	AGACAACCCGUUCGGAUAU, GUGACCGAGAAGACGACAA, GAUGAUAUUGAGUCGGAAA, GCUUAGGACCCUCCGUGAA	0.194572	0.291228	0.696803	0.97754	-0.521176	-0.032773	-0.369815	0.251974	-0.0589203	0.959397
ALMS1	7840	CAACAGGUCUUGCCACAUA, CAGCAGACCUUACCCAAUA, GAGAGAAGCCGAUUGUUAA, GAACAUCCACAACUAGAUA	0.297254	0.312837	1.06453	1.05007	0.0902122	0.0704874	0.379841	0.369947	0.374894	1.11057
DEPDC4	120863	AGAAGAAUUACGACGGCUA, GAACUUAUUCCAAGCUUAU, GGCAUCAUUUACAGACAUA, GCAAUAAAUCAUCUUACGA	0.29686	0.349963	1.06312	1.17469	0.0882987	0.232281	0.377495	0.554791	0.466143	1.13894
SNX26	115703	CCCAUGUGAUCAAACGGUA, GGUGUUUGGCUGCGAUCUU, CCGCAUGGCGAGACACAGU, CGGCAUGCUUGGCCAAUCA	0.159539	0.123667	0.571343	0.415101	-0.80757	-1.26847	-0.720978	-1.15978	-0.940377	0.744994
LY96	23643	GAGGAUCUGAUGACGAUUA, UCAUACACCUACUGUGAUA, CAGAAGCAGUAUUGGGUCU, CCAAAGCGCAAAGAAGUUA	0.292041	0.300921	1.04586	1.01007	0.0646871	0.0144615	0.348543	0.305938	0.327241	0.920154
KIAA0922	23240	CCAAACACAUCCCGCGAUA, GGACAUACCUUUCGUAGAG, CAUUGGAAUUGAACGAUUA, GUAAGAAGCUGGUGUAUAC	0.232564	0.305914	0.832858	1.02683	-0.263858	0.0382021	-0.0543037	0.333061	0.139379	0.97496
KLHL5	51088	AUAAAGUGGCUCACAAUUA, GUAGAAGCAUGCUGUAAGU, AGAGAGACGACCCAUGUUA, GUUCUUGUCUCAAAUCAGU	0.261576	0.0895331	0.936758	0.300528	-0.0942517	-1.73443	0.15366	-1.69213	-0.769233	0.856375
RPUSD4	84881	CAAGAAAUAGUGCGGUUCA, UCAAUAAGCCCUACGGUCU, CUUGGAACAGACUGCGUAA, ACAAAGAAGGAGCCGGUGU	0.424038	0.4	1.51857	1.34264	0.602711	0.425078	1.00824	0.775057	0.891649	0.833258
RTBDN	83546	CCUCAGAGAUGGACACAAC, CCAACUGCGAAGAUGAUAU, UGGCAGCUGAUCUGGGCAA, AAUAAAGUCGCCAGCUAGA	0.157529	0.244074	0.564142	0.819262	-0.82587	-0.287603	-0.743415	-0.0391623	-0.391289	1.1419
OR2T4	127074	UGAUGGGACUCUUCAGACA, CCGUGGAUCCCGGGAGAUU, GGUGAACCCUUUAAUCUAU, CACACUGGAUGGUCGGAUU	0.170656	0.351452	0.611152	1.17969	-0.710396	0.238405	-0.601827	0.561788	-0.0200198	0.666746
LAMC3	10319	GCAGCAAGUUGGCGCAGAU, CAACCUAUGUGACAGAUGU, GAACGCUGUUUGCCAGGUU, GGCAGCACAUGGCCACUGA	0.190028	0.327473	0.68053	1.0992	-0.55527	0.136455	-0.411619	0.445313	0.016847	0.897073
LOC374920	374920	GCACUGCAGAUCAGAGAUU, GAAGAUCGCAGGAGUACCA, CAGCCGCCUUCGUGGACUA, UAAGAGGAUUGGAAGGGUA	0.156853	0.168207	0.561722	0.564606	-0.832073	-0.824684	-0.751021	-0.652765	-0.701893	0.672093
OR10T2	128360	UGACAAUCCUGGUGGCCAA, UCAUUGCUGUGAUGGGAUA, CAACAGGGUUAACCACUAU, GCUUCAUAGUUAACACCAU	0.323548	0.125566	1.15869	0.421476	0.212495	-1.24648	0.529778	-1.13465	-0.302438	0.972405
CTAGE1	64693	GCGAAAAGCUGAACAGGUU, AUGUAACGGAUGAUGAUAA, GAAUAGGCCUGAAUGAGAU, CCAUCAGGGUUGAGUCCGA	0.118612	0.24728	0.424773	0.830024	-1.23524	-0.268775	-1.24536	-0.0176521	-0.631507	0.775254
ETV2	2116	CGGGCAUGAAUUACGAGAA, CCACCUCUUUGAAGCGGUA, UGGCAACAGCCGCGAGUUC, GGGCAGAGACACAAUAAAA	0.205214	0.125674	0.734913	0.421839	-0.444355	-1.24524	-0.27562	-1.13323	-0.704428	0.760271
JTB	10899	GGAAGCAAAUCGAGUCCAU, GCUCUAAUUUCCGGGCUAA, UCACAUGCAGCUCAUCUAA, GCUCAGCUUUGAUGGAACA	0.455437	0.424227	1.63101	1.42397	0.705767	0.509914	1.13461	0.871981	1.00329	0.922794
FLJ00038	375690	GCAGCGUGAAGGAGCGAAA, UGUCGGAUCUCUUCAACAA, GCCAAGAUUGAGAAGAUCA, CCUACAAGAUGGGGUACUA	0.425465	0.348595	1.52367	1.1701	0.607555	0.22663	1.01418	0.548336	0.781259	1.0243
BTN2A1	11120	AGAAAUUGCUCUAAAGGAA, GGAGAUGCAUAAAGGGCAA, CGGCUGGAGUGCAUAUCUA, GGGAGAGCGUGCCUGACAA	0.0953143	0.143431	0.34134	0.481442	-1.55072	-1.05457	-1.63219	-0.915399	-1.2738	1.03355
SLC35B1	10237	GGUCAGAGCUUCAUCUUUA, CAACUCAGGUCCUUGGUAA, AAGAACACACAGUCGGCUA, CUGUGAUCCUCUUCGCCAA	0.071964	0.120566	0.257718	0.404695	-1.95614	-1.30509	-2.12929	-1.20162	-1.66546	0.606356
CLN5	1203	GCAACUAUAUCAGGAAACA, CAAGUUGGCUGAAUUUGGA, GAAAUCCCUUUACCUAUCA, AGACAUGGUUUGAUUCCUA	0.00789314	0.137931	0.0282669	0.462981	-5.14474	-1.11098	-6.03901	-0.979845	-3.50943	0.568035
EFNB2	1948	GGACAAGGACUGGUACUAU, GAUAGGAGACAAAUUGGAU, GAGCCUAUCUAUUGGAAUU, AACAAGACGUCCAGAACUA	0.447928	0.435784	1.60412	1.46276	0.681783	0.54869	1.1052	0.916281	1.01074	0.864632
HOXC12	3228	UGGAGGACGGCAAGGGUUA, GCGAGUUUCUGGUCAACGA, UCUCAGACCGCUUGAAUCU, CGAGCAUAAUCUCCUGAAU	0.121037	0.210124	0.433457	0.705305	-1.20604	-0.50368	-1.20956	-0.286026	-0.747793	1.01812
FAM26C	255022	GGGCAAGCGUGUCGUAGGU, GCACAAAUGCAAACCGCCU, CCUUAAUACCCACGUCACA, GAGAGGUGGCCGUGCGUUA	0.165132	0.191427	0.591371	0.642547	-0.757864	-0.638126	-0.66003	-0.439626	-0.549828	1.00764
DPRX	503834	CUGCCGAGAUCCUAAUAUA, CUCAGAGGAUCUUCGUAAA, AAAGAAAUGGCCUCGAAAA, UCACACAGGAAACGAACCA	0.358013	0.416308	1.28212	1.39738	0.358529	0.482729	0.708838	0.840922	0.77488	0.829829
OSBPL6	114880	CGAAAUGGGCGUCGAGCAU, GAAUAGACCUUGACACCGA, GAACUAAGGAGUCGGUUGA, GGUUACAGGACUCGGAAGA	0.0169563	0.0188895	0.060724	0.0634048	-4.04159	-3.97926	-4.68638	-4.25679	-4.47159	0.668236
PPP1R14D	54866	GGAGAACCCAUGUAAGAAG, UCAGUCAACUCAAGAAACU, GCCUGACAGUGAAGUAUGA, GCAAUGGGUGGAUGCUCAA	0.320667	0.158438	1.14837	0.531814	0.199592	-0.911006	0.513957	-0.751386	-0.118714	1.00144
ZNF222	7673	GGGAAGAGCUUUAGACAUG, CAAGCAAAUUUGGGAACAA, CAAGAUACCACCAUAAGUA, UGGAAGAGGUUUCAUUGAU	0.381635	0.294673	1.36671	0.989102	0.450709	-0.0158083	0.821865	0.271356	0.546611	0.860014
PRB2	653247	GGAGACAACAAGUCCCAAA, CCACAAGGAGGCAGCAAGU, GACAACAAGUCCCGAAGUU, GGAGACAAGUCCCGAAGUC	0.33871	0.319937	1.21299	1.0739	0.278565	0.102866	0.610791	0.406938	0.508864	0.672148
HES3	390992	CCUAUUUGGUCUCGCGACA, CGGAAGCGCAAAUUGGAGA, GGGGAUGACCUGAACUGAA, AUCCUGGAGUUGAGCGUGA	0.341463	0.310734	1.22285	1.04301	0.290247	0.0607599	0.625114	0.358833	0.491974	1.05534
OR8B8	26493	GGCAAGGUGUCUUCCCUAU, CCAAUAACCUUGUCAACCA, UGAUAAGGCUCAACUCUCA, GCUGAUGAGCUUUGUCUUA	0.207428	0.164818	0.74284	0.553229	-0.428876	-0.854051	-0.256641	-0.686315	-0.471478	1.0728
TMEM91	641649	CGGCAGGAGCAUCUAGAAA, CUUAAGAGAGAUAGCCUUU, GCUGGAGGGCACAGAAUGU, GGAUGGAGGCAGCCGUCUU	0.215637	0.201515	0.772241	0.676408	-0.372876	-0.564034	-0.187976	-0.354978	-0.271477	0.623107
LZTFL1	54585	GCAAACAGCAGCUUAUCGA, GCUGAGAAGUGGUAUCUUA, GGAAAAGACUGGCACAAUA, UAUAAAGGCCCAAGACUUA	0.224169	0.398898	0.802794	1.33895	-0.316898	0.421097	-0.119339	0.77051	0.325586	1.17405
LRRIQ1	84125	GCAUUAAAGAAGAGCGGAU, CCUUCGACGCUGUGGAUUA, CGAUGUGGCCCUUGGGAUA, GAAUAGUGGCAUUGUGAUU	0.313873	0.409108	1.12404	1.37322	0.168695	0.457558	0.476073	0.812165	0.644119	1.16784
SNRPA	6626	GCUUUAAGAUCACGCAGAA, GGAGUUUGACAAUGAGGUA, CUGAGAAUCCACCGAAUCA, GCUUCAAGGAGGUCCGUCU	0.478967	0.3182	1.71528	1.06808	0.778443	0.0950137	1.22372	0.397967	0.810842	1.03818
RBM5	10181	GAACAGAGGCUUCGCAUUU, CGACAACAGGGCUCUAUUA, GAAGAUUGGCUUUGUAACA, GAUCAUUCUUCGGAACAUA	0.327352	0.254048	1.17231	0.852742	0.229358	-0.229819	0.550455	0.0268538	0.288654	1.08447
BCL11B	64919	GUGGAUGUACAGCGGAUAA, CCUUCAACCUGCUGCGCAU, UCACAAUACUGGCACUAUA, GGUUGGAAGGUACUAAAUA	0.412752	0.357717	1.47815	1.20072	0.56379	0.263895	0.96052	0.59091	0.775715	1.11906
ADM2	79924	ACGCAGUGCUGGUACGUCA, AGAAGGAGACAAACGUAGA, AACAAUACCUGCACGGCUU, CAGCAGAGCACACGGCAUG	0.312777	0.27817	1.12012	0.933708	0.163652	-0.098957	0.469889	0.176361	0.323125	1.0395
PDCD1	5133	GGGCGUGACUUCCACAUGA, UCGGAGAGCUUCGUGCUAA, CCAGCAACCAGACGGACAA, GCACGAGGGACAAUAGGAG	0.304425	0.349713	1.09021	1.17385	0.124603	0.231249	0.422009	0.553613	0.487811	1.0537
C10ORF27	219793	CUGAUUCCCUACCGUGAAA, AGAAGAAGUCAGGGCGCAA, ACAGAGAAGAAGACAUCGA, UUGUGGAUUUCGAGCGGAU	0.378133	0.262644	1.35417	0.881594	0.43741	-0.181814	0.805558	0.0816991	0.443629	1.20461
CNN3	1266	UCUCUUACCUAGCGAACAA, GAGAUUACCAAUAUAGCGA, CAGUGAAGAAGGUCAACGA, CGGUGGACAACUCGACAAU	0.18693	0.195734	0.669435	0.657002	-0.578985	-0.60603	-0.440697	-0.402957	-0.421827	0.804212
KRT3	3850	UCAACUACCUGCGGAGCUA, CUACGACGCUGAGCUAUCU, UGAAGUUGGUGCACAGUAU, UAAGAAAUACCAAGAGCGA	0.382788	0.327234	1.37084	1.0984	0.455061	0.1354	0.827201	0.444108	0.635654	1.21556
MKI67IP	84365	GAAACGGUAUAAUCGGAAU, CCACCUACCUAACCUACUU, GCAGCCAUCAUAUCAAUCA, GAUGGAGGAGCGAUUUAAA	0.399922	0.34269	1.4322	1.15028	0.518235	0.201982	0.904662	0.520176	0.712419	0.869252
KIAA1967	57805	CUACUGAGCCUUCCUGAAA, CAGCGGGUCUUCACUGGUA, GAGGAAUUGUAUCGUUGUU, GCUUAUAGUUCGAAGGUAC	0.401449	0.238022	1.43767	0.798946	0.523732	-0.32383	0.911402	-0.0805508	0.415426	1.18376
TMEM89	440955	GGUGUCAGCCAAAGAGUGU, CCACAUCGAAGGCCACCUA, CGGCAAAUCCAAAUAAAGG, GGUGAGCAUCCGCAGGUGA	0.287151	0.312487	1.02835	1.0489	0.0403264	0.068875	0.318673	0.368104	0.343389	0.945976
MRPL12	6182	AGAUAUCCCCAUAGCGAAA, GGGAGAAUUGCCUGCGCCA, CCAAAGCUGAGGCGGAGAA, GCACCGUGGUUCUGGAGUA	0.147845	0.223883	0.529462	0.751489	-0.9174	-0.412176	-0.855645	-0.181484	-0.518565	1.09304
SART1	9092	GCUACAAACCCGACGUUAA, CCGAAUACCUCACGCCUGA, GAACCGAUCGUGAAUAGGG, UAAAGACCCUAGGAGAGGA	0.537459	0.406961	1.92475	1.36601	0.944672	0.449969	1.42754	0.803494	1.11552	0.796509
SORBS1	10580	CAAGAGCAUUUACGAAUAU, GAGAUGAGCUACAUUGAUG, UAUACCAGCUGAUUACUUG, GAAGAGCACUCAGGACUUA	0.450728	0.279291	1.61415	0.937471	0.690774	-0.0931543	1.11622	0.18299	0.649606	1.15397
NIN	51199	UUAAAUAGCUGUGUCGAUA, GAACUUAAUCAACGUCUAA, GAGAGAGUGUGAUCAGUUU, GCACAGAAAUCUCCAGACU	0.140351	0.207394	0.502625	0.696142	-0.992446	-0.522547	-0.947663	-0.30758	-0.627621	0.815852
THRAP6	90390	AGUGAAGAGAGGCGAGAAA, GAACAUAUCAAGACCGGUU, ACAGGAUAAUCUUCGCCAA, CGAAAUCUCAUCUGGGAUA	0.346487	0.268819	1.24084	0.902321	0.311316	-0.148288	0.650948	0.120001	0.385474	1.17637
SLC35D3	340146	ACAAAGUAAGGCAACGUUU, GGGAGGAAAUGGCCGGUCA, GCAUGGUGGCCUUCAGCGA, GGGAGCAGGAGGUCGUUAA	0.194812	0.0858604	0.697661	0.2882	-0.519403	-1.79486	-0.36764	-1.76116	-1.0644	1.01566
MYOZ3	91977	CCCAACGACUACCGAAAUU, GGUGUGUGGGAUAGCGAUU, CCUUGUGGGAGGCGUGAGA, GGCAGGAGUUCGUCAGCUA	0.296986	0.338363	1.06357	1.13575	0.0889101	0.18365	0.378244	0.499232	0.438738	1.10269
PDLIM3	27295	CUUAUGGUCUCCACAAGUA, GAGCUCCGGUGACGAAAGU, CGGCUAAGCUGGCCCCUAA, CAAAUGUGGGAGUGGCAUA	0.335067	0.369495	1.19994	1.24025	0.262968	0.310632	0.591665	0.644306	0.617986	1.09149
DMXL1	1657	AGUAAUGAGAGUACGUUAA, CCUCAAAAUUAUAUCGCAA, GGGAUUAUAUAGAGCUGAA, CAUAUGAGCCUAACAGGAA	0.214452	0.154586	0.767997	0.518885	-0.380828	-0.946512	-0.197726	-0.79195	-0.494838	1.17223
RPP25	54913	GGUUAAAGCCACCCAGCAU, GGGUUGCGGACGAGGAUCA, GGAAACUUCGUGCGAUAAU, GCAUGGACCUUAAGGCGAC	0.371861	0.326382	1.33171	1.09554	0.413279	0.131639	0.77597	0.439811	0.607891	1.01567
KIAA1212	55704	GCACAUUGGUAAUAGGUAU, GAAAGAUAUUAAUCGGGAA, GGUUAAAUAAGGAGCGACU, GCGAACAGAAAGUCGACAA	0.227273	0.279203	0.81391	0.937178	-0.297059	-0.0936056	-0.095013	0.182474	0.0437307	1.04034
MRPS31	10240	GUGAAAAGGAAAAUACGAA, GAAAGUAACAUACAGUUCA, GACCAGAGCUUCGGAUUCA, AGAGAUGCAAAGCGACCUA	0.289157	0.152466	1.03553	0.51177	0.0503674	-0.966431	0.330985	-0.814707	-0.241861	0.929208
SPINLW1	57119	CAAACAAGAUGUAUGCGAA, AUAACAACUUCCAAUCCAA, CAUAGUAUUCCAUGGCAUA, GAUCACUGGUGUUGAGCUU	0.165834	0.212109	0.593886	0.711969	-0.751743	-0.490115	-0.652524	-0.270527	-0.461526	0.849844
C6ORF165	154313	UGGAAAGCCUCUACCGGAA, GGAGCCAGGUAUACCGCUA, GGACCAGCUUGCAAGACGA, UCAUCUUAAUGGAGCGACU	0.28166	0.277043	1.00868	0.929924	0.0124704	-0.104815	0.284518	0.169668	0.227093	1.04561
MGC26718	440482	GAGAUAAGGAGCUUGUAAA, GAACUAGCCAUGCGGGUGA, AGGUAUAGAUCAAUCAACU, UACAAUAAGUGGACAUGUU	0.133508	0.172159	0.478119	0.57787	-1.06456	-0.791182	-1.03609	-0.614489	-0.825287	0.910477
PKP1	5317	CAAUCGAGGUUCCAUGUAU, GAUAUCCGAUCUACAAUGG, ACUCAGGGCUCAUUGAUUC, CAGCAAGGUUUCGAUAGGA	0.366841	0.193227	1.31373	0.64859	0.393672	-0.624622	0.751929	-0.424199	0.163865	1.09233
VPREB1	7441	AGGACGAGGCUAUGUAUUA, UCGCUUCUCUGGAUCCAAA, GAAGAAAUGGAACCCACUG, UGUACAGCGUCUACUGGUA	0.292265	0.263139	1.04666	0.883257	0.0657954	-0.179095	0.349902	0.0848043	0.217353	1.10878
EMP1	2012	AAAUAAGGCCGGACGAGUU, CCACAUCGCUACUGUUAUU, UACGGUAGAUGCAUCAGUA, CAUCUACACUAGUCAUUAU	0.336146	0.459416	1.20381	1.54208	0.267603	0.624877	0.597349	1.00332	0.800336	1.00931
CCL4	6351	GCAACUUUGUGGUAGAUUA, GUACGUGUAUGACCUGGAA, GCGUGACUGUCCUGUCUCU, CAGCACCAAUGGGCUCAGA	0.431789	0.370676	1.54633	1.24422	0.628844	0.315237	1.04029	0.649567	0.844926	0.807713
ANKRD11	29123	AGAAAGACCGUUCGAAUAA, GAGAAGACUCCAACGAUAA, GAAAGCGUCUCUCGACCAA, CAUACGAUAUUGCCUGGUA	0.340453	0.384453	1.21923	1.29046	0.285973	0.367884	0.619873	0.709715	0.664794	0.912694
BTNL3	10917	CCAUUAUAGUCCAGGAAAA, CGAUGUAUGACGAGGAAAA, CGGAAUAGACUCACAUUAG, GUUCCCAGAUUUACGAUGA	0.345949	0.330512	1.23892	1.1094	0.309077	0.149779	0.648203	0.460535	0.554369	1.07063
C6ORF72	116254	CCGAAUAAGCUGUCAGACU, UGGAUAAAGUGGACGUCAU, UAUCAUGGACUCCGAAGUA, CCACUAGCCAGUAUCUUAU	0.223132	0.136814	0.799082	0.45923	-0.323584	-1.12271	-0.127537	-0.993253	-0.560395	0.976003
GPC1	2817	UCGGAGAGCUGUACACGCA, CCGCACUGCACACGGGAAU, AGGCGGAGAUCUCGGGUGA, AAAUACAACACAGACGAUA	0.294616	0.318097	1.05508	1.06773	0.0773506	0.0945452	0.364071	0.397432	0.380751	1.11735
PCDHB2	56133	GAAGGAGCGCGUUCCGAAA, CUAACUAUGUCGACACUUA, CGCAAAACGUUUCGAUUAA, CAGUCUCGAUGGCAUAAUA	0.329566	0.200646	1.18024	0.673491	0.239082	-0.570269	0.562378	-0.362101	0.100138	1.13418
ALS2CR4	65062	GCAAUGAGCCAUCAACUAA, AAGGCUACCUCUUGAAUUG, CAGUAGCAAUCCGAAAUUU, GAGAUCAGCUAUCCAACCU	0.343023	0.316863	1.22844	1.06359	0.296823	0.0889369	0.633177	0.391025	0.512101	1.03999
EPS8L2	64787	CCGAAAUGCCAACGAGCUA, CGACGAGCUCAUCCGGAAA, CCUCUGGACCUGAUCGUCA, CCAACGUCAUCAUGCACGA	0.138228	0.215281	0.495024	0.722613	-1.01443	-0.468704	-0.974618	-0.246066	-0.610342	0.979835
RAPGEFL1	51195	GAUCUAUACCUGCUAAUUA, GAGAUCUUCUGCCGUGUAU, CCUGACCACUCUUAUGUGA, GUAAGACCCUUGUAGAUGG	0.385859	0.418642	1.38184	1.40522	0.466591	0.490796	0.841339	0.850138	0.845739	1.10495
KIAA0907	22889	CCAACACAAUACCCGAUAA, CGAGGGAGGUUCAUGACAA, CUACGGAGUACCAAGCAUA, CCGAGAAGCUUUUGAACCU	0.363964	0.405358	1.30343	1.36063	0.382312	0.444274	0.738	0.796988	0.767494	1.02011
RBM8A	9939	GAAGGGGUAUACUCUAGUU, CGAGAGCAUUCACAAACUG, GGACAGCCCAUCAGCGUUG, AAGAAGACAUACACGACAA	0.276685	0.180548	0.990864	0.606031	-0.0132417	-0.722537	0.252991	-0.536064	-0.141537	0.38544
TMEM14A	28978	UGUAAUGGGCAGAGCAUAU, AUAAUGGGUGUGAGAUUUA, CCUGAUCGGUUUUGGUUAU, CCAAAUACUCAUGUCUCAA	0.305304	0.386747	1.09336	1.29816	0.128763	0.376468	0.42711	0.719522	0.573316	1.09378
PRDM13	59336	GCUGGAGGACGUUUAGAUA, GAUCUUCUACCGAGCAUUG, CUUAUUACCCGCUCAAAUU, GAGCGCGACUUGUAACGAG	0.304941	0.270242	1.09206	0.907097	0.127048	-0.140671	0.425007	0.128703	0.276855	0.987617
ZNF580	51157	CAAUAAACAUUCCGCACUC, GCACGUGCGCCUCCACUAA, ACUCGGACCUCAAGCCCUU, AAGAGAUGAUAAAGAGCAC	0.270762	0.15001	0.969652	0.503527	-0.0444611	-0.98986	0.214711	-0.841474	-0.313381	0.844866
MVD	4597	GACCGGAUUUGGCUGAAUG, CGGAGGAACUCACGGGAUG, GCCCAUCUCUUACCUCAAU, CAGCAUCGCUCGGCAAGUG	0.165309	0.275293	0.592007	0.924052	-0.756315	-0.113955	-0.65813	0.159226	-0.249452	0.553827
OR2T29	343563	AGGUCAUGGGUGUGAAUAA, CUGAAGGCGUUGUCUGGAA, CUGUGAGAUUCGUCCUUUA, GACACUAGCAGGUUCGGAA	0.181176	0.19037	0.648827	0.638998	-0.624093	-0.646116	-0.496007	-0.448755	-0.472381	0.853229
POTE8	340441	CAGUAGAAGUUGAACAAAU, GGAACAGAAUGCUAGAAUA, CCAGAUAUGUAUGGGAAUA, CAUCAGAAAUAGCGUCAGA	0.387417	0.311048	1.38742	1.04407	0.472404	0.0622167	0.848467	0.360497	0.604482	0.980824
PCDHGC5	56097	CAUCUGAGGCAGUGCGGAA, GGUUGUUUAAUGUGCGAGA, UGUUUGUCCUAGACGAGAA, CUGAGGAGAAUGGGCGCUA	0.0825103	0.0392236	0.295486	0.131658	-1.75884	-2.92513	-1.88738	-3.05247	-2.46992	1.00704
ZNF266	10781	CAAAUGAGGUUGUUGGGUU, GGAUUUAGAUAUUCUGCAU, GCACAGGAGAGAAAGCUUU, GGGAUUCAAAUGAUAGGAA	0.347244	0.355347	1.24355	1.19276	0.314464	0.254307	0.654808	0.579955	0.617382	1.05451
WNT3	7473	GCAAUUACAUCGAGAUCAU, GCUGUGACUCGCAUCAUAA, GAACUGCACCACCAUAGAU, GGACCGGACUUGCAAUGUC	0.182107	0.454201	0.652161	1.52458	-0.616701	0.608408	-0.486942	0.984507	0.248783	0.834031
PCF11	51585	GAUACAAAUCAGCGACUUA, GUGUGCAAAUUUAACGAAA, AAGUUAAGGAAGAACGAAU, GGAUAAGACCGAUGGCAAA	0.400448	0.377671	1.43409	1.2677	0.520132	0.342208	0.906988	0.68038	0.793684	0.773415
CRYBB3	1417	GGCCGUGGCUGGCAUUUGA, UAGAGAACUUCCAAGGCAA, GCCGCAAGAUGGAGAUAGU, GCGAGUGUCCGUGCCAUCA	0.246073	0.170472	0.881238	0.57221	-0.182396	-0.805384	0.045582	-0.630714	-0.292566	0.833059
SPCS2	9789	GAUGACAAAUACACCUUGA, GACCAUUUAUACCUCAUAU, CUUUGUGUGUCAUAUCCUA, GUAUAUCCCUGUUGAUUUG	0.335707	0.31563	1.20223	1.05945	0.265719	0.0833098	0.595039	0.384596	0.489817	0.933657
CYORF15A	246126	AGCUGGACUUUGUGGGUUA, GAAAUUCACCUCUUCUAUA, GGAAACCCUACUAGACUUU, GGUCAGCAAGCUUUACAAU	0.213055	0.332701	0.762994	1.11675	-0.390256	0.159302	-0.209286	0.471415	0.131064	0.826405
FLJ21062	79846	GCUAGAACAUCAAACGCUA, AAAGAGUAUUCCUACGUAA, UCAUCAAACUCCUCGAAGA, ACCAGUCACUACAGAUAAA	0.430609	0.146909	1.5421	0.493116	0.624893	-1.02	1.03544	-0.875909	0.0797662	0.766227
ARPC5L	81873	UCGACGAAUUUGACGAGAA, CUUAGCAGUAGGAGGACUA, GCGUUGACUUGUUAAUGAA, GAUCCAAGGGCUGUGGUAA	0.0785214	0.139216	0.281201	0.467294	-1.83033	-1.0976	-1.97503	-0.964561	-1.4698	1.07653
AP1S1	1174	AGGUUGUCCUGGCUCGAAA, CUUCGGACAAGGAACGGAA, CAUCGAGGGCCAAGACAAU, CGUGGAGCUCUUAGACAAA	0.13224	0.162515	0.47358	0.545501	-1.07832	-0.874346	-1.05296	-0.709502	-0.88123	0.825134
ZNF76	7629	CACCACCGCUCAUCACUUA, CCGGAUAGCUUACCUUUCG, GCAAGGUUCUUCAUGACAG, GGACUCAAGUGUAGCAUCU	0.246438	0.302559	0.882544	1.01557	-0.18026	0.0222961	0.0482005	0.314889	0.181545	0.575069
MFI2	4241	GGUGAUGGGCUGCGAUGUA, GGGCGAAGUGUACGAUCAA, GGGCAGGAGAGACCAGUUA, GCACGGUACUGGAGAACAC	0.355193	0.442386	1.27202	1.48492	0.347119	0.570383	0.694848	0.941065	0.817956	0.875467
TMEFF1	8577	AAACAAUAGAGGACGUCGA, CGAGAAGCAUCUUGUAUAA, CAAGCAUGAACUAAAGGUA, CAUCAACUGCUCAGAAUUA	0.287068	0.327342	1.02805	1.09876	0.0399067	0.135875	0.318159	0.44465	0.381404	1.03386
ARHGEF9	23229	CAAGAUGGAUUCUGGAUAU, UGGCUGAGCUCCUAAAGUA, CAAGCGACGUUUAGAGAAU, GAUCUGCAAGUAUCCCUUA	0.327402	0.292061	1.17249	0.980337	0.22958	-0.028651	0.550727	0.256683	0.403705	0.730428
SERPINA9	327657	AAACCAUCCUCCCGAAGAU, AGGCAAAUUUCUUGGGCAA, GGUUGUAGACAUAAUCCAA, GUUUCUAAAGUGAGUUGAA	0.266356	0.322368	0.953876	1.08207	-0.0681265	0.113788	0.185693	0.419416	0.302555	0.998469
VCX2	51480	UGGAAGAACCACUGACUGU, CCGCCAGACCUCAGAGAUC, UGAAUGUGUUGCAAAUUGA, AGGGAAAAGCAGUUCGUAG	0.306886	0.111473	1.09902	0.374172	0.136218	-1.41823	0.436251	-1.33087	-0.447311	1.03223
PTCRA	171558	GGUCUUACCUCAGCAGUUA, GCACACCCUUUCCUUCUCU, GAAAGCAGCAGAUGGUGGU, GCUCCUUCCUCCAGUCUUG	0.036192	0.0904638	0.129611	0.303652	-2.94774	-1.71951	-3.34515	-1.67508	-2.51012	0.673415
KIAA1199	57214	GUUCGAUCAUGAUAAAGUA, CGACUUCGCUUACAUUGAA, AGACAGAGCAUGGCGAAUA, GCACGGAGCUGAAGCAUAU	0.348264	0.224407	1.2472	0.753246	0.318696	-0.408806	0.659996	-0.177634	0.241181	0.793932
CALN1	83698	CUUCAAGAGGUGAGGGUUA, GCGAACAGCUGGCUAAUAU, GCAAGGUGCAACUGCGAUA, CCGAUCAAAUGAAGUAUAU	0.186882	0.245155	0.669261	0.82289	-0.579359	-0.281229	-0.441156	-0.0318808	-0.236518	0.711529
OR5AK2	390181	GGAUCUAACUUGAUAUUCA, GCACUGAAGUCACUGAAUU, CAGCAUGAGUUUUGGUGUA, GUUCAUACAUCAUGGGCUC	0.282489	0.358908	1.01165	1.20471	0.0167094	0.26869	0.289715	0.596388	0.443052	0.993574
RPS18	6222	CCGUGAAGACCUGGAGCGA, GUUGAGGAAAGCAGACAUU, CAUUAAGGGUGUGGGCCGA, CAUAGAGGGCUGCGUCACU	0.143446	0.118219	0.513708	0.396814	-0.960979	-1.33347	-0.90908	-1.23403	-1.07156	0.429427
SPRR2B	6701	UAUCAUGGAUUCAUAGGGA, GCAGCUGUGUGCCUGGGAA, GAGACUGAGCAAAGGAACC, GUGAUCUGCCCAUGAUGUU	0.233998	0.189713	0.837994	0.636792	-0.254988	-0.651105	-0.0434275	-0.454454	-0.248941	1.00215
DAPP1	27071	GCACUCUGAUGGUUCUAAA, GAUCCUAGACCUAACAGAA, GCUGGAAAUUGGUCAAGGA, GGAAUGAACUGAAAUACUU	0.129365	0.445327	0.463283	1.49479	-1.11004	0.579941	-1.09185	0.951985	-0.0699305	0.98516
SLC17A2	10246	GAGAAGAUCUGCUCGGAAU, GAUUGAUCACUGUGCGAAA, UAACAUACCUACCAACGUA, GGUCAUCAUGGUUCGGACA	0.161554	0.132337	0.578556	0.444203	-0.789472	-1.17071	-0.698786	-1.04809	-0.873438	0.534756
HOMER1	9456	CAAGAAGCUUUUCGCAAUA, CUAACAGAAUUACGAGAUA, AAGAACACCUGAUGUGACA, GAACUUGAAUGUGUUAGUA	0.323969	0.22382	1.1602	0.751277	0.214374	-0.412583	0.532082	-0.181949	0.175066	0.850315
TMEM8	58986	CGUAGUGGCCUGCGUGAAU, GUGAGGGUGUGUUCGGACA, CAUGAUGACUAGCGACAAC, GCUUCAAUACUUCGCUCAA	0.169672	0.376573	0.60763	1.26401	-0.718734	0.338006	-0.612051	0.67558	0.0317646	0.981081
LOC390110	390110	CGCUUAAUAUGCCGGAUGA, CCGACUUGACCCAGAAAAU, GCCCGUAUGCAAAGGUUGA, GAAUGGAUUGACAAAGUAU	0.22889	0.302797	0.819703	1.01637	-0.286827	0.0234295	-0.0824662	0.316184	0.116859	0.896026
ZNHIT1	10467	GAAGAAAACCCGAGGUGAU, AAACUUCGGUUCGCUCCCA, UCUGAAGUGGACUGUGUGA, CUAACUACCUGACGGCCUG	0.0885246	0.0835694	0.317025	0.28051	-1.65733	-1.83388	-1.76292	-1.80574	-1.78433	0.798395
PAPD1	55149	GUAGAUUUGGCCCGAGAAA, GUGAUUUGACUACGAACAA, UGGUAGUGCUCUCGAAUAU, ACAGGAAGAUACAGAUCGA	0.375451	0.573633	1.34457	1.92546	0.427142	0.945204	0.792968	1.36929	1.08113	0.883257
MLLT3	4300	GAACCUAAACCCAUGUCAA, UCUAAGUCGUUGAGGGAAU, GCAAAUAAAGAAUGGUGAA, AGGCAUACCUAGAUGAACU	0.309338	0.252968	1.1078	0.849114	0.1477	-0.23597	0.45033	0.0198263	0.235078	0.908141
PELO	53918	GAAAUAAUCUCCACGUACU, UUAAAUGAUUGCCGUACAA, GUGUGGUACUGGAGCGCAU, GCGUGGAGGCCAUCGACUU	0.212794	0.235754	0.714121	0.765226	-0.48576	-0.386043	-0.371877	-0.240408	-0.306143	0.887169
C10ORF33	84795	CUGAAAAGACAGUGGCGAA, AGCAGGAGAGAGACGCUUA, CUGCAAAGGAUGAGGUCGC, CGAGAUAACACGGAAGCCA	0.137278	0.130297	0.460696	0.422926	-1.11811	-1.24152	-1.18844	-1.34737	-1.26791	0.775952
HIST1H3C	8352	CUACUAAAGCAGCCCGUAA, GGGGAAAGGGCAUAAGUCU, ACCGUGGCCUUGCGCGAAA, CUAAACGCGUCACCAUCAU	0.193717	0.319319	0.650102	1.03647	-0.621263	0.0516753	-0.546854	0.325986	-0.110434	0.770651
GAB3	139716	GGACUUCAAUUCAGCAUCA, GAGAUGACCCAAACACUAA, CCAAUGAACUCAGGAAGCA, UGUGAUAGCUGGUCAAACU	0.236524	0.3235	0.793757	1.05004	-0.333231	0.07044	-0.174916	0.350267	0.0876754	0.750952
BCAS3	54828	GCAAAUCGAUGGGCGGAGA, GAACAAGAACUGACGUCUA, CCAAGAAGACCCAGUCGUU, GCCCAAUUCGAGCGGCUAA	0.254683	0.255731	0.854697	0.830069	-0.226515	-0.268697	-0.0371122	-0.0885668	-0.0628395	0.956694
SOX13	9580	CCUUUAGGGCUUAUGGCCA, GUAAACAUAGAUAGUGCUU, CAGCAGAUCCAGCAGGUUA, CUGCCAUGCUGUUUGAGAA	0.256323	0.260946	0.860203	0.846995	-0.217251	-0.239575	-0.0251502	-0.0508834	-0.0380168	0.754557
DIRC1	116093	GUAUAACUGAGGAAUGUAA, CCAUGUGUAUAGAGGUCCA, CUUCUAGGUCUGAAUUGAA, CCUUCAUUCAAUAACGAUU	0.324746	0.286431	1.08983	0.929717	0.124097	-0.105137	0.415636	0.123075	0.269356	0.929166
SLC35E3	55508	GGAAUGAUUUGUCGGAAUU, CCUAUAACAUGUUCGGACA, GCUGAUUCCUAUAACUUUA, CUGCAUUACUUUAUUCGGA	0.284579	0.393838	0.955028	1.27835	-0.0663856	0.354278	0.169664	0.717545	0.443604	0.854788
MRPL10	124995	AUAAAUACACUCUGCGUUA, GGACAAGCUUCUUAUGCGA, GCGCAUGCUUGCCCUAUUA, UCAAGGAGAUGGUACGGAU	0.271967	0.168426	0.912701	0.546689	-0.131787	-0.871207	0.085211	-0.868196	-0.391493	0.854711
IPO11	51194	GACGGAAGAUCCUGAAACA, GAAGUAUAGGUACAGAUAA, GAUCAUCAAUGGUUAUAUC, CAGAAUAUGUCACCACUUC	0.352754	0.475874	1.18382	1.54462	0.243445	0.627254	0.569751	1.07077	0.820259	0.863143
ZNF646	9726	GCACAUAUCUGUAGCAUCU, GAACCACUCUCGACUGCAU, GAAGGAUGCCAGUUUACUU, AAAGAGCUAUCGCCACUCA	0.359441	0.316553	1.20626	1.02749	0.270539	0.0391229	0.604737	0.309743	0.45724	0.855267
C11ORF10	746	CCGCCUGGUUCUUCGUUUA, ACCAAGUACACUCGUGAUA, GAGGCCAUGAGCAGAUAUA, CCUCACUCUUCAUGGGCUU	0.226122	0.39165	0.758848	1.27124	-0.398117	0.346239	-0.258704	0.707142	0.224219	0.748723
CEACAM4	1089	CAGAAACUAUUCAAGCCUA, ACUCUGAUGCAAACAUUUA, AAACAACGUCCCAGGCCUU, CAGUUACGACUCUGACCAA	0.305796	0.45224	1.02623	1.46791	0.0373537	0.553763	0.303623	0.975673	0.639648	0.979626
HIST1H4F	8361	AGGCAAAGGUGGUAAAGGU, CUGCAAUGGAUGUUGUCUA, UUUAACAGCUCACCCAUAA, GCGGUGUUCUUAAGGUGUU	0.244998	0.262543	0.822196	0.852178	-0.282445	-0.230773	-0.109335	-0.039494	-0.0744146	0.759037
FLJ21986	79974	GCUGAUUCAUCCAGAGGAA, UGUGAUUCUUAAAGCGUAU, CUCAAUAUUUGUUGUGGAU, UGCCUUAGUUGUUCGGACA	0.23025	0.337171	0.772704	1.09441	-0.372011	0.130155	-0.224993	0.427536	0.101271	0.79427
PCQAP	51586	CCAAGACCCGGGACGAAUA, GGGUGUUGUUAGAGCGUCU, GGUCAGUCAAAUCGAGGAU, CCGGACAAGCACUCGGUCA	0.265263	0.399131	0.890204	1.29553	-0.167791	0.373539	0.0387178	0.742468	0.390593	0.671269
LRRC51	220074	GCUGAAGUCUGGAAACGCA, CGUUCAAAGUCGGGGAAAU, GGAUCGACCUGUCCUUUAA, GAGAAAGGGUAUAGGCAAU	0.234535	0.306732	0.787083	0.995611	-0.345412	-0.00634615	-0.190645	0.250908	0.0301314	0.752725
ORC2L	4999	GAUCCUGAGAUUACGAUAA, GAAGGGAACUGAUGGAGUA, GGAUAACCCUUCUUACAUU, GCAAAUCAUUGGUCAGUUG	0.0964952	0.302849	0.323831	0.983006	-1.62669	-0.024728	-1.84516	0.227122	-0.809021	0.763034
MLSTD1	55711	GGGAAUGGAGCACGUACAA, CAGGUUGGGUUGAUAAUAU, UGCUAUUAUUGACGAGAUU, UGGAAUCAUUAUUGCGACU	0.0325834	0.0339547	0.109348	0.110212	-3.19301	-3.18164	-3.86776	-3.85783	-3.8628	0.660166
TIMM9	26520	CAACUUAUGUGUUCGAUCA, UGGCCAACCACGAUAGAGA, UGUCAUGACUGUUUGGCAA, GUUGAGGCCUUAUGAUUCA	0.239015	0.357986	0.802119	1.16198	-0.318112	0.21658	-0.155393	0.539368	0.191988	1.00504
MRPS7	51081	AGGCAACCAUCGAACGCAA, ACAAGGAAUAUUAUCGCAA, GUGAGAUGGAGCCGCUAUA, GGAGAAAUAUGUUCGGGAG	0.3816	0.341185	1.28062	1.10744	0.356847	0.147231	0.716187	0.449632	0.582909	1.01235
BIVM	54841	GGUGCAAAUGGGUGACUUA, UCGCAUGGGAAAUUGAUAA, CGAUGGGAAUGAUUGACUA, CGACUAGUACAUCGGAAAU	0.322001	0.34513	1.08061	1.12024	0.111848	0.163813	0.399817	0.471089	0.435453	0.718966
PENK	5179	CUUCCUGGCUUGCGUAAUG, ACGGAGGAUUUAUGAGAUU, GGGCUUCAUGAGAGGCUUA, CAAAGAAGUUCCUGAAAUG	0.191432	0.166055	0.642432	0.538992	-0.638384	-0.891665	-0.568962	-0.894668	-0.731815	0.895231
IL18	3606	GUAACUAUCUCUGUGAAGU, GUAUAAAGAUAGCCAGCCU, GACAAUACGCUUUACUUUA, GAUUCUGACUGUAGAGAUA	0.475933	0.50614	1.5972	1.64286	0.675543	0.716212	1.12772	1.18588	1.1568	0.981454
NUP210	23225	GAACAAAGCAGCCGCAUGA, AUGCACAGGCUGACGGACA, GCGCCUAUCAGUACACAAU, CGCCCAACUCAUAUAUAAA	0.290774	0.361016	0.975816	1.17181	-0.0353197	0.228738	0.209779	0.5551	0.38244	1.10782
OR52B2	255725	AGACUAAGCAGAUACGUGA, UUAUUGUCAUGGAACGUAA, CGGCUGCCCUUCUGCCUAA, GCUUAUCACAUUUGGCUGU	0.230769	0.329617	0.774445	1.06989	-0.368765	0.0974643	-0.220801	0.385235	0.0822173	0.940955
KIAA0467	23334	GCCCAGAACACAACGAGUA, CAGUUAUGCUUGUUCGGAA, AGCACUAGCUCUCCGGUAA, GAAGAAGAUCUGUGGCGCA	0.0763224	0.119654	0.256133	0.388381	-1.96504	-1.36446	-2.28208	-1.50645	-1.89426	1.00717
KIAA1432	57589	GCAUAAGCCCAGUCGAGAA, AGAGUAUACUUGCGAACAU, GAGCAAAAUAUGAUCGUGA, CCACCACAUUCUACGUCAA	0.346198	0.283043	1.16182	0.918721	0.216382	-0.122301	0.534804	0.100866	0.317835	0.907911
C19ORF12	83636	GCUGACACAGAAACGCAAA, UUCCAGACCACCUCGGUAA, UGGUAGUUCUUGAGGUUUA, GCAUAUUGCAGUCCACUAA	0.321159	0.332174	1.07779	1.07819	0.108072	0.108616	0.394942	0.399665	0.397303	1.07639
MOBKL2C	148932	GGGAGAUGACAGAGCGGAU, GGCAUGAAGUCUGGGAGUA, GGAAUGUGGGUGUGGCCGA, UCGCCAAGGACAAGACGUU	0.208674	0.301088	0.700295	0.977291	-0.513966	-0.0331403	-0.4083	0.216237	-0.0960318	0.742021
TBC1D21	161514	UAACAUUGCACGUGACAUU, GCAACGUCCUCAUCGACAA, GCAACAACCUCAUCGACCU, CUUCAAGUCCUUCGAUGAU	0.0987319	0.185164	0.331337	0.601018	-1.59363	-0.734519	-1.80248	-0.691327	-1.2469	0.774283
RBM10	8241	AGGUUCGGCUGAUGCGGAA, GCCAACAGCCAGUCGUAUA, GCAUGGAUCUCCCGAAAUU, UGACAGGACUGGCCGCUAU	0.372133	0.424539	1.24885	1.378	0.320603	0.462573	0.669385	0.857675	0.76353	1.04273
TSLP	85480	GCUGCAAGCUAGAGCCGCA, UGUCACAAUUACAAGGAUU, GCAAAGUAUUGUGAAAGUA, AGACAAGAGUGGUAUAUAC	0.183585	0.245798	0.616099	0.797827	-0.698765	-0.325852	-0.646932	-0.162524	-0.404728	0.878285
ZNF514	84874	GAUCAGAGGAUGCAUAUUA, CGGUUGUGAUGGCCAGUUA, GAUCAGUCCUUGUUAACCA, CGUUAGAGAAUUUGUACAU	0.104049	0.0960549	0.349181	0.311781	-1.51795	-1.68139	-1.70476	-1.91655	-1.81066	0.408199
OR51V1	283111	UCACAAUGGUGCACCGUUU, UUGCAAUCCACUACGUUAU, UCAGACAUCCGAUUCAAUA, CCAGGAUCUUCUCCGCUUA	0.152875	0.294954	0.513038	0.957382	-0.962861	-0.0628335	-0.987962	0.177815	-0.405074	0.891015
KRTAP5-2	440021	GGAUGUGGCUCCAGAUGUU, GGCCGACGUUUCUGAGUGA, CUUAUGGUUCCCUGAGUCA, UCCUGUGGCCCAAGUGUGA	0.299799	0.380185	1.0061	1.23403	0.00878087	0.303376	0.266727	0.651679	0.459203	0.855789
LRRC31	79782	GGAUAUUAGCCUUCGACCA, GAUUAACAACAGCGGACAU, GCUGCAAAGUCUCGAAGUA, CGGUCAUACAGACGGGUCA	0.221609	0.302373	0.743703	0.981463	-0.427202	-0.0269945	-0.296261	0.224189	-0.0360359	0.870119
KIAA1913	114801	GGCCUAGGUUGGAUCGGAA, UCCCAAUACUCAAUACGUA, AAACUCAGGUCAUUCGGAA, UCAGGCAGAACAACGGAAA	0.1744	0.260483	0.585274	0.845493	-0.772816	-0.242135	-0.742554	-0.0541959	-0.398375	1.07741
FCGR1C	100132417	GAGAAGACUCUGGGUUAUA, GGAACACAUCCUCUGAAUA, AGGAAGGGGUGCACCGGAA, GUGCUUUACUAUCGAAAUG	0.163291	0.219785	0.547994	0.713391	-0.867769	-0.487234	-0.865169	-0.371347	-0.618258	0.613117
ZNF521	25925	AGAAAGUGCCAUCGUGAAA, GUGAAGCACAGUAACGAAA, GAACACAAAGUCACGCAUA, UGACUGGUCCCUCGAGUAA	0.45122	0.377753	1.51426	1.22614	0.598614	0.294119	1.02838	0.639701	0.834042	1.02984
FLJ20273	54502	AAGAGAACGGGCAGCGCAA, GAUGAAGAAGCGCGAGGAA, UGAUGGAGCGCACGGGCUA, AGAUCGACGUGGACGAGGA	0.389948	0.309915	1.30864	1.00594	0.388068	0.00854898	0.756502	0.270182	0.513342	1.15197
ARMC2	84071	GAUCAAUGCUACAGCGACA, GGUGAAAAUAAAUGGGAUU, GCGAUUUCAUUGUGCAGAA, GCACGGCAAUGGAACAGUA	0.178837	0.201271	0.600165	0.653299	-0.736569	-0.614184	-0.695749	-0.535616	-0.615683	0.614778
ITIH5L	347365	CCAGAAUCCUGAUAUAUUA, UUGGAGACGUGCAGAUUUA, GCACAUUCCCAAAUACAAU, CUACAUUGCAGAAGUCAAA	0.229194	0.331232	0.769161	1.07513	-0.378643	0.104517	-0.233557	0.394361	0.080402	0.97893
BAGE5	85316	AAUUGAGGGUUGUGUGAAA, GAAGCAUAUUUGUGGCGAA, GCAAAUGAAUACCGAAUUG, ACAUUGAAGUCGUUACACA	0.0973172	0.0840475	0.32659	0.272807	-1.61445	-1.87405	-1.82936	-2.16584	-1.9976	0.601333
TMED3	23423	CCUUCGAGCUGCCGGACAA, CCAUCUACAGAGAAACGAA, GGGUGGAGGCAGAACGAUG, GCUGAAGUCAAGGGCGUUU	0.348422	0.218163	1.16928	0.708127	0.225622	-0.497919	0.546735	-0.385173	0.0807811	0.656433
JDP2	122953	CGGAGUUUCUGCAGCGGGA, AUGAGGAAGAGGAGCGAAG, GCUAUGGUUUGUUUGUUAU, AGCCAUGAGUUGCAACCAA	0.289303	0.212357	0.970881	0.689281	-0.0426329	-0.536835	0.200336	-0.435529	-0.117597	1.01302
C2ORF29	55571	GGAUGAACUUGCUUGGCUA, GUGUGGAGAUCAAACGAAU, GGAAGUUGUAAAUCGACUA, AUUCAGUAGGAUACGAGAA	0.275301	0.236307	0.923891	0.767021	-0.114205	-0.382662	0.107914	-0.236034	-0.06406	1.0821
FKRP	79147	GCAAUGGCGUCAUGACCAA, CUACGUGGCCACCGAGUUU, GGACGGAGAUGCUGUGGUG, GGACCUGGGCAUCUACUUG	0.47778	0.562541	1.6034	1.82593	0.681132	0.868632	1.13494	1.3831	1.25902	1.03654
SGCA	6442	UAAGGUGGGUUCUGCCUCA, CUACUUGCCUGAAGAUGGU, CUACAAUCGGGACAGCUUU, GACCAGCACUGACAGCCCA	0.223322	0.197267	0.749452	0.640301	-0.416092	-0.643178	-0.281915	-0.573133	-0.427524	0.862381
LEMD2	221496	CUAAAAUAUCGGUGGCGAA, UCACAGAAGCUGCGACUCU, CUGAAUUGGUGACGACUGU, CGAGGAGCGGUUACGGGAA	0.102275	0.0987746	0.343228	0.320609	-1.54276	-1.64111	-1.73679	-1.86443	-1.80061	0.938686
ZNF444	55311	GGUCUUGUCCCUAGGAAUU, CGGCAAAACGUCCCUGAAA, UAAUAAAGUCACUGUGUGU, CCGUGAAGCUGGUUGGGGA	0.118935	0.154084	0.399139	0.500136	-1.32504	-0.999609	-1.45564	-1.03435	-1.24499	0.97561
CRYBA2	1412	GCGGAGAGUUCUGUACUUA, GCGUUUGGGUGGCCUUUGA, CAAUGACAGCCGUGUGACA, CUUCCAAGGCUGCAAGUUU	0.124957	0.17199	0.419348	0.558255	-1.25378	-0.841003	-1.36363	-0.829113	-1.09637	0.891302
CREB3L1	90993	CCACCAAGUACCUGAGUGA, CGGAGGACCUGGUGCAGAU, CAGGAGAGCCGUCGUAAGA, UGGACCACUUUACGGAGAA	0.325053	0.322348	1.09086	1.0463	0.125461	0.0652957	0.417396	0.34361	0.380503	0.819486
LOC348801	348801	GCAUCUUAGUUGAGAGUAU, ACGUACGGGAUUACAGAAA, CCACAUAGCUUCACCAACC, ACUCAGAGGAUGGGUCAUU	0.404697	0.396328	1.35814	1.28643	0.441628	0.363371	0.825665	0.729311	0.777488	1.0253
LOC161247	161247	GGCAACUUCUUCAACAUAA, CAGCUGUGUUCGCCAAGUA, CAUGUCAACCCUCGGACUA, ACACCUGAGCCGACUGGUA	0.370732	0.359104	1.24415	1.1656	0.31516	0.221076	0.662356	0.545185	0.603771	0.957215
KIAA1033	23325	GCACAUAGUAUUCGGUCAA, AGAAUAUACAUCUCCGAAA, CUGUGAGAAUAAAGCGCUA, GGGCUAUGUACGAAUGAUA	0.0631579	0.105562	0.211953	0.34264	-2.23818	-1.54523	-2.63479	-1.74037	-2.18758	0.542107
RAB15	376267	CCAUAGAGGUAGACGGCAU, CAGAAGGCGUCCAGAAGAU, ACUCAUAUGUGAAGGAUAA, GGGACAGGGUAUAGCUUAG	0.314154	0.429612	1.05428	1.39446	0.0762556	0.47971	0.353857	0.87985	0.616854	0.888581
GMNN	51053	GGAGUCAUUUGAUCUUAUG, GAGACUGAAUGGUGAACCU, AGAAGUAGCAGAACAUGUA, UUGAAUCACUGGAUAAUCA	0.48681	0.371786	1.6337	1.20677	0.708142	0.271149	1.16982	0.609979	0.889898	0.664871
CEMP1	752014	GAGAGAAAGUCAAGACAAU, GGGGAUGUGUGAAGAGAUA, GCUUGUGGGCUGAGAUCAA, ACACAUCGGCUGAGAACCU	0.414222	0.38803	1.3901	1.25949	0.475187	0.332843	0.869001	0.689809	0.779405	0.80116
SERPINE2	5270	UUACUGACAUGUUUGAUUC, CGACAUAAUCCUACAGGUG, GAAAUCCUAUCAAGUGCCA, GAAUAAAGACAUUGUGACA	0.239561	0.192745	0.803951	0.625623	-0.31482	-0.676634	-0.151142	-0.616425	-0.383784	0.575795
RAPGEF1	2889	GCAGAACGAUCCUCGAAUU, GCAUUCGGGUGGUUGAUAA, GUGAAACACUAGACCACUA, CCGUAAAGAUUCCAGAGAA	0.512022	0.42515	1.71831	1.37998	0.78099	0.464646	1.26389	0.860358	1.06212	1.02295
LOC441476	441476	GCAGUGAAAUUCCUGGCAA, CUUUGUGGUUCCAGAGCGA, CCCAGUUGGCCUCAGGUUA, GAAAGCUGACUUCGACCAA	0.396658	0.298466	1.33116	0.968782	0.412682	-0.0457567	0.788287	0.199912	0.494099	0.928564
ANKMY2	57037	ACUGGAAGUCAUCGGGAAA, UGAAGGACAUUUACGAAAA, CAUGAUUGUGUGACCAUAA, GAUCGUGAUGCUUGUAAAU	0.51025	0.488847	1.71236	1.58673	0.775988	0.666058	1.25743	1.12098	1.1892	1.09798
OR7A17	26333	AGAGAAUGACACAGGGAUU, UCACAAAGCUUAAUGGUAU, CAAAGAUGCUCAUUAACAU, UUAGACAGCUUACUCCUGG	0.424793	0.38553	1.42557	1.25138	0.511543	0.32352	0.915948	0.677745	0.796846	1.1549
KIAA1191	57179	CCACCGAGGAGACCAAGUA, CCGAAGCACUCCACAAACU, ACAGAAACUUGUCAGAUAA, AGGAAAGCAUUCAGCAUUU	0.367433	0.318552	1.23308	1.03398	0.302267	0.0482062	0.645708	0.321497	0.483602	0.849677
THRAP2	23389	UAAAGUAUCUGCACGUAAA, GCAGAGAGGCGCUUAAUGA, CUACACAGAUCCACAUUAA, GCCCACAGCCUCUAUGUUA	0.411215	0.427836	1.38001	1.3887	0.464677	0.473735	0.855429	0.872118	0.863774	0.958273
C20ORF70	140683	CCUAGGAGUGCUUCAGAAA, UCGUGAAUAGCGUGAUCAA, CCUAAGCAAUGUCGUGGAU, CUUCCAACUAACACGGACA	0.304279	0.239527	1.02114	0.777473	0.0301788	-0.363136	0.294358	-0.210768	0.041795	0.76956
CLDN6	9074	GGGAUGGGUUCGUACCUUU, GCGCUAGAGCCAUCCAGAA, CAGUCAAGCUAUGGAACUA, GAGGGGAUGCUUUGAGAUU	0.34106	0.341924	1.14457	1.10984	0.194812	0.150353	0.50695	0.453671	0.480311	0.88507
RBMY1B	378948	CAUCCAAGUUCCCGAGAAA, GGCUAUGCAUACCGUGAUA, GGCCAUGGAUACCGUGAUU, GGCCAUGCAUACCGUGAUU	0.11373	0.0769601	0.381668	0.249802	-1.38961	-2.00114	-1.53902	-2.3303	-1.93466	0.795546
ZWILCH	55055	GGUAAGAUGUGACAGUUCA, CCAUAGACCAUCUGAAUUU, UCUACAACGUGGUGAUAUA, GCUCACAAUCCUAAUAUGA	0.268068	0.225628	0.899618	0.732358	-0.152615	-0.449378	0.0583153	-0.322363	-0.132024	1.01058
C6ORF81	221481	CCGUACGACUGCUGAGCUA, CGAUCUACCUGCUCUACAA, CCAUCAAAGUACUCGAACU, GCAACUGGACAUCCGCAAA	0.262927	0.254509	0.882363	0.826101	-0.180555	-0.27561	0.0222357	-0.0975119	-0.0376381	0.882564
ZFYVE16	9765	GCGGCUAGCUUUACGAGAA, CGUUAAUAGUUGUGCCUCA, GGACGAUGUAGUAAACCUA, UGUAAAGUGUCGCAGAUAU	0.375954	0.348448	1.26167	1.13102	0.33534	0.17762	0.688414	0.488954	0.588684	1.0486
JMJD2D	55693	UCGAAGAUUUGGAGCGAAA, UGUCAUAGAAGGCGUCAAU, AGAUUAUCCACCCGUCAAA, CCUCUUCAGUCUACGCAUU	0.24843	0.35154	0.833714	1.14105	-0.262375	0.190363	-0.0834186	0.505443	0.211012	0.914531
OR8U9	504190	UGAUGUAUAUGGUGGUAAU, UCACAGAUCGUCAGGAGUU, GCAUUCAGCUGAGGGAAGA, GAUCCUACUCAUUAGAACA	0.426276	0.404006	1.43055	1.31135	0.516571	0.391052	0.922439	0.765129	0.843784	0.971388
LMOD3	56203	CAGAGAACCACCCGAGAAA, GCUAACAUGUUGCGUGAAA, CAAAAGAACUGGCGUAAGA, CCAAUUUCAUCACAGGUAA	0.260281	0.126568	0.873483	0.410822	-0.195148	-1.28341	0.00339207	-1.40158	-0.699094	0.963921
CRISPLD2	83716	GCAAAGGGUCCACGUGUAA, GUAAGAGGGCUGCGGGUAU, GCAAAUACCAGCACAACGA, GCAUUGUAGUCUAGUCGUA	0.360545	0.337493	1.20996	1.09546	0.274965	0.131534	0.610452	0.42932	0.519886	0.824476
LOC146325	146325	GGUCACAGUUAUUUAUUGA, CCACCAAGUGUGAGGCCGA, GGGGCAAACCCUACAACUA, GGACAUUAAAACAGAAACU	0.117593	0.0899849	0.394635	0.292079	-1.34141	-1.77557	-1.47678	-2.03842	-1.7576	1.01978
LOC100130958	100130958	AGGCGGAGCUGGAGAUAUU, GGAAUUAGACUCCUUGAAU, CCGCGGAGUCUGUGCUACA, GACCUGAUUAGCCGGAUUA	0.365683	0.313905	1.22721	1.01889	0.295377	0.0270019	0.63681	0.294059	0.465435	0.996566
ZNF333	84449	GCCAAAGGCAACAGAACGA, GGUAAAAGCCGCAAGCUAA, CCUAAUUGUGCCCGAGAAA, CUGAAGAGUCACAUGCGAA	0.400148	0.412208	1.34287	1.33797	0.42532	0.420048	0.804606	0.802649	0.803628	1.24954
MOSPD1	56180	AUAAGUAUGUUGUCGUUGA, CCUAAGUCAUUAAACGGAU, CUACAAACAUCAGCGUUAU, GGAUAUUGUGAUUCGUCAU	0.446915	0.381049	1.49982	1.23684	0.584786	0.306654	1.01053	0.65592	0.833224	1.18567
LHFP	10186	CUACACUUCUGGCCAGUUU, UGGAGGAUCUGCACCAUAG, GGAGGAAUUCAGUUUCUUG, GCACUACCCAUACUGAGAU	0.362279	0.376044	1.21578	1.22059	0.281885	0.287578	0.619388	0.631237	0.625313	1.02299
PMP22	5376	UCUCAGCGGUGUCAUCUAU, ACGAAUGGCUGCAGUCUGU, ACACGCAACUGAUCUCUGG, GCCAAUGGAUCGUGGGCAA	0.209112	0.203399	0.701764	0.660207	-0.510942	-0.599009	-0.404396	-0.51598	-0.460188	0.751411
FLJ23861	151050	CAGAAUUCAUCACGAAAUA, CCUAAUAACUUCAGUAGCA, AGGCAACAGCAAAGGGUAU, AGAAUAAAUUGUGGGAUGA	0.300301	0.424298	1.00779	1.37722	0.011193	0.461754	0.269842	0.856616	0.563229	1.15851
OR5D13	390142	CCUCAUAGUUACAGUGGCU, UGUUAGCAGCGAUGGCUUA, GCUCCCUGAUACUCACAUA, AACUUGGGCAUGAUAAUAA	0.174325	0.182022	0.585023	0.590819	-0.773435	-0.759211	-0.743354	-0.723277	-0.733316	1.20109
GDAP1L1	78997	ACGCUUUGCCUUCCGGAAA, CUGAGUAAUAAUACCGUCA, UAGUUUAGAAGUAGACGUU, CCGCAGACAUUUAGCCAAU	0.353066	0.427305	1.18487	1.38697	0.244724	0.471941	0.571402	0.869798	0.7206	1.10514
STMN2	11075	ACGAUGAUAUGGAAGUGAA, GAAGAGGGAACACGAGCGA, GAACCUCGCAACAUCAACA, CAACAAACGUGCCUCUGGC	0.109775	0.172937	0.368398	0.561331	-1.44066	-0.833077	-1.60495	-0.818857	-1.2119	0.730081
FLJ31438	130162	GAAAGUAAUUCCUCGAAGA, GGACAGGUGUAAUAUUAAA, AGAGAGAAGACCAGUCGAA, UCAACAACAUCUACCGAAU	0.301988	0.224232	1.01345	0.727828	0.0192759	-0.458331	0.280279	-0.333948	-0.0268345	1.16979
SEPW1	6415	CGUUUAUUGUGGCGCUUGA, ACUCUAAGAAGAAAGGCGA, CGCCUUGGCUCAGGGCUAA, CCACCGGGUUCUUUGAAGU	0.258678	0.200376	0.868105	0.650395	-0.204059	-0.620611	-0.00811497	-0.543933	-0.276024	1.05284
GLT6D1	360203	UGAUGUUGGUUGAGCGUUA, GCCCUGAUGUUAUAACGAA, AUAAAUGAAUCACGGCAAU, CAUUACAGAAGGCGGAAUA	0.183165	0.268607	0.614688	0.871863	-0.702075	-0.197827	-0.651206	0.00313671	-0.324035	0.999579
RBMS3	27303	GGACACAUCCAACGAACAU, CAACAAACCUAUACAUCUC, GGACAUGUCAUUUCCACAA, GCAGAUGAAUCACCUUUCG	0.436286	0.352345	1.46415	1.14367	0.550059	0.193665	0.965683	0.509717	0.7377	0.991158
SF4	57794	ACGACGAGUAUGAGGCGUU, CUGUGGAGAACAUCGGCUA, GCAAGCACUUCAUCGGAGA, GAACAAUCCCAGACGGCCU	0.246272	0.329011	0.826473	1.06792	-0.27496	0.0948093	-0.0996701	0.3818	0.141065	0.911082
PARD6A	50855	GCAAAUUUGACGCCGAGUU, GAGUCGCAUUCGAGGAGAU, CUACUUGGCUAUACGGAUG, GCACAAGCAUGGUUCAGAC	0.192452	0.277988	0.645855	0.902311	-0.630717	-0.148303	-0.559062	0.0672191	-0.245921	0.995144
LOC149643	149643	CUUCAGUGUGUCUAAAUUA, CAGCUUACUGAGAGUUCAA, UGGAGUAAGCAAACAACAU, GGUGGAACGAAGCAAUCAA	0.194409	0.325888	0.652424	1.05779	-0.616118	0.0810521	-0.540209	0.363998	-0.0881054	1.0531
ZNF323	64288	GCAGGAACCAACAGACAUA, ACACUUAUUGCCAGGGUUA, AGACCAGUAUCUAUGUAUA, CGCCACAGGUGCAAUGAAU	0.251729	0.304899	0.844785	0.989663	-0.243343	-0.0149913	-0.0588429	0.239721	0.0904391	0.980628
RAPGEF3	10411	CGUGGGAACUCAUGAGAUG, GGACCGAGAUGCCCAAUUC, GAGCGUCUCUUUGUUGUCA, CGUGGUACAUUAUCUGGAA	0.236937	0.261476	0.795143	0.848716	-0.330714	-0.236647	-0.171665	-0.0470944	-0.10938	1.11817
MED31	51003	GUUUAGCCAACCCAAAUUA, UAACACAUCGGGAAAAUGA, GAAUAUGCCAAGUAUCUAA, GUGCGAAAUUUAUUGAUGA	0.470248	0.213289	1.57812	0.692309	0.658205	-0.530512	1.10533	-0.427348	0.338993	0.938621
FLJ37953	129450	UCAUUUACAUGCAGCGGAA, CCGAGUUACCAGAGGAAUA, GGGCCAUGUACAAGCAAAU, CGAAUUAGUUCACCAGGAU	0.371479	0.373094	1.24666	1.21101	0.318066	0.276215	0.666109	0.616534	0.641322	1.01591
CXCL11	6373	GCUGUGAUAUUGUGUGCUA, CAGUGAAAGUGGCAGAUAU, UGAGAAAGCCUCCAUAAUG, UAAAGGACAACGAUGCCUA	0.364253	0.191881	1.22241	0.622818	0.289727	-0.683116	0.629514	-0.624813	0.00235057	1.14062
ZDHHC7	55625	UGGAGAAUACUUCGGGUUA, GAUCACAGCAGGGCGUUUA, CAAAAGAUGUAUUCGGAAA, CAAAGGAAACGCUACGAAA	0.130998	0.138749	0.439621	0.450361	-1.18567	-1.15085	-1.27567	-1.23004	-1.25286	1.02967
PIWIL4	143689	GAUCUCAACCAACGAUAAA, GGACGGAACUUCUAUAAUC, CGACAGAACUGAAUAUGUU, GCAGAAUCCGGCUCAAAUA	0.382241	0.3311	1.28277	1.07471	0.359266	0.103941	0.719311	0.393616	0.556464	1.17085
DCD	117159	GGGUAAAGGAGCCGUCCAU, GCAGCAGGCUUUACGUCUU, UCGAAGAUCUAGAAAGCGU, AGGGUUAGCCAGACAGGCA	0.340659	0.313464	1.14323	1.01746	0.193114	0.0249729	0.504758	0.291434	0.398096	0.671649
NIPSNAP3B	55335	AUAAACAAGAGACGGAAAU, GCAAUUGGGUCACAGUGUU, UCUAAGAUGUGUCUGCUAA, CUGUUACACAUUAGAAGUA	0.238673	0.393756	0.80097	1.27808	-0.320181	0.353977	-0.158064	0.717155	0.279546	0.942603
TAS2R1	50834	GCAAAUAUGCAGGGUUUAU, UUGUUCAUCUUCUACGUUA, CCACAUGGCUCGGCGUUUU, ACAAUUUCUUCUUGGGAUU	0.361727	0.156257	1.21393	0.507188	0.279686	-0.979406	0.616549	-1.0082	-0.195827	1.10807
PSMD8	5714	GCUACUACUUUGAUUACAA, AAUUCUGGCCCGUGACAUA, GAGCUCAACUUCUUGCCAA, CAGUGUCCCUGGAGCAAUA	0.167368	0.157807	0.561674	0.512221	-0.832196	-0.965161	-0.819233	-0.98977	-0.904501	0.271105
CDGAP	57514	GGGAAAUUUCAAUCGAACA, UCACCAAGCAGGAGGGCGA, GGAUGUAACCCAUUCAGUA, CCUCAGCGGAGAUCAGUAA	0.323091	0.370934	1.08427	1.204	0.116725	0.267839	0.406116	0.605695	0.505905	0.98567
LCE1C	353133	CUCACAGGUCCAAGGGAAA, UCUGCUGAUUAAAGGACUA, CGCAAACUGCCAAGGACAU, CCUCCCACGCUCUGUCUAA	0.330251	0.27041	1.1083	0.877715	0.148349	-0.188175	0.446952	0.0156265	0.231289	1.16109
PSTPIP1	9051	CAGCAUAGACGCCGACAUC, GUAUACAGGCAGAGCAUUG, UACCAGAACUAUUACGAUC, GAGGUUCUCUGGACUGCUG	0.212542	0.474594	0.713275	1.54047	-0.48747	0.623369	-0.374086	1.06574	0.345827	1.16055
EMID2	136227	CCACCAGCCUGUAGCGUUA, GUGCAGAAUGGCUCGGAGA, GUGACAUGAGUGAGCGACU, GUCCAGGGAACUUUCGUUA	0.155019	0.0674731	0.520233	0.219009	-0.94277	-2.19094	-0.962018	-2.57589	-1.76895	0.774855
FLJ43080	642987	GGUCAUAAAUCAAGGCCAA, GAAUAACGUGCUUGAACAU, CCACUUCUGAUUUGCGAAA, AUGAGGAAGAUGUACGAAU	0.272485	0.219141	0.914441	0.711302	-0.129039	-0.491465	0.0887592	-0.376822	-0.144032	0.872795
DLGAP1	9229	CAUCUUGCAUUACAACAUA, GGACUUCCAUGAUAAUCUG, GUCAACACAUGGGCAAUAA, GAUUGACUCUAUCACUGAA	0.380801	0.249375	1.27794	0.809439	0.353822	-0.305005	0.71228	-0.135548	0.288366	1.03572
RAVER1	125950	AGAGAUAACUCAAGGGCCU, UGGAACACACCGAGCGCCA, AAGCCUUCAUCUUGGCGAA, UCCAGAAGAGAUCCGGAAA	0.269336	0.273928	0.903874	0.889134	-0.145806	-0.169527	0.0671075	0.0397561	0.0534318	1.10356
CLEC4C	170482	UGAUGAGCGUUGUGCGAUA, CCAAGUUACGAGAGUAUCA, GGGAUGCAAUCUUGGACUA, CCUGCGUCAUGGAAGGAAA	0.234951	0.157595	0.788479	0.511534	-0.342856	-0.967099	-0.187345	-0.992278	-0.589812	0.897192
SHKBP1	92799	GGGCUUUGGGUGAACAUGA, AGAUCAUGCUGUCGGAGAA, GGAGCAAUCUUCAUCGACA, GAGAGGAGUUGGAUCGAUC	0.258528	0.155275	0.867603	0.504003	-0.204893	-0.988497	-0.00919153	-1.01997	-0.514579	0.82461
C6ORF128	221468	GGAAUGUUGUACCGGAAGU, CGUCAAGCAUGCAUACAAC, GAUCAUCACUUACGAGCUC, CAGAAUCAUGCGCUGGUUU	0.187323	0.255273	0.628643	0.828582	-0.669688	-0.271284	-0.609385	-0.0919139	-0.35065	0.682975
NTN4	59277	AUAAGUACUUUGCGACUAA, GAGAGUGCAAGUAGCAUUA, CAUGGGAAGUGUAUGUGUA, CCACGCCGAUCAAUGCAUA	0.391411	0.395001	1.31355	1.28212	0.393469	0.358531	0.763477	0.723048	0.743263	1.21462
LRRC20	55222	CCCUAUACCUCCCGACUCA, UAGCAAGGAAGGUCAACGA, CUCCAGAGCUACCGAGUUC, CCUAUAAGCACUUUAGAGU	0.337887	0.43099	1.13393	1.39894	0.181326	0.484331	0.489536	0.885829	0.687683	1.03416
SMU1	55234	GAACUUUGACAGUGCACGA, GGACAGAUAUUACCGUCAA, CAGUUUACAUCGGGCGUUA, AAACACAGCCAGAGCGAUA	0.225245	0.192325	0.755906	0.624261	-0.403722	-0.679778	-0.265941	-0.620493	-0.443217	0.457023
KILLIN	100144748	CAAGAGACCUAGCGCAGAA, CCAAAAUAAUGUCGAAAGA, UGAGAGAGCUGAUUCGGAA, UGGAAAGUACGGAACGGUA	0.347898	0.395922	1.16752	1.28511	0.223447	0.361892	0.543926	0.727397	0.635662	1.0727
IQSEC1	9922	CGAGAAAUCUUCCUGUUCA, GGACUCGCCUGCCUUUAGC, CGGAAGAAAUUCACCGAUG, GAGCAGAUAUCAAAGUGUU	0.203154	0.377583	0.681769	1.22558	-0.552644	0.29347	-0.458246	0.638861	0.0903079	0.901607
C7ORF33	202865	CAGUAAAACUCGCGAUGAA, GGUUCUAAAGGGAGACGAA, UGUCAUAUGCCACGGGAAG, CGGAUUGACCUUCGCCUGA	0.312833	0.37214	1.04984	1.20792	0.0701759	0.27252	0.346007	0.611752	0.478879	1.13542
OR6B3	150681	CCUUCAUCCUGGUGGGCUU, GCUUUCUAGUCUUCUGGAA, GAUAUACUGCCUGAGGAAU, CUUGACGAGCUGCGCCGUA	0.33133	0.275951	1.11192	0.895701	0.153054	-0.158911	0.453028	0.0534936	0.253261	0.851457
KRTAP4-2	85291	CAAAUAUGCUCACCAAACA, AUGCAAGGCCAAUUGGACA, GCUGAUGCCCUCACCUAUA, AGCUAUUCCUCUAUCUUAA	0.36717	0.268876	1.2322	0.872735	0.301232	-0.196385	0.644371	0.00500303	0.324687	1.08602
EVC2	132884	GCACAGACAGCCCGCAUAU, AGUAAGAGGUAUCAUCUAA, AGACGAGAGUUGCUACAAA, GGAGUACGAUCGGAAGAUG	0.204465	0.375897	0.686169	1.22011	-0.543364	0.287014	-0.446262	0.630508	0.0921227	1.02275
GJE1	349149	CACAAGAAAGCAACCGAUA, GUGAUCUGGCACUGGGAAU, AGCUUGUGCUUCUGGGUUU, GAACCUUGCCUUGGUAGUA	0.338251	0.375672	1.13515	1.21938	0.182879	0.286148	0.491541	0.629386	0.560464	0.92794
GIT1	28964	GGACGACGCCAUCUAUUCA, CGAGCUGCUUGUAGUGUAU, CCGCACACCCAUUGACUAU, GCUCAGAGAAGAUCCAUUU	0.390945	0.351238	1.31199	1.14007	0.391751	0.189124	0.761259	0.503841	0.63255	1.04613
CYS1	192668	CCUACGACCACUCGGAAGA, ACGCAGUCACUCCCGGAUA, CUGAGGUUCUGUACGUCUA, GUAAAGAUGGAAGUCGUUA	0.020857	0.316991	0.0699947	1.02891	-3.83661	0.0411153	-4.69885	0.312321	-2.19327	1.23132
LOC283152	283152	ACGCCAGGCACAAGGAGCA, UGGCAGACAUGGAGGCGAA, CCGGGAAGAGGCUGAACAA, GGAAAUCUUACACGACAGU	0.36294	0.405272	1.218	1.31546	0.284517	0.395565	0.622786	0.770969	0.696878	0.845552
MCART2	147407	CAAGAUAUAUCACCUCAUA, GAAGGGAUGGAUUUCGAAA, GAGCAUCUGCCUACCGCAA, CCUUCAACAACGUCGCAAU	0.380048	0.483894	1.27541	1.57065	0.350966	0.651366	0.708593	1.10197	0.90528	1.00315
OR11G2	390439	GCUCAGUACUGGUCAUGUA, CCUGUGAUAUAUAGUCUUA, GCACCGUCAUUCAGUAAUU, AGUUAUGGCAUUUGAUCGA	0.442243	0.380192	1.48414	1.23405	0.569625	0.303402	0.990949	0.651713	0.821331	1.00385
SLIT3	6586	GGAGGGCAUCGUCGAAAUA, UGAAGUGGCUGGCCGACUA, AGACUAGAUUUGAGUGAAA, GAACCUAGUAGUGGACAAA	0.352158	0.312699	1.18182	1.01498	0.241008	0.021452	0.566603	0.286878	0.42674	1.09622
SSX2IP	117178	CGUCAGAAACAAAUCCUAA, GCUGAGUUCUUUAGAUAAU, UCACACAACCAUAAGUAUA, GUGGGUGGAUAUUGAUUAA	0.388197	0.428515	1.30276	1.3909	0.381575	0.476021	0.748118	0.875077	0.811598	0.969761
PCOTH	542767	GAGCAAAUAAAGAGAUAGU, UAUCAAAUUUAAUGGGCAC, GCCCAAAGGCCCAAUGUUG, ACUAGAGUCUCACCGAUUU	0.395418	0.358916	1.32699	1.16499	0.408162	0.220324	0.782451	0.544212	0.663331	1.00673
LPIN1	23175	GUGCAUUUGUACCGUGAAA, GAACUUUGGCUGCGAGAAU, CAAAUUAAGGGCAAGCGAA, ACAGCAAACAAGACGGAUU	0.307877	0.400751	1.03321	1.30078	0.0471382	0.379381	0.316258	0.750027	0.533142	1.00436
FLJ35695	400359	GGUCAUAUUGAGAGUGAAA, AGUGGAUGUUAUAGUGUAA, CCUGAUAGAAGUCGGUUGA, GAGAACAGGUAAUUCGAUC	0.263918	0.263137	0.885689	0.854107	-0.175128	-0.227511	0.0292432	-0.0352728	-0.00301479	1.06003
CNTNAP5	129684	CUGACUGGGUGACGAGUUA, GAGCGAGUGUAAACGGGAA, GAGGCUGGCACGUCGGUUA, UAGGAUUAACAGCGACAAA	0.118502	0.134175	0.397686	0.435513	-1.3303	-1.19921	-1.46244	-1.29262	-1.37753	0.938222
C6ORF70	55780	CGAAGAACUCACUCGGCAA, GCCGUAGAAUUGUUGAUUA, CAACCUGCGUAACGUCUUA, GUGGGAAGAAUGCGCAUGA	0.362121	0.292954	1.21525	0.950888	0.281257	-0.0726528	0.618577	0.165109	0.391843	0.84516
LY6G5C	80741	GUGAGUGACUGCCGAAGUA, GUGUCUGGCUUCUGGAUAU, UGAGCUUGGUGUUUGGUAA, UCUUAAUAGUGCUGGUCAU	0.423277	0.356669	1.42049	1.1577	0.506388	0.21126	0.90929	0.532484	0.720887	1.12928
ASXL2	55252	ACAGAAUCCAGGUGCGAAA, AGGUAGAAUGGGAGUAUAU, GAGAAUUACCUGUUCACUA, UGACAUUGACGUUGAGACA	0.349223	0.398136	1.17197	1.2923	0.228933	0.369936	0.551011	0.737806	0.644408	1.13243
DPT	1805	GGGCUGGCAUGGAAUGGUA, UAUCAUGACUACAGCGAUG, ACGUUAGCAUACCCAGUAA, GGGCCUUUCUGACUAGUAU	0.432664	0.394026	1.45199	1.27895	0.538031	0.354965	0.950152	0.718433	0.834293	0.898361
CLDN11	5010	GAUGAUUGCUGCCUCGGUC, GAAGAGUGCCCACGUAUAA, GCCCAGGCCUUUGGUGAAA, GCUCUCUGCGCCCUUGUUG	0.059633	0.138069	0.200124	0.448153	-2.32103	-1.15794	-2.74178	-1.23922	-1.9905	0.587202
C20ORF85	128602	GCAUGAACCUUGUGGGUCA, GAAUAAGGCUUCUCUCAUU, ACAAGUGCCUAGAGCUCGA, GCCCAGGGGUGCUGCAUAU	0.289564	0.419195	0.971758	1.36065	-0.0413311	0.444298	0.202017	0.834028	0.518022	1.03098
MGC24975	163154	CGACGGCCAAGAAGGGAAA, UGACAGCAGUGGUGGGAAC, CCCAAGACGGCCAGAGCUU, UGUCCAACGUUGACUACUU	0.447191	0.366297	1.50074	1.18895	0.585674	0.249689	1.01167	0.58221	0.796942	1.20839
RHPN1	114822	GCAACAACCGGGUGAGAGA, CCAAGUAUGCGGAGCUCGA, GCGACUACAUUGUGUCAGU, CCUCAUCGCUGCCGUCAUU	0.172809	0.255418	0.579935	0.829052	-0.786036	-0.270465	-0.759626	-0.0908538	-0.42524	0.630707
PIP	5304	CGUUGAUGUUAUUCGGGAA, CUGCCUAUGUGACGACAAU, ACUCGGAAGAUCAUAAUAA, AAGAAUGCAUGGUGGUUAA	0.361467	0.406256	1.21306	1.31865	0.278648	0.399066	0.615208	0.775499	0.695354	0.993042
ZNF135	7694	CUGCAGAACUCGCGUUAGA, CGGAACAGCUCGGCACUUA, GUUAAACCAUCGUCUUAUA, GCUCAGCACUUAUCGAACA	0.249518	0.40023	0.837364	1.29909	-0.256074	0.377506	-0.0752817	0.747601	0.33616	0.539652
LOC492311	492311	GCAAACGUGUUGUGCAUCA, GGAAAUCACCAUGUGGAAA, GUGUCGGGCUGUAAUAUUA, GCUGAAAACUAGCGAGGUC	0.273139	0.356432	0.916636	1.15693	-0.125579	0.2103	0.0932262	0.531242	0.312234	0.959687
DHFRL1	200895	AGAAAGGCAAUGUGUUAUA, ACUUCAGAUCUAUGGAUAA, AGGAGGUUCUCAAUGGUAA, GUGAGAAGGAUGAUUAAUA	0.421077	0.235202	1.4131	0.763434	0.498868	-0.389425	0.89958	-0.244785	0.327397	1.06612
OR10G9	219870	GGGACGUCGUGGAUGGAGU, CAGCCAACGAGAUGGUCAU, ACUGAGAGACAAAGUAGCA, UCUACACAGUCAUGUCCUA	0.279398	0.454711	0.937641	1.47593	-0.0928932	0.561627	0.135434	0.985848	0.560641	0.985921
MIS12	79003	CUACAGAACAUUAGAGACA, GGAAUCGAAACGACUGAAA, GACGUUGACUUUCUUUGAU, GCAGAGAUCAUGGGACUAG	0.429784	0.363078	1.44233	1.1785	0.528397	0.236956	0.93771	0.565733	0.751722	1.01633
CXCL3	2921	CCAACUGACAGGAGAGAAG, UCCAAAGUGUGAAUGUAAG, GGGAGACCAUAAUGUGUCA, UACGAGGGUUCUACUUAUU	0.399399	0.388302	1.34035	1.26038	0.422614	0.333855	0.801112	0.691118	0.746115	1.06457
SNX7	51375	UGAAGUUAGGAGACGAUAU, GGAAUGGUGGAACGCUUUA, CGUCAGAGCUGUUGCGUCC, GGAUCUGGUUGAUACUCUA	0.348956	0.418481	1.17107	1.35833	0.227828	0.441837	0.549583	0.830844	0.690214	0.889234
FAM13C1	220965	GCCAAGAAACAGUGCGACU, UGUAACAGAGUGUGACGAA, CGACAGUGCACCAGAAGAC, CUUUAUGACCGAUACAGAA	0.215156	0.384239	0.722047	1.24719	-0.469835	0.318681	-0.351314	0.671483	0.160085	0.967892
RGS12	6002	AGGAAAGGCAUCCGCAGAU, CGGUGGAGGAUGAGCACGU, CAACUGUGUCUGAUGGCGA, CCAGAAACCACUCGGCUAC	0.207853	0.346792	0.697541	1.12564	-0.51965	0.170745	-0.41564	0.480058	0.0322089	0.954114
ZNF19	7567	CAAUUAGAGUCCCAGGAUU, GUUCCGAGUUUGUUAUACA, GGAAAAGCCUUGACUAGCA, AAACACGUAAUGUGGAAAA	0.419881	0.316064	1.40909	1.0259	0.494765	0.0368907	0.894281	0.306855	0.600568	0.91233
C14ORF28	122525	UAUCAAAGCUGGCCGCAAA, CUGAAGAUCUGGCGUAUGU, AUUGAUAGCAUGCGGCUUU, CAGCGCACAAUUAAUAUAA	0.362153	0.309726	1.21536	1.00533	0.281385	0.00766566	0.618742	0.269039	0.443891	0.902119
STX8	9482	AAUGAAACCAGGCGGGUAA, GAAUGAGGGUGCCGAACCA, GAUCUUGUAACUCGAGAGA, GAGUGAAGAGGCUAAGCGA	0.333778	0.378924	1.12014	1.22994	0.163674	0.298585	0.466741	0.645479	0.55611	1.16278
GYPB	2994	GACAAAUGGAGAAACGGGA, ACCAGCUCCUGUAGUGAUA, CAACUUGUCCAUCGUUUCA, GUGUGUGAUGGCUGGUAUU	0.217779	0.319927	0.730852	1.03844	-0.452349	0.0544176	-0.328733	0.329534	0.000400407	1.28246
TAL2	6887	CAAGCCACCACAUUCCUUA, GAAUGUCAACAGCGCCUUU, GCAACAAACGGGAGUGGCU, ACGCUUCGCCUGGCAAUGA	0.250572	0.212025	0.840902	0.688203	-0.24999	-0.539093	-0.0674259	-0.438451	-0.252938	1.09713
TBC1D14	57533	GAACAGAGCGUGCGCAAAU, CAGGCUAUGACUCGGUAAA, GGAAAGCGCCACUCCGAGA, UCACAGAAAUGAACCGUUU	0.31264	0.284937	1.0492	0.924867	0.0692864	-0.112683	0.344858	0.113311	0.229085	1.19753
CRYBB2	1415	GAAGGCAGGUUCUGUCCUA, GCGAGCAGUUUGUGUUUGA, GAAGAUGGAAAUCAUAGAU, GAAGGGAGACUACAAGGAC	0.321459	0.475024	1.0788	1.54186	0.109421	0.624674	0.396684	1.06743	0.732057	1.00828
PEG3	5178	CAGAAGAGUCAUACUAUAA, UGUAAGGACUUCAGACAAU, GAUUCAUGCUAGAGGUUAU, GCGGGUUUAUGAAGGGAAU	0.433299	0.3976	1.45412	1.29056	0.540146	0.367994	0.952882	0.735292	0.844087	1.21301
CXORF1	9142	CUAAUUUGGUUCUGGACUA, GAGCCCACCUGCAUAGUAA, GCUUUAAGACGUAUGAGCA, CCGAAUAUACCUGUGGCUA	0.395076	0.359202	1.32585	1.16592	0.406915	0.221472	0.780841	0.545697	0.663269	1.00401
IL17B	27190	AACCUGCUGUUUCUUCUUA, GACCUGGUGUCACGGAUGA, GAGGUCAACUUGCAGCUGU, AGAGGAACAUCGAGGAGAU	0.34955	0.312479	1.17306	1.01426	0.230283	0.0204335	0.552754	0.28556	0.419157	1.18798
KCTD17	79734	GAGAAGGACUACACGGUCA, GCAAAUGGAGAUUCAGGUA, GAGGAGGAGCUCACGCAAA, GCAAGUGGGUGCGGCUCAA	0.250515	0.217858	0.840712	0.707137	-0.250316	-0.499937	-0.0678469	-0.387785	-0.227816	1.10884
VAMP2	6844	GCGCAAAUACUGGUGGAAA, CAUCAUAGUUUACUUCAGC, GGGAGUGAUUUGCGCCAUC, UCAUGAGGGUGAACGUGGA	0.298557	0.242379	1.00194	0.78673	0.00278965	-0.346059	0.25899	-0.18867	0.0351599	0.975292
DFNB59	494513	GUAAAUGACGUUGGGAUUA, CAAAGAAAUUACUACACGA, GCUUCAUUUGGUAUAGUAA, CUCUAUGGAAGGCGAGGUA	0.419367	0.345411	1.40737	1.12116	0.492998	0.164988	0.892	0.472609	0.682304	1.20363
FLJ40504	284085	UCUUAGCCAGUUAGAUUUA, GGGUCAAGUAUGAGACAGA, AGAGUUAGGAGCCUGGAUA, GCCAGUCUGUGGAGAGUGA	0.384311	0.410058	1.28972	1.33099	0.367059	0.412502	0.729374	0.792885	0.761129	0.933922
MS4A10	341116	CAUAGUUGAUGGCUCGAUA, ACAAAAGGCUAGAGCGAUG, UCACUUACUGUGCGGGUUU, UCAGGGAUCUUGGCGAUAA	0.439014	0.438176	1.4733	1.42226	0.559053	0.508185	0.977297	0.916696	0.946996	1.1271
OR2L3	391192	GGCAUUAGGAGGUGCAGAA, GGUGUGGGAUUCAGAGUUU, GAUCAAUGCUUGUGCUCAC, GCAUGGACACCUGGGUCUA	0.308272	0.290558	1.03454	0.943113	0.0489883	-0.0844976	0.318647	0.149782	0.234214	1.0767
GIMAP5	55340	CUGCAACACCACCGGCAUU, UGAAAGACCUGGUGCGGGA, GGGCAAAUAUGGAACUAUG, GAGAGUAACUGGGCAUACA	0.256151	0.366866	0.859626	1.1908	-0.218219	0.251929	-0.0264004	0.585108	0.279354	1.22387
FLJ35773	162387	GCGAGCUGGUCAUGGGUUU, GGCCAAAAGCUACCGGAAA, GCUUCGUGGUGAUGCGCUU, GGUAGGAGCCAUCGUCAGU	0.390067	0.402743	1.30904	1.30725	0.388505	0.386535	0.757067	0.759284	0.758176	1.11059
FLJ22655	79785	GGCAGAUGGGUUUGUUAUU, GUAAAAGAGCUGUGGAAUC, AAGGAAAUCUGUUUAGUAG, UAAGCGAUUCAUUGGAGAA	0.334638	0.39538	1.12302	1.28335	0.167387	0.359916	0.471537	0.72484	0.598188	0.996697
PRO1853	55471	CCACAGGGAUGGCGAGAAG, AGCAGUUACUUCAAGGAUA, GCUACUAGGUAUAUGGUUC, UGGUGUUAUCAUCGAGGAA	0.353675	0.399279	1.18691	1.29601	0.24721	0.374073	0.574613	0.743159	0.658886	1.02234
CLN3	1201	UCAAGGGUCUGCUGUGGUA, CAUCACGAUUUGACUGCAA, GGAAGAACGCGGUGGGCUU, CAACUUCUCUUAUGUGGUG	0.420053	0.357155	1.40967	1.15928	0.495356	0.213227	0.895044	0.535029	0.715037	1.15745
CASQ2	845	CAGAUAAGGUCACGCCAAA, CCUCUUGGAUCUAAUUGAA, CUGAACACUUCCAGCCUUA, GGGAAGGACCGAGUGGUAA	0.331237	0.288293	1.11161	0.935761	0.15265	-0.0957877	0.452506	0.135173	0.293839	1.11986
HCRT	3060	GCUCUUGCCGCCUCUACGA, GAUCUGAGUCGUUCUUCGG, GAACCUUCCUUCCACAAAG, GCAUCCUCACGCUGGGCAA	0.444932	0.259075	1.49316	0.840923	0.57837	-0.249955	1.00224	-0.0643151	0.468963	0.991989
HIST4H4	121504	GGACAAUAUCCAAGGCAUU, UCAAAGUCUUCCUGGAGAA, CGGCCAUGGAUGUGGUGUA, GUGGCAAGGGGCUGGGUAA	0.421133	0.36031	1.41329	1.16952	0.49906	0.225915	0.899828	0.551447	0.725637	1.26214
DCTN1	1639	CUGGAGCGCUGUAUCGUAA, GAAGAUCGAGAGACAGUUA, GCUCAUGCCUCGUCUCAUU, CGAGCUCACUACUGACUUA	0.448009	0.386324	1.50349	1.25396	0.588312	0.326488	1.01508	0.681585	0.848333	1.0547
GGA2	23062	CAAAGAACCUAUCCGCUUA, CAUCAAGAUUCGAGACGCU, UGAAUUAUGUUUCGCAGAA, CGAUGAUGCACUCGCGGAA	0.462358	0.355205	1.55164	1.15295	0.633795	0.205325	1.07381	0.524804	0.799308	1.21323
OR5R1	219479	CGAAGAUGAUGGUGAAUUU, GCUCAGACACACACAUGAA, UGGCAGUUCCAUAUAUAUA, CUUUGUUACUCCUCUGCUA	0.481455	0.340522	1.61573	1.10529	0.692186	0.144424	1.14921	0.446	0.797606	1.14533
SEH1L	81929	UCUCAGGUCUGGCGAGUGA, GAAUAUAACAGGAACGGUG, GCGUUAAGGUCUGGGAUAA, GAGAUCUCAUGUAAGCUAA	0.43197	0.219644	1.44966	0.712934	0.535715	-0.48816	0.947161	-0.372545	0.287308	1.02975
RPL6	6128	GCGCAAGAUUGAUCAGAAA, CUCACAAAUUGGUGUUCUA, AAUAUGAGAUUACGGAGCA, GCUCUGACGAAUGGAAUUU	0.0751415	0.0107857	0.25217	0.0350091	-1.98753	-4.83613	-2.31113	-5.99869	-4.15491	0.451764
PURG	29942	ACGAAGAGGUGGAGACGAU, CCUGAAAGGCCACCGGCAA, GGUCGCUUCCUACGGAUUA, GCCGAAGUCUGGAUAGGGA	0.190617	0.293842	0.639696	0.953772	-0.644542	-0.0682832	-0.576914	0.170763	-0.203076	1.10437
THAP7	80764	UUGACAAGGCCCAGCGCCA, CAUAAUAAAGCGGAUUCUA, CGGCUGCGGUUGAGACUGA, GAGCCUACAUCCAGAAUGA	0.346261	0.266725	1.16203	0.865753	0.216646	-0.207972	0.535144	-0.00999072	0.262577	1.05227
FXC1	26515	CUUCUUUAAUGCUACGUUA, ACUAUGAGUAAGCGGUAUU, ACAGAGAGAAUUCGAGGUU, CUAAUUACCAUGGCAGUUA	0.276639	0.303336	0.92838	0.984588	-0.107213	-0.0224082	0.116943	0.230124	0.173533	1.12526
INSIG1	3638	GAACAUAGGACGACAGUUA, GUUCUUGGCUCCCUUGUAU, CAUCAUCGCCUGUUGCAGA, GAUCAACGUUUCCGUGUCC	0.311985	0.283824	1.047	0.921253	0.0662607	-0.11833	0.340951	0.106003	0.223477	0.944712
BAZ1A	11177	CAAGUUAGAUUGCCAGUUA, GAACUAAGGCUGAGAGAUU, GCCAUAGCCUGUACCAAUA, GAAUGCGCGUUGCAAGAUA	0.0899743	0.295136	0.301947	0.957971	-1.72763	-0.0619464	-1.97551	0.178963	-0.898276	0.923092
ENAM	10117	GAGGAGAUGAUGCGGUAUA, GAGAGAACAUUCAUCUUUC, GACCAAGUCAGCCAAAUAU, GAAAUGGGCUAUUCCCCUA	0.360495	0.367509	1.2098	1.19289	0.274763	0.254456	0.610191	0.588378	0.599284	1.13432
TSSC1	7260	GGUGAAAUCUGGCAUAUUA, GCACGAGGACAGCGUCUAU, CGCAGUCUCUUAAAUAUGA, GGAGACGACUGUAAGGUGA	0.461965	0.395501	1.55032	1.28374	0.632567	0.360357	1.07223	0.725411	0.898819	1.13783
OR51L1	119682	GGAUAUUGCAUCUCGUGAA, GAACAAAGCAGAUUCGUCU, GUUCUAAGAUUAUCCUGUA, CUACGAAGCUUGGGAGUUG	0.429384	0.319149	1.44098	1.03591	0.527054	0.0509053	0.935977	0.324989	0.630483	1.13607
RAMP3	10268	GGUGCAACCUGUCCGAGUU, GCCCGCAACUUCUCCCGUU, GCAAGGUGGACGUCUGGAA, ACUAUGAGAGUUUCACCAA	0.255513	0.438623	0.857484	1.42371	-0.221819	0.509657	-0.0310483	0.918601	0.443776	1.1506
CALR3	125972	CCGACUAUUUGACGCAGUA, CCACCAAUGACUCCCGAUU, CCAUAUGCAUGCUGCGAGU, GAGCAUUGGAGAAACCGAU	0.334017	0.280601	1.12094	0.910793	0.164707	-0.134805	0.468075	0.0846857	0.27638	1.16028
OR52W1	120787	UAGAACUGGUGGUGGGUAA, GUAUGGAUAUUCUGGGUAU, UGAUCGUGCUGCGGCAAUA, CAAGCAGAUCAGAGACCGA	0.288341	0.211061	0.967651	0.685075	-0.0474411	-0.545667	0.194127	-0.446957	-0.126415	1.00955
LARS	51520	GCAAAGAACUAUCCACCUU, GGGAAGCGGUAUACAAUUU, UAAGUGGCCUGAAAGGUAA, GAAAUAGAGCUGUAUGGUU	0.442851	0.404834	1.48618	1.31404	0.571605	0.394005	0.993506	0.768951	0.881228	1.07365
PCDHGA1	56114	GGGUACAACAUCACAAUAA, CACUAGAUUUCGAAGAAUA, GGGCUCAUGGCUAAAGUUA, GGGACAUGCAACUGAAAGU	0.293613	0.360712	0.985343	1.17082	-0.0213019	0.227525	0.227881	0.553529	0.390705	1.19038
SEMA3B	7869	CGAGCAGGGCUUUACGCAA, UCAUCCAGUUUGCGCGGAA, AGAAAGGGCCGUAACCGGA, UAACGCAAUAAACGCAUUA	0.435595	0.385432	1.46182	1.25106	0.54777	0.323152	0.962727	0.677268	0.819998	0.990384
GPC5	2262	GAAUGGAGAAGAUAUAGUA, CGACUGAAUCUAUGACAUU, CUUCAAACGUCCAGCUCUA, GUGAGUCCAUUUGGUAAUA	0.400823	0.363617	1.34513	1.18025	0.427751	0.239094	0.807746	0.5685	0.688123	1.13513
APRIN	23047	GAAAUAUGCUUUACAGUCA, UGAUAAAGAUGUUCGCUUA, GCAUAGUGAUGGAGACUUG, GGUCAAUGAUCACUUACUU	0.297403	0.340836	0.998064	1.10631	-0.00279506	0.145753	0.251779	0.44772	0.349749	1.01764
ERMAP	114625	GGAAUUGGCUCACGUGAUU, GCAGCAGGCUUGACGCCAA, AAGAUCUGAUGCCGGAAUA, UCUAUGAACAUGUGACGGA	0.265976	0.29489	0.892598	0.957174	-0.163918	-0.0631469	0.0437192	0.177409	0.110564	0.921896
PRR4	11272	AAGCCAUGACAUUGAAAUA, UACCAGAUGUAGAGGACUC, CCACUCUGGUAAUCUAGAA, GCAGGAAGCAUCAUCAUUC	0.244021	0.402504	0.818919	1.30647	-0.288208	0.385679	-0.116777	0.758177	0.3207	1.01184
LOC92345	92345	AGGAAAGAUAUUCGAGAUA, GGGAUGGUUUCAAGUAUUA, UCAGAUUCAAGGCCGGAAA, AUUCAAUGGCACCGACUUU	0.455758	0.302135	1.52949	0.980689	0.613052	-0.028133	1.04703	0.222716	0.634871	1.0866
CCL27	10850	GUACUCAGCUCUACCGAAA, AGAGAAAGCUCCAUGGGAC, CCUCCAGGCUUUCGUGCUU, CCCAAUAGCCAAAUAAUAA	0.182111	0.133023	0.611151	0.431774	-0.7104	-1.21165	-0.661957	-1.30872	-0.98534	0.831305
FBN2	2201	GGAAGAAACUGUAUUGACA, GCUGUGAGGUGAAUAUUAA, GCAAAAUGCUGCUGUAGUA, GAAAGCAACCCAUGUGUCA	0.339669	0.309436	1.13991	1.00439	0.188916	0.00631836	0.499336	0.267295	0.383316	1.07462
PERLD1	93210	CAGCCAAGGUUCACGGCGA, GCGCUAGCUUCUUUUGAUA, AUGAGUGACUGCCGGUGAA, UGAAGACCUUGGAGCGAGU	0.200855	0.122307	0.674054	0.396991	-0.569063	-1.33282	-0.479448	-1.46551	-0.97248	0.869401
OR4M1	441670	UCACACAGGUUGUCCGGAU, CCAUCAGGCUAGACCCUCA, GCCCAAUGAGUUAGACAGU, CAUCAUGAAUCGACGUCUC	0.0882917	0.128954	0.296301	0.418567	-1.75487	-1.25647	-2.01068	-1.36671	-1.6887	0.783669
C14ORF68	283600	GGAUCCAGACGGAGCCAAA, GCGGUGUUGCUGUGGGCUA, ACGGCAACCCUGACGCCAA, CUGCAGUGUUGUCGGCCGA	0.258547	0.368467	0.867664	1.196	-0.204791	0.258212	-0.0090608	0.593238	0.292089	1.07174
TSPYL4	23270	GGAACUAUCUGUAGACGUA, CGACACAGGUGAUGGCGAA, CAAGAGUUGUCAAACGUAA, GCCAAGGAAGUGACGACUA	0.368168	0.262019	1.23555	0.850479	0.305148	-0.233652	0.649428	-0.0432192	0.303104	1.03695
BPIL3	128859	CGGAAGUCCUCAUCGAUUG, CCAGAUGGGCACCGUCAAA, GGCAAGAGCUUCAUGGGAG, CGACCCAGAUCAAGAUAAA	0.404586	0.280934	1.35776	0.911873	0.441231	-0.133096	0.825152	0.0868973	0.456025	0.955794
C11ORF2	738	GCUAUUCUCUGAACGUAUU, CGGAAGAUGAAGAACGAUU, UCACAGAUGCUGCGCAAGA, UGUUAGAGUUCACCGACCA	0.353813	0.400755	1.18737	1.3008	0.247772	0.379396	0.575337	0.750046	0.662692	0.982533
ULBP1	80329	CUUCCAAACAGUAUCGCUA, AAAUCUUGGUCUCGAGCAA, CAUUCUAGCUGGCAGAUGA, CGAUGGGAUCAUUGGGACA	0.288782	0.199258	0.969133	0.646765	-0.0452335	-0.628686	0.196978	-0.554382	-0.178702	1.12976
SPATA9	83890	GCUAAGAUUAAUCGAGCAA, CUGGAAGAAUCGAGGGGAU, GGACAUAUCUGGUCGUCUG, GUUAAUGCGCCGAGGCAAC	0.248649	0.32766	0.834447	1.06354	-0.261107	0.0888731	-0.0817815	0.374119	0.146169	1.13193
KIAA1853	84530	GGAGAUAGGAGUUGGUUAA, CCUGCAACCUCACGAGAAA, CCCAGAGGCUUAUGAGCUA, ACUCUUGUAUCCUGGGUUA	0.189747	0.197381	0.636778	0.640672	-0.651139	-0.642342	-0.585432	-0.572052	-0.578742	1.01307
C16ORF33	79622	GGAGAGAAACUCACGGAAG, GAGAAUUGGUACAGGCGAG, CCGGAAUCGAGACGAGGUU, GCAAUGACGGUCCGAGUGU	0.418872	0.455853	1.40571	1.47964	0.491295	0.565244	0.889801	0.990529	0.940165	0.880714
SERF1A	8293	GGAUUUAGGUUCCAUUCUA, CCGUGGAAAUCAACGAGAA, CAGCAUAACUCCUAUCUCU, GGUAUUACUUGGCUUAUGG	0.209379	0.266004	0.70266	0.863412	-0.509101	-0.211879	-0.402018	-0.0150454	-0.208532	1.10234
LMAN2	10960	CGGAUAUAACUGACGGCAA, CUUCAAAGUCCACGGCACA, AAGAUAACUUCCACGGCUU, CCUUCCUGGCUGUGCGCUA	0.384927	0.154762	1.29179	0.502336	0.36937	-0.993274	0.732358	-1.02615	-0.146895	0.996166
FLJ41603	389337	GAAAUUUAAGCAACGGCUA, ACUUCAGGCCGCACGAAUA, CCAUGGAUUUAUCGGUGUA, AGUUCAAACAGGCGCUUUA	0.476378	0.313567	1.59869	1.0178	0.676891	0.0254498	1.12946	0.292051	0.710756	1.01076
STRC	161497	GAACAGCAAGGUCGAAGUA, GCCAAAUUGUGCAGAUGUA, ACAGAGAGCACACGACAGA, UGACAGCGCUGGGUUAUAC	0.330149	0.38408	1.10796	1.24667	0.147901	0.318081	0.446374	0.670707	0.55854	1.10737
FANCB	2187	GAAAGAGUGUGUACAGAUA, ACAAACAAGAGAAUCGUUA, GGACUAAAGGAAUGUUGUU, GGUCCUUAAUGGCCCUUUA	0.459291	0.459212	1.54135	1.49054	0.624192	0.575837	1.06141	1.00424	1.03282	1.10726
VIL2	7430	GCGCGGAGCUGUCUAGUGA, GCGCAAGGAGGAUGAAGUU, GGAAUCAACUAUUUCGAGA, GCUCAAAGAUAAUGCUAUG	0.581662	0.431823	1.95202	1.40164	0.964965	0.487115	1.50145	0.889432	1.19544	1.10177
USMG5	84833	CAGAAAGUGAUGCGCAAUA, UCUCACAGGUAGAAUGAAC, UGGAAGCAUUGCAUUGAUU, GAAAGCAACAUAAAUGGAU	0.365608	0.305013	1.22695	0.990031	0.295082	-0.0144551	0.636429	0.240415	0.438422	1.05003
MGC99813	130612	GCUACGUGGUGGAGCGACU, GCGUGCAACUGAUGCGGAU, UCUACUGCUUCUUCGGUUA, AGAUGCGGACUAUGAGUAU	0.111505	0.114083	0.374202	0.370297	-1.41811	-1.43325	-1.57583	-1.59546	-1.58564	0.995903
RPL10	6134	GAAGGAGUUUGAUAUAGCA, CAGCAGCGUUUAUUUAGCA, GCUCAGCGGUUAUAACAGG, GUAACAAGACCUCGGAACA	0.281878	0.260696	0.945961	0.846186	-0.0801467	-0.240954	0.151894	-0.0526677	0.0496131	1.04722
ABI2	10152	UGGAACGGGUGGCCGAUUA, GGAAUUACGUUGAGUCUAU, GAAUGACGAUGGUUGGUAU, CGACCAGUUCGUUAUAUUA	0.303494	0.214559	1.0185	0.696431	0.0264517	-0.521948	0.289545	-0.416265	-0.0633601	0.996211
DEFB123	245936	AGGAAAGAGUCUAUGUUUA, AAAGAAAGGUGGUGGCCAU, AAUAAAAUGUGCUGCGUGA, CGUUACAGAUGCUCCAAGA	0.368497	0.379838	1.23665	1.2329	0.306436	0.302059	0.651091	0.649975	0.650533	0.960834
KRTAP19-3	337970	AGAUCAUGCUGGAGCUAUU, GUGUGAAAUUAUAAGAGGA, CUGUAUACCCACAUCUCUA, GCUGAUUGAAUUAUCUGUU	0.278371	0.240959	0.934194	0.782121	-0.0982052	-0.354537	0.128575	-0.199641	-0.0355331	0.96372
REPIN1	29803	AGCAAGAGGUGAAGCGAAG, GCCCAUCGCUUGUCCCAAA, GCAAGAUUCACAAGCGAUC, AGUCCAACCUGGUGUCGCA	0.261313	0.249044	0.876947	0.808365	-0.189439	-0.306922	0.0107646	-0.138029	-0.063632	1.11327
LEPROTL1	23484	GAGUAACGCUUGUAAGGAA, GAAGAUUAGUGGAUGAUAC, GGAUGUGCCCUUCCAAUAU, GAGCACAUCUGAUUGAGUG	0.428247	0.340964	1.43717	1.10672	0.523228	0.146294	0.931036	0.44842	0.689728	0.953169
SLC6A18	348932	GCGAUGACAUUGCGUGGAU, GGUUGUGGGUGUCGUUUAU, UCACAGCUUUGUUCCCUUA, GAACAGGGUUUGUGGAGGA	0.256767	0.391909	0.861693	1.27209	-0.214754	0.347196	-0.0219249	0.70838	0.343228	1.03228
ZNF7	7553	CAAGACAGAUUCUACGAUU, GGUUGUAGUUCACGGCUUA, GGGAUAGACCACUUACAUA, GCAGCGGCCUGGAUUGUCA	0.332402	0.432432	1.11552	1.40362	0.157712	0.48915	0.459042	0.892065	0.675554	1.13868
PELI1	57162	ACUAAUUACCCGCGUGAAA, AAUCAUAUGUGAACGGAAU, GUUACAAGAUGGCUCGUUA, GGAAAUCAAUGCAGCACGA	0.373748	0.241989	1.25427	0.785462	0.32685	-0.348386	0.677452	-0.191681	0.242885	0.872123
FOXD4L5	653427	GAAUUAAGAUGGGAAGAUA, UCAUUUACUCAAACGCUAA, CCUCUAAGCUGGAUUACGU, AAACACUGCUCCACGGCUU	0.398524	0.379969	1.33742	1.23333	0.419451	0.302558	0.797028	0.650621	0.723824	0.973694
PPP1R14A	94274	CCUGAAGUCAUGUGGGAAA, GCGCGUCACCGUCAAGUAU, AGACAUGCCCGAUGAGAUC, UUGAUGAAUUGUUGGAGUU	0.395318	0.375895	1.32666	1.22011	0.407799	0.287007	0.781982	0.630498	0.70624	1.05482
URG4	55665	GCCUAAAGGUCGACGAGGA, UGACCUUGCUGCCGACAUU, GGAGUGUCAGAAAGCGAAA, AACAAGAAAUAGCGUUGAA	0.116505	0.232057	0.390982	0.753227	-1.35483	-0.408843	-1.49411	-0.269911	-0.88201	0.62043
PYY	5697	GGACACGCUUCUUUCCAAA, GAGCUGAACCGCUACUACG, CGCCUUGACCACAGUGCUU, CAACCACGCCCACGUCAUU	0.214506	0.266564	0.719866	0.865231	-0.474199	-0.208843	-0.356949	-0.0111172	-0.184033	1.0606
UPK2	7379	GUGCAUACCAGGUGACAAA, GAACUAAGUCCCUAUAAUA, CCUCGAAGGAACAUGGAAU, CCUCGUGCCAGGAACCAAA	0.336459	0.378443	1.12913	1.22837	0.175214	0.29675	0.481643	0.643105	0.562374	1.20354
HIST1H4B	8366	UUAAGCGAAUUUCCGGUUU, GAAAAGUGCUGCGGGAUAA, CGGCUUCGGCGGUUAAUCU, GCGGUAAAGGUUUGGGUAA	0.424136	0.250273	1.42337	0.812353	0.509313	-0.299821	0.913067	-0.12884	0.392114	1.13496
C7ORF11	136647	GAUCAGGGCGUGUUAGAGA, UGUAGUGGAUAUAAGCCAA, GAUUUACCGUUUCCAUAUA, GGAGGUUGGGGUAGCGGAA	0.395555	0.442471	1.32745	1.4362	0.408661	0.522258	0.783095	0.934906	0.859001	1.13575
SH3GLB2	56904	GCAAAGCUCGGGUGCUCUA, GACUAGACCUCGUAAUUAC, GCUCUGGAAUGAUGAAGUG, CCACGACGGUGCCUGACUU	0.476981	0.225022	1.60072	0.73039	0.678717	-0.45326	1.13182	-0.327386	0.402217	0.903563
COPG	22820	GCACAAACACACUCAAUGA, UGUCAGAAAUCUCGGAUGA, GCAAACACGCCGUCCUUAU, UGAGUGCUCUGGCGAAGUU	0.06102	0.0543001	0.204779	0.176251	-2.28786	-2.5043	-2.69894	-2.98137	-2.84016	0.603897
TRAPPC4	51399	UGCUCAAGCUACACGAUGA, GUACACGGCCGACGGGAAA, GAUCUUGGUGUUUGCGUAA, GGUCAUAGGCUGAACCUGU	0.359592	0.312249	1.20677	1.01352	0.271146	0.0193734	0.605521	0.284188	0.444854	1.09865
PWP1	11137	CAGUACAGAUGACGGCUUU, GCAUUUGGAAGACGAGAGA, ACUGUAAUUCUGUGGGAUA, CUACGGGAGUAAUGAUCAA	0.131121	0.189691	0.440031	0.615711	-1.18432	-0.699675	-1.27394	-0.64624	-0.960088	1.13141
OR52K1	390036	CCACAUACUCCUUGCUAUU, GGUCAAUCCUAUCAUAUAU, GAGUAUGUGCUCAGUCUAU, GCAUUUGGGACAUGUGUGU	0.185528	0.294721	0.62262	0.956625	-0.683575	-0.0639751	-0.627318	0.176337	-0.22549	1.00504
PCDHGA7	56108	UGUGCAAAGUGGAGACGAU, CAGAAGGUGGCUUGGCGAA, CAAGACUGCUCACGGUACA, ACUAUGACCUCACGUUGUA	0.237247	0.177892	0.796185	0.577412	-0.328824	-0.792326	-0.169225	-0.766127	-0.467676	1.22974
FAM40B	57464	GGAGAUUAUUGUAAAGAGU, UGACUGGGCUUACGGGAAU, AACCUUGGAUGGAGAGCUA, UGGAAGGUGGUCAUGUUUA	0.241691	0.143567	0.811097	0.466001	-0.302054	-1.1016	-0.134657	-1.16631	-0.650485	1.09969
WRB	7485	UGUAAAUGUAUCCACGAGA, CAGUCAACAUGAUGGACGA, CUUCGUGUUUGGAUGCAAU, GAGCAAGAGUUGUAUAGUA	0.291258	0.194749	0.977442	0.63213	-0.0329171	-0.661706	0.212882	-0.597109	-0.192114	1.08302
OR52N5	390075	UGAUAAGGGUGCAGGUUGA, CAAUGUAAUCUAUGGUCUA, CCCUAUUGUUUAUGGAGUA, GUAAAGCUAUCUUGUGCCA	0.151675	0.364019	0.509011	1.18156	-0.974232	0.240691	-1.00264	0.570566	-0.216039	1.02949
TOMM6	100188893	GCAGACAGGCUUAAGCUAA, GCCAGGAACUUGAGUGACA, GUACAUAGUUCCCAAGCUU, CCGAAAUACCGGACAACGU	0.283762	0.267246	0.952285	0.867444	-0.0705353	-0.205158	0.164305	-0.00634908	0.0789781	0.799138
PNLDC1	154197	GUUCGCAGCUCUCCGGAUA, CCCAGAAAGCUACGAUCAA, ACAUAGAGUUCACGGGCCU, AGUUUAAGGAUGCGCGGAA	0.178649	0.184362	0.599534	0.598416	-0.738086	-0.74078	-0.697708	-0.699428	-0.698568	1.27085
OR5M3	219482	GAUCAUACUUGCCGGCAUU, CUAACGAGCCGUCGAGAAU, CCUCAUUGCCAUUCUGCGA, CAGUAAAAUGUCAAGGGUU	0.351317	0.298211	1.179	0.967954	0.23756	-0.0469903	0.56215	0.198315	0.380233	1.06265
CGB	1082	GCUCUCAGCUGUCAAUGUG, CAAUAAAGGCUUCUCAAUC, CCGUGUGCAUCACCGUCAA, CACCAUCUGUGCCGGCUAC	0.371795	0.355526	1.24772	1.15399	0.319291	0.206632	0.667691	0.526495	0.597093	0.888564
TDRD3	81550	CUGAAGCACAUAACGGAAA, CAAAUGUGAUAGACCGUAU, UAGCAGAGAACUUGAUCGA, CCGAAAUAGGGAAGUUUUA	0.310057	0.291632	1.04053	0.946598	0.0573178	-0.0791765	0.329403	0.156667	0.243035	1.09919
KIAA1086	23217	UCUUCAAGCUGCACGCCAA, CCAUAGUGGAGUCCGGACA, UCAACGACCUUAACGCGAA, CCUGAAAGGCGUCAUGCGA	0.21937	0.270328	0.736191	0.877447	-0.441848	-0.188616	-0.315174	0.0150559	-0.150059	1.11019
YIPF5	81555	GAGCAAUGAAAGUAAACGU, CAGUUAUAGUUACGAGAAA, CAGUAUUACAUCCGUUAAA, GCAAACAGUAUGCUGGCUA	0.161052	0.236367	0.540481	0.767215	-0.887685	-0.382296	-0.890887	-0.235561	-0.563224	1.18711
LGALS14	56891	UGGUAAAUGGCCAACGCAU, CCAGAGUGCUUAUCAGCGA, CAGUUGUGUGUUUGGCAUA, CACAAGGAAUACAAGGUAA	0.133957	0.225954	0.449551	0.733416	-1.15344	-0.447296	-1.23406	-0.319669	-0.776866	1.02458
IL18BP	10068	GUCCACAGCAGCAGGGUUA, UAAGCAGUGUCCAGCAUUG, GAGCCACACCUGUCUCGCA, CGUCGUCACUCUCCUGGUC	0.147883	0.207838	0.496285	0.674616	-1.01076	-0.567862	-1.04981	-0.475677	-0.762744	0.741998
PTOV1	53635	GCAACUUUGUCAACGGCAU, ACAACAAGUUUCUGGCAUG, CCUACAAAGCAUCGUGUGA, GCAACAGCAACGAGGGAUG	0.201904	0.317229	0.677577	1.02968	-0.561544	0.0422	-0.469738	0.313725	-0.0780065	1.02629
C10ORF88	80007	GGGAAAUAAGACCGAGUGU, CAAGCAUAUGAUUGGACUA, AGUGUGUGUUCAUCAGUAA, UUACAUUGAUCAGCGAAUA	0.41781	0.358877	1.40214	1.16487	0.487631	0.220167	0.885069	0.544009	0.714539	1.12719
MGC35154	165100	GGGCAAAUGUGGUGGACAG, GGUUCAAGACGCAAGGACA, CCACUGACUGGCAGGAUAU, UGUCACAAAUGGCGAGUGU	0.39179	0.324383	1.31482	1.0529	0.394865	0.074373	0.765281	0.355356	0.560318	0.986874
DMP1	1758	GAGCAAGCAGACAGCGAAU, AGAAAUUCCUCUUUACGUA, UGAGAUAGAGAGCCGGAAA, GUAUAAGAGAAACGUGAAU	0.162223	0.250657	0.54441	0.8136	-0.877235	-0.297608	-0.877392	-0.125977	-0.501684	1.12421
PAQR7	164091	GUACAGCGCAAACUUGAUC, ACAACGAGGCCGUGAAUGU, UAUAACAAGUACAUCCAGA, GCACACUUCUACUAUGCUA	0.256291	0.451472	0.860095	1.46542	-0.217432	0.551311	-0.0253837	0.972499	0.473558	1.22904
ZNF157	7712	GAGAAGAGCUGUGGAUAUU, AGGCUUUGUUAGACGUAAA, GGGAAAGCUUACUGUAGGA, UGUGAAAGCACGCCUAAUU	0.130845	0.345983	0.439106	1.12302	-1.18736	0.167378	-1.27786	0.475702	-0.401077	1.13896
DPM3	54344	CGAAAUUAGCGCAGUGGCU, CGAGCUGCAGAGCCAGAUA, GCACUGUGGGCUAUCGUGU, GACUAGCGAUCCUGGGCUC	0.269029	0.106229	0.902841	0.344805	-0.147457	-1.53615	0.0649762	-1.72861	-0.831818	0.875641
FRZB	2487	AAAGUUAAGCGCUGGGAUA, CAUUCGGGCUAAAGUUAAA, GCGCCCAUCUGCACCAUUG, GUAAAUGUAAGCCUAUUAG	0.371212	0.241706	1.24576	0.784546	0.317028	-0.35007	0.664769	-0.193861	0.235454	0.943257
COL6A1	1291	CCUCGGACCUGUUGGGUAC, CCAAGGACUUCGUCGUCAA, GAGAAUAAGUACCUGAUUG, GCCCAGAUCUGCAUAGACA	0.210881	0.377195	0.707702	1.22432	-0.498786	0.291986	-0.388698	0.63694	0.124121	0.990757
IGSF3	3321	CCAUAGACUAAGCGGGUGA, GGGAAGAUGACUGGCGUUU, CCUUAAUGUGGACGAAUUU, GCGCAUUCUAGGACAUGAA	0.131052	0.293931	0.439802	0.954061	-1.18507	-0.0678467	-1.27491	0.171328	-0.551789	1.06208
DVL3	1857	GAUAGCUCAUCCACCCUUA, GCAACCCGGCUAAAUGGAA, GGACGACGAUUUCGGAGUG, GCUAUAAGUUCUUCUUCAA	0.354126	0.36238	1.18842	1.17624	0.249047	0.23418	0.576985	0.562141	0.569563	1.03254
FLJ46688	440107	UUACAAGCCCAAACGGAAA, ACAAAGUAUUUCCGAGGGA, UGAAAGGCAGUUUGAAUAA, GUUCUUAGGGUCAGAUUAU	0.402698	0.21193	1.35143	0.687895	0.434482	-0.539739	0.816438	-0.439287	0.188576	1.08296
TMPO	7112	AUGUAACAGAGCUCACUAA, UGGAUCAGCUUGUGAAAUA, CCAGGAAGCUAUAUGAGAA, GGAACAGAAUCAAGAUCUU	0.228542	0.361835	0.76697	1.17447	-0.382757	0.232008	-0.238869	0.559331	0.160231	1.07895
DKFZP434O047	26083	ACACAGGGUUCCUCAUUCA, GGGAAUCAGUGUCUCAUUA, UGGAAGAGCCAGACCCAUU, CAGAUGUUGAUGCUGAUAA	0.0938834	0.130477	0.315066	0.423512	-1.66627	-1.23953	-1.89628	-1.34479	-1.62054	0.826188
PI3	5266	AGAUAAAGUCAAAGCGCAA, UGUGAAGGCUCUUGCGGGA, CGUUAAAGGACAAGUUUCA, CACGGGAGUUCCUGUUAAA	0.153635	0.196973	0.51559	0.639349	-0.955705	-0.645325	-0.978721	-0.575913	-0.777317	1.03432
CD4	920	GAACUGACCUGUACAGCUU, GAGCGGAUGUCUCAGAUCA, UAACUAAAGGUCCAUCCAA, GCAAAGGUCUCGAAGCGGG	0.358055	0.239369	1.20161	0.776961	0.264966	-0.364086	0.597541	-0.211997	0.192772	1.04996
C6ORF167	253714	AAUCCUACCUUGAGUAUAA, GGAAUACCUUGGUGAAGUA, AAGACUUGCUGUUGCGAUA, GCUACUGAAUCAUGCUUUA	0.302983	0.420666	1.01679	1.36543	0.0240222	0.449352	0.286408	0.840567	0.563488	0.764129
PACSIN2	11252	CAAAUUAUGUGGAGGCGAU, CCCUUAAUGUCCCGAGCAA, CCUCACUGAUGAACGAUGA, CUGAGGUGGUUCCGAGCCA	0.173619	0.388545	0.582654	1.26117	-0.779289	0.334758	-0.750913	0.692286	-0.0293133	0.874591
CD276	80381	GAGUGAGACUUCAGACGUU, GGUGGUGCUGGGUGCGAAU, CUCCAAAGGAUGCGAUACA, ACCAAAGACACGAUGCAUA	0.262821	0.135019	0.882007	0.438255	-0.181138	-1.19016	0.0214834	-1.28091	-0.629713	1.08467
RP6-166C19.5	728072	GUGACAGUGUUCAAGUUAA, CCAAAGUUCGUUACAUCAA, CAGAAGAACCGACCGCACA, CCUCAUAGAGAACCGUCAA	0.34372	0.419119	1.1535	1.3604	0.206018	0.444036	0.52142	0.833689	0.677554	0.900098
MUC16	94025	GGUGAUAUGUUAUGGCCUA, GCUACGACUCAGAGAUUUA, GAAACUAGUCGGUGGAACA, GGGCAUAAGCAGAGAACCU	0.457231	0.414962	1.53444	1.34691	0.617708	0.429655	1.05304	0.81508	0.93406	0.990619
EPB41L2	2037	CCAAUGAGCUGAAAGCAGA, GAUAGGGACUUAUUAACUA, ACAAAGACAGACUGCGAAU, CAUUAAAGUCAGACCGGCA	0.387564	0.254116	1.30064	0.824827	0.37922	-0.277837	0.745077	-0.100393	0.322342	1.15568
LRFN5	145581	GCACAAGAUGACUCGGUUA, GGUGUAUGAUAACGGAACA, GGAACAGGAUUAUGUGCGU, CGGUAUAAGGUUUGCAACA	0.226502	0.136753	0.760126	0.443881	-0.39569	-1.17176	-0.255569	-1.2571	-0.756334	0.856016
CTNND1	1500	GGAAUGUGAUGGUUUAGUU, UAGCUGACCUCCUGACUAA, GGACCUUACUGAAGUUAUU, GAGUGAAGCUCGCCGGAAA	0.235745	0.244816	0.791143	0.794639	-0.337989	-0.331629	-0.18106	-0.169998	-0.175529	1.08836
ZNF473	25888	CAGUCUACCUUGAGUUAAA, GAGGACACCUGGUUAGAUA, AAGGAGACUUUCAGCGAUA, CCAGAAUAUGAGACCGUUA	0.180993	0.384436	0.607401	1.24783	-0.719278	0.319418	-0.673421	0.672437	-0.000492242	1.07772
SYT6	148281	GAGGCAACAUGGCGGACAA, CCAGGUUGGGCAUGAGUUA, GCGCUUACCCAGGACGUUA, AGACCCUGAUUGUGCGUAU	0.26955	0.324114	0.90459	1.05203	-0.144664	0.0731761	0.0685822	0.353807	0.211195	0.802515
LOC441294	441294	CUGAAACAGAGUUGAAAUU, CAACAAGCAUCUUUGCAAU, CUCAAAGGGAAGACAGAUU, AGUGAAGAACGACGGGCUA	0.0954907	0.300933	0.32046	0.976787	-1.64178	-0.0338843	-1.86466	0.215274	-0.824692	0.913078
CNTNAP3	79937	GGACAGCUCUAAACAGUGA, GUACGGAUGUGCAUAUAAA, CGUCUGGGCUUUACUAUAU, GAACAGAGCAGGACAUUUG	0.351784	0.287838	1.18056	0.934283	0.239473	-0.0980683	0.564622	0.132222	0.348422	0.695197
GSDMDC1	79792	CCACGUGCUUGCAGGGUGA, GUCCUUCUCUUCCCGGAUA, GCACCUCAAUGAAUGUGUA, GGAACUCGCUAUCCCUGUU	0.278659	0.274834	0.935161	0.892076	-0.0967141	-0.164762	0.1305	0.0459225	0.0882114	1.01724
GPC4	2239	CUGCCGAGCUCAAGUCGAA, CGGAGAUGUCCCUCGCAAA, UCGUAGAGUUGAAACGUUA, CCUCCCAGCUGGACGAAUU	0.351852	0.337538	1.18079	1.0956	0.239752	0.131724	0.564982	0.429567	0.497274	1.06148
NPHP3	27031	GGUUAAUGUUUAUGAACGA, CUUAAGAGAAUGUGCGAGA, UCUUUAGAGAUUCGAGAAA, CCUUAAUGAUCUAGUGGCA	0.264997	0.415379	0.88931	1.34826	-0.169241	0.431104	0.0368455	0.816955	0.4269	0.952212
SEMA3D	223117	AGGCAGUACCUCCGAUAAA, GGUUAACCUUAUUGGGAAU, GAGUCUACAAGGAGGAUAU, GAGUCACGGUUGAGAUACA	0.36102	0.424408	1.21156	1.37757	0.276863	0.462127	0.612903	0.857099	0.735001	0.54321
UNQ501	374882	UCGGACUAGUGCAGAGCAA, CAUCUUGGCUUCACAGCAU, ACCUAGGAGGCCUGAUUAA, GGCAUGCAAAUGUGGGUGA	0.408407	0.255651	1.37058	0.82981	0.454791	-0.269146	0.842663	-0.089148	0.376757	0.942285
PKHD1L1	93035	GAAACAAGAAGUAUCGUUA, GCACAAGCAUUAUUCCAUU, AGACAUAGAUGGCUCCUUU, GGGAUGGGAUCGCUUCUAA	0.180294	0.35207	0.605052	1.14277	-0.724868	0.192537	-0.68064	0.508256	-0.0861919	0.833985
C20ORF10	27296	GCAAAGUAAUUGAGCGGAA, AGGAAUGGGUGGCGAAAUU, GCAUAUAGAGCCUGAGGUU, AUGAGAAACUGCGGGACGA	0.320331	0.398162	1.07501	1.29238	0.104349	0.37003	0.390134	0.737927	0.564031	1.13139
ZNF70	7621	UUACAGGAGGAUAGAGAUU, GGUCACACCUCAUCCGACA, UGAGAACAGGUUAGAGUCA, GAGCCCAGUCCAUGCGAUU	0.291652	0.364493	0.978765	1.1831	-0.0309654	0.242567	0.215402	0.572993	0.394198	0.919479
FLJ40243	133558	UAGCUAAGAUUGUCAGUAA, UCGGAGAACUACCGGAUAA, AGGAAAUGCUGGACGGUCU, CUUCCAGAUCACUGCGAAA	0.372603	0.333768	1.25043	1.08337	0.322423	0.11552	0.671735	0.408598	0.540167	1.05554
TAS1R3	83756	GCACCAGGUUCUCCUCAAA, GCUACGACCUCUUUGAUAC, UAAAUCACCACCAGACGUU, GGACAGAGCGCCUGAAGAU	0.3521	0.34948	1.18162	1.13437	0.240768	0.181886	0.566294	0.494475	0.530384	1.00239
OR4K17	390436	UCACUCAGGGUUUCAGAUA, UUACUAAGCUUGCCUGUAU, AUUAAGAACCACUCUCCUA, GCUCCCAGGAUGUAGAGUU	0.300581	0.265348	1.00873	0.861283	0.0125386	-0.21544	0.271579	-0.019654	0.125963	0.977902
NEUROG2	63973	GGGCGCUUCUUGAGACGAA, CAUCCAGCGCCGACGAAGA, GGGAUUGUAUCUAGAGCUG, GAGAUGUUAAUGUCGAGUA	0.188202	0.266939	0.631593	0.866448	-0.662932	-0.206816	-0.600661	-0.00849399	-0.304577	0.950589
LOC387911	387911	GAGAGAGGUUCAAUGGCUU, GUUCAGGUGUCUUUGGUCA, GAACAUAAACUCACAGGAC, UGGACGAGACGGAGCGAAG	0.239944	0.258371	0.805236	0.838636	-0.312517	-0.253883	-0.148168	-0.0693977	-0.108783	0.811867
CCDC5	115106	GCAGAAAGCAAGUGAAUAC, AAGGAUACCUCGCUAGCUA, UACAAGAGGAUGUCAAGAA, GAUAAUCGUCGUCAGAACA	0.237245	0.244053	0.796177	0.792163	-0.328839	-0.336131	-0.169244	-0.175824	-0.172534	0.646011
MAGEE2	139599	AGAACUGGCCAGAACAAUA, GCUGAGUGGCAUAAGUUAA, UCGAAGAUUUAGUGUGGAU, CCUCCAUGCUAGUCGUUGA	0.245213	0.32032	0.822917	1.03971	-0.281181	0.0561876	-0.107703	0.331825	0.112061	0.887546
RUTBC2	129049	CAGAAACGGGAGACGGCAA, AUGAAAUGGCUGAGCGACA, GCAAGUUUGUCCACGAAGA, GCACAUUGAGAUCGGCUAU	0.229004	0.171397	0.768521	0.556333	-0.379843	-0.84598	-0.235107	-0.835553	-0.53533	0.783852
SCG2	7857	CGACAAGGAUCAAGAAUUA, CCAGGAUGCUAGUUAAAUA, GAAGCGAGUUCCUGGUCAA, GCAAUUCCCUCCUAUGUAU	0.324215	0.231929	1.08804	0.752811	0.121734	-0.40964	0.412584	-0.270942	0.070821	0.883911
CLDN14	23562	GGUACAGGCUGAACGACUA, GCACGUUGAUCACCACCAU, GCACAGCACAGGCAUCUAC, CCGUGCAGCUUCUGGGCUU	0.164827	0.260439	0.553147	0.845351	-0.854264	-0.242377	-0.847729	-0.0545098	-0.45112	0.920296
BAT5	7920	UGUCCAAAGUGGUGCCGUU, GCUCCUGGGAUACGUACUA, CGGAACCAGUCUUCAGAAA, GGAUGUGGUGGUCCAGUUU	0.31894	0.281991	1.07034	0.915306	0.09807	-0.127674	0.382026	0.0939126	0.23797	0.560039
COG5	10466	GCAACAAACUCUUCGAUGU, CAGAUGAUGCAGACGAGAA, CUAUGAGGCUGCUUAUCUA, CAACUGGGAUUGAGUCGUU	0.24253	0.624631	0.813913	2.02747	-0.297054	1.01968	-0.1282	1.57855	0.725177	0.847022
ASCL2	430	CAUAAGGGCUGGCGGCUUC, CAAGGGAGCGUGAACUUUA, CGACUUCUCCAGCUGGUUA, GCUCAGCCGUGGAGUACAU	0.244491	0.179318	0.820494	0.582043	-0.285436	-0.780801	-0.113197	-0.751215	-0.432206	0.954772
SNX24	28966	GAAAAGAGAUACAGCGAAU, CUUGGAACAGCGACGACAA, GCCAAGUGUUUAAGAAGUA, GCGUAGAAACCCAUGAAAA	0.319546	0.241201	1.07237	0.782907	0.100807	-0.353086	0.385561	-0.197764	0.0938986	0.87644
GP1BA	2811	CAAGAGAACUCGCUGUAUA, GCACAGUGAGCAUUAGGUA, CAAGGACUGUGGUCAAGUU, ACACAAGAAUCCACUAAGG	0.381556	0.427316	1.28048	1.38701	0.356681	0.471978	0.715972	0.869846	0.792909	0.799808
FAM24B	196792	GGAUAUAGAAUGUGUGCCA, CAAAAUACACAACGCGCUA, GCGACAUAAAUGAGGGCCU, GCUGAUAGUUGUCGUGCUC	0.433801	0.277557	1.4558	0.900914	0.541816	-0.150538	0.955039	0.0643278	0.509684	1.0009
HSPB3	8988	GGACUAAGUGACAUCGUAU, GCACAACACGGAACCAGAA, GCAGUCCUCUGUCAUGAUG, GCUGGAUCAUGCUUUAUAU	0.411149	0.217339	1.37979	0.705453	0.464444	-0.503378	0.855128	-0.392237	0.231446	0.88783
SH2D3C	10044	GCUAGGAUACUGGGCGUUA, GGACUAUGGGCAACAUGUU, GCGACUAUGUGCUCACGUG, GGACUCAUCGCCAGAGAAA	0.320724	0.252217	1.07633	0.818662	0.106118	-0.288661	0.392418	-0.114399	0.13901	0.913579
C14ORF156	81892	GUUCACACUAGAAGGCCAA, GACUGCAGCCUAUUAAUAA, CGAGUCAGCUGAAAGAACA, GAAUGCACUACAACAGGAA	0.361791	0.317619	1.21415	1.03095	0.279943	0.0439724	0.61688	0.316018	0.466449	0.834902
DAOA	267012	CCAGAUAUACAUUGGGUAA, GAAGGAAGAGAGACGGUAA, GAAGGCAUGAGGACGGCUA, CGAAUGUGGACCUGCAACU	0.224477	0.39378	0.75333	1.27816	-0.408645	0.354065	-0.272299	0.717269	0.222485	0.863148
DEFB103B	414325	GGUCAUGGAGGAAUCAUAA, AGGAGGAACAGAUCGGCAA, GAUCCAUUAUCUUCUGUUU, GGCCGAAAAUGCUGCCGAA	0.279003	0.266095	0.936314	0.86371	-0.0949356	-0.211382	0.132797	-0.0144022	0.0591973	0.787093
CMIP	80790	CCAGUCAGCUGUCGGGUUA, GGUCCAUGGUGGUCAUCGA, GUUGACAAAUUGCGGGUCU, UAUGAUGACUGGAGACCGU	0.186849	0.23942	0.627051	0.777124	-0.673346	-0.363783	-0.614108	-0.211606	-0.412857	0.836016
PAQR4	124222	CGGGAGAGACACAGGAUAA, GCUAGGGAGUGCCGGAUGA, AGACUAUGGAGUAAGGCAU, UGGUAAAUGUAGCCCGUCU	0.481316	0.179658	1.33943	0.508346	0.421623	-0.976117	0.934892	-0.891871	0.0215103	0.784443
JMJD4	65094	CGUCCGACUGGCUGAAUGA, GACCGAGAGUCCAGCAUUU, GGUUGUACCAGUUGCAAAC, GGGAUGGACUCUCGUGGGA	0.371593	0.273724	1.03409	0.774509	0.0483622	-0.368646	0.37663	-0.163209	0.10671	0.697142
SNAP29	9342	GAAGCUAUAAGUACAAGUA, GACAAGAUGGACCAAGAUU, CAACCAAAGUGGACAAGUU, UUAGAAAGCUGGAUGAUAC	0.406938	0.445691	1.13245	1.26109	0.179447	0.334676	0.572685	0.680426	0.626555	0.840454
KLRC3	3823	ACAUGUACGUGGACUUAUA, CAUCCAUGGGUGACAAUAA, GCUGAACGUAACUGUGCAA, AGAUAAAAGACUCAGAUCA	0.466819	0.344156	1.29909	0.973798	0.377501	-0.0383049	0.868902	0.233035	0.550968	0.742526
SPINT1	6692	CUGCAAGAGUUUCGUUUAU, UUGACGAGCUCCAGCGCAU, GAACAACUACCUUCGGGAA, ACCCAGAGGACACGGCCAA	0.374017	0.178201	1.04083	0.504225	0.0577405	-0.987859	0.390656	-0.905955	-0.25765	0.742486
GTF2H5	404672	AGGAGCAUGCCACGGGAAA, GGAGCGAGUGGGUGAAUUA, AGGUGACUGAUUAGACAUA, CGUCUUGAAAGGAGUGCUU	0.295736	0.284663	0.822991	0.805461	-0.281052	-0.312113	-0.116054	-0.0953975	-0.105726	0.950547
OR10S1	219873	GGUUUGAGGUACACCGCUA, UCAUUUACACUUUGCGGAA, UGUACACAGUCAUGGCCUA, CUACUUCUUCUGCGACAUA	0.31164	0.330105	0.867248	0.934042	-0.205483	-0.0984412	-0.00303073	0.160901	0.0789352	0.913637
MRVI1	10335	UCUCGGAGCAACUCACUUA, GCGUUGCUGUGGUUCCUAA, GGUCUUGACUGUUGUGCUG, GAAAGUGUCUCAGGGCAGG	0.482767	0.378297	1.34347	1.0704	0.425965	0.0981521	0.941387	0.396715	0.669051	0.910792
ACN9	57001	GGGCAUUGUACAAGCGCGU, GUACGUGAAAGACGAAUUU, GGUGUAUGCAACAGCGUUA, UGCAACAGGCUAACGAAAA	0.336271	0.393508	0.935794	1.11344	-0.0957365	0.155027	0.16111	0.464936	0.313023	0.717801
IL21	59067	CAAGAUCGCCACAUGAUUA, CAACUAAAGUCAGCAAAUA, CAGAAGAUGUAGAGACAAA, AGACAGAAACACAGACUAA	0.452486	0.217502	1.2592	0.615429	0.332512	-0.700336	0.801614	-0.561071	0.120272	0.832846
ABLIM2	84448	AAACCGAAUUCGCGUGAAA, GGAAUGUGUGCAAGGGCGA, GAUGUUUGCAGAAGGCGAA, GAGUGACCUUCAACGGGAA	0.491513	0.358485	1.36781	1.01434	0.451866	0.0205441	0.980125	0.303624	0.641875	0.834321
SRP19	6728	GCAGUUGGACUUAACGUAU, GUUUGCAUCUCGCGUAUAU, GUACAGUUCCCAUCACGUA, GGCGAAUCCCCAUAAGUAA	0.184211	0.361717	0.512631	1.02349	-0.964007	0.0334949	-1.13751	0.319159	-0.409174	0.764869
SHCBP1	79801	GAGCUAUGCAGUCGUCAAA, GAUUGUAGCUACCGUGAUA, CUAAUGAAGAACUCGGAUU, GGAGAUGUUUGUUGGGAUU	0.239983	0.474675	0.667837	1.34311	-0.582432	0.425573	-0.566809	0.789456	0.111323	0.680088
ADD3	120	CAACCCAACUGGAUUACUA, GUAUAAAGCUUUCACUUAC, GAAUAAGUAAGGAGCAAGA, GCAGAUACAUCCUCAUAUG	0.198958	0.293822	0.553672	0.831378	-0.852897	-0.266424	-0.971326	-0.0405943	-0.50596	0.697915
CENTD2	116985	GGAGUGGCCUAUUAAGAGU, UAACAAGGACGCUUACUCU, CCGCAGGGAUCUUACAUCU, GAUCACCUGCGAUACUUUG	0.205188	0.31639	0.571009	0.895233	-0.808416	-0.159664	-0.904798	0.0874642	-0.408667	0.85167
MYO1F	4542	GAACAUGCUUAUCGACUGU, UCGGUGUGCUGGACAUUUA, ACAUGGAGCCCGACCAGUA, UGACACCGGACUACUAUUA	0.378941	0.323915	1.05454	0.916526	0.076612	-0.125752	0.418881	0.128142	0.273512	0.806101
INA	9118	GAAGCCGACCUUAGAUUUA, GUAGUGUAAGCUAGAAGAA, CGCUCUGCUCAGUGGGUAA, ACCAGUGGGUUAAGCAUUU	0.32153	0.28447	0.89477	0.804915	-0.160411	-0.313092	0.0643814	-0.0965722	-0.0160954	0.630879
FSTL4	23105	GGAAAGAGGAUCACCGUCA, GUGCACAAGUCCCGACCAA, GCAGAGUCCUUGUGGUCGA, UAGCAAGCCCAGCCGGUAA	0.159806	0.261805	0.444718	0.740785	-1.16904	-0.432872	-1.44416	-0.240249	-0.842204	0.495637
UFM1	51569	GUUGGAAGUUGUUAAUAUC, GCAGAAGAAUUUAAAGUUC, GAACUGCGGAUUAUUCCUA, GUGCAAUUAUUACCAAUGA	0.303509	0.520164	0.844621	1.47182	-0.243625	0.557601	-0.0600765	0.947823	0.443873	0.774248
LRP16	28992	CCGACUGGAAGGAGGCGAA, GAACAUUACUUCUGCAAGG, UGAAGAAGAUCCCGACAUG, CUAAUAAAGAUCUCGUUGU	0.182876	0.302595	0.508917	0.8562	-0.974499	-0.223981	-1.1532	0.0103165	-0.571441	0.613316
NRCAM	4897	GACAAUACAGUGGUAAGAA, CAGAAGACCACAAGCCUUU, GUUAAUGGCCAGUUCAAUG, GAACAUAUGGGUAGAGAGU	0.410003	0.344743	1.14098	0.975459	0.190271	-0.0358465	0.588874	0.235983	0.412429	0.954574
RGNEF	64283	CAAGUAAUCUACAGUCGAA, CAUAAAGACUUACGCAAAG, GGCUUGAGAUCCUAAAUAA, GAAGAUAUAAAGCGUGUCA	0.386139	0.483716	1.07457	1.36869	0.103756	0.452793	0.459479	0.822106	0.640792	1.1087
C13ORF24	10464	CAUAUGAGGAAGAUCGAAA, CAGCUUUACUACAGACGAA, GCAGCUAAUUGAACGAAAA, UGACAGAGCCAAUUCGCUA	0.453718	0.206387	1.26263	0.583977	0.336432	-0.776016	0.807478	-0.651849	0.0778142	1.16126
TOB2	10766	GUACAACGGUGGUGGCUCA, GGAGCUGAGUGUCUGGAUU, AAAUUUGGCUCCACUAAGA, GAAAGGCUCUGGCUUCCGC	0.167509	0.225678	0.466153	0.638562	-1.10113	-0.647101	-1.34259	-0.497216	-0.919901	1.06031
UBP1	7342	CCUCAGAAGUUGCUCGAAA, AAGCAGUGCAAGCGAGAAU, CUGAAGUCAAGGUCGGUUA, ACCAAAUAGUCACGCUUAA	0.315626	0.166799	0.87834	0.471963	-0.187149	-1.08325	0.0243911	-1.02038	-0.497995	1.17333
LRRC1	55227	UGACUUCAUUAACGGAUUU, GAACUAGAUGUGUCUCGAA, GGACUUAGUGAUAAUGAAA, GCGGCUCCCUCCAGAAAUA	0.331261	0.230692	0.921851	0.652749	-0.117395	-0.6154	0.128717	-0.459191	-0.165237	1.05617
GOLGA3	2802	UGGAAUAUCCUCACGGAAA, UGAAUUAGAGCACGAGAAA, UGACUUUACUCCAGCGAGA, GCACCUGAAACUCGAGAAU	0.354492	0.370895	0.986501	1.04946	-0.0196082	0.0696431	0.274971	0.362518	0.318745	1.07809
OR2AT4	341152	CAUCAGUUCCCUAGAAGGA, GGACCUCCCAGAUGGCAUA, UCUUCUAUCUAUUGGGCAU, UCAUGGGCAAUGUGGUAUA	0.118855	0.315024	0.330757	0.891369	-1.59615	-0.165906	-2.08297	0.0799773	-1.0015	0.770049
LTBP3	4054	GAACGGAGUGUGUGAGAAC, GGUCGGAGAUUUGCAAGGA, GCAACACGCCAGGAUCUUU, GAGCUGAUCUCCCGUCCCU	0.218757	0.339708	0.608768	0.961212	-0.716036	-0.0570736	-0.766633	0.210522	-0.278056	1.06105
CAMSAP1	157922	CCUCAGAUGUCUCGGGAAA, CGACAGAACCCGAGAGCGU, CCGAAGACUUUCUCGUGAA, GGGAGGUUGUCGACGUGAA	0.357607	0.351877	0.995167	0.995645	-0.00698976	-0.00629623	0.293843	0.271429	0.282636	0.835261
CGI-09	51605	GUACAAGUCCAGCGGAGAA, CCACAUGAGAUACGAUACA, GGGCACUGAUAAUCGAAAU, GAGUGAAAGAAACGCAGAU	0.293244	0.457054	0.816055	1.29325	-0.293262	0.370999	-0.134316	0.723995	0.29484	0.966162
RPL13A	23521	GUUAAUUCCUCAUGCGUUG, GGCCCUAUCUUGUGAGUGG, GUACACAGGGUAUUUCUAG, CCAGUUACUAUGAGUGAAA	0.397316	0.432519	1.10567	1.22382	0.144925	0.291395	0.521052	0.62851	0.574781	0.828435
IGFBP2	3485	CAAUGGCGAUGACCACUCA, GGGCAAGGGUGGCAAGCAU, GAGCGGAUCUCCACCAUGC, UGACAAGCAUGGCCUGUAC	0.34792	0.380252	0.96821	1.07593	-0.0466081	0.105589	0.234589	0.405636	0.320112	1.03044
API5	8539	GAACAAUGCCCUAUUAAGU, UCAGUUAUGUGGAAUGUUU, GGACAUUGUUAGAGAACGA, UAUCAGACAACUUCGCUUA	0.318132	0.045977	0.885315	0.130093	-0.175737	-2.94238	0.0414593	-3.25041	-1.60447	0.882866
ZCCHC10	54819	GCGAAUAAGCAACAUGUAA, GGACAUUGGACUUAUGAAU, UAGAGUUGCUCCAUUCAUA, GAUGAAAGCUCCUCUAGUU	0.23639	0.427897	0.657839	1.21075	-0.604193	0.275896	-0.599356	0.609919	0.00528156	0.976938
GEMIN6	79833	GACUAUAGACCCACCAUAU, CCCUUAGAAUGGCAAGAUU, GCCAGGAAGUGUGAACAUA, GACCAUAGAGUGAGGGAGA	0.25	0.214363	0.695713	0.606547	-0.523435	-0.72131	-0.478571	-0.586229	-0.5324	0.981932
MUC2	4583	GGUGUGUGUUCACGGGAAU, GCAAAUAUGACACGUGUAA, GCUUCAUGGCCACGUGCAA, ACUACGACUUUGACGGACA	0.121739	0.334154	0.338782	0.945498	-1.56157	-0.0808531	-2.03124	0.181998	-0.924622	0.864299
FCGR2C	9103	CCACCUGGCCCUUAGAAAU, CUACAUACAAGCAUAAGCA, AAAGAGGGGAAUUGUUAAA, AAUCACAAGCAGCCUACUA	0.273057	0.416405	0.759877	1.17823	-0.396163	0.236619	-0.288218	0.562806	0.137294	0.787712
GOLPH4	27333	GGAAGAGGAACAUCGCAAA, CAGGAGGUGUCUCGAAAUA, GACUCAAGUUGCAGAAUAU, GAGAAUGGCCUGUUUACUA	0.191267	0.287405	0.532268	0.813221	-0.909774	-0.298281	-1.05639	-0.0788069	-0.5676	0.944587
TOE1	114034	UGUCCUCAGUCUCACGAUA, CGGAAAUGUGAACGGGAAA, GUGACAACUUCUCGGCUUA, AGUGCAUUGAGGAACGUUA	0.366453	0.413379	1.01978	1.16967	0.0282639	0.226097	0.34657	0.550185	0.448377	0.798324
VAX1	11023	GUUCGGGAAACCAGACAAA, GAGAGAUCAUCCUGCCCAA, CCUAAGAGGACGCGCACGU, GCGCUGCUGAGGAUUGUAA	0.270689	0.250612	0.753289	0.709114	-0.408725	-0.49591	-0.307007	-0.315862	-0.311435	1.04645
HNRPK	3190	UAAACGCCCUGCAGAAGAU, GGUCGUGGCUCAUAUGGUG, UGACAGAGUUGUUCUUAUU, GCAAGAAUAUUAAGGCUCU	0.149733	0.230124	0.416684	0.651141	-1.26297	-0.618958	-1.58465	-0.463459	-1.02406	0.702221
RHOT2	89941	GCGUGGAGUGUUCGGCCAA, CCUCAAGUUUGGAGCCGUU, GAGGUUGGGUUCCUGAUUA, AGGAGAUCCACAAGGCAAA	0.343581	0.225934	0.956135	0.639285	-0.0647134	-0.645468	0.20751	-0.495258	-0.143874	1.26771
MAP1LC3B	81631	GUAGAAGAUGUCCGACUUA, CUAGAUAGUUACACACAUA, GGGUAGACAUUUCUGGUUU, GCAUGUCAGUUGUGGAGAA	0.454545	0.362866	1.26493	1.02674	0.339062	0.0380713	0.81141	0.324648	0.568029	1.21687
SLC22A14	9389	CUUCAAAUCUGCUGGACGA, CUGAGUGGUUAGUGGGUGA, GAGCUGAAAUCCAUGACGA, UAUGUGGCAUGGAGACGAA	0.252114	0.345491	0.701597	0.977576	-0.511285	-0.0327188	-0.460399	0.239735	-0.110332	1.07814
MRPS18B	28973	AAGAAUACCAGGAGCGAUA, CCACAGCGGACUCGGAAGA, CCCUAGAACACCAGCGGAA, UGAAGCAGCACAAGCGGUU	0.153475	0.204999	0.427098	0.58005	-1.22736	-0.785751	-1.53139	-0.663527	-1.09746	0.906145
KIAA0460	23248	CUGAACAAACAACCGAAUA, CCACAGUACUAUCGUCUAU, UGGUAUAAUCUUACGGAGU, GAUGAGGAUUACCGAGAUU	0.521886	0.445524	1.45233	1.26062	0.53837	0.334138	1.1095	0.679779	0.894642	1.02427
DAAM2	23500	GGACAAACAUUUAGACUUC, GCAAUAAACCGGCUAAAUU, GGCUUGACCUGUCUGCUAA, GGACACAGCCUAUGAGGUU	0.423937	0.420621	1.17975	1.19016	0.238487	0.251153	0.660988	0.58024	0.620614	0.988066
OR13G1	441933	CAACAAGCAUCAUACCGAA, GGUGGUAGCUGCACUCUAU, UAUAACAACACCUUGCAUA, CCGCACAGUAGAAGGCAAG	0.232522	0.307146	0.647075	0.869077	-0.627995	-0.202444	-0.634954	0.0361497	-0.299402	1.11954
FLJ27505	389320	GCUAAUAAGUAUGAAGAGA, CGACUAGUCUAAUGAAAGA, GGGAAAGAUACUUGUCCUA, UGCCUAAACUCACUAACAA	0.405834	0.379547	1.12938	1.07394	0.175526	0.10291	0.566821	0.402422	0.484621	1.02592
APBB1IP	54518	GGUCAUGGGAAUACGGAUA, CAGAAGGAGUCCCAGUAUA, UUUACGGGCUUCUGGAAUU, UCAAGUAUCUCUGCUGUGA	0.466955	0.466574	1.29947	1.32019	0.377922	0.40074	0.869531	0.759669	0.8146	1.00669
KRTAP25-1	100131902	GCUAUUUCUCCUAUGGUAA, UCUCAUAGUUUCCAACCUA, GCUGUCAAUCACUGAAUUU, AGAACAUGCUGAAUUGUCU	0.283311	0.158094	0.788412	0.447333	-0.342978	-1.16058	-0.208672	-1.11313	-0.660903	0.968669
GTPBP3	84705	GUGGAGGCCUAUAUCGAUU, GGACCUUAUCCACGCGGAA, GAAUGGAGGUCCCGUUCGA, CGACAUCGAAGUACGGGCA	0.280865	0.45505	0.781606	1.28758	-0.355486	0.364657	-0.227381	0.716388	0.244504	0.956654
TRAF2	7186	CCGCAUACCCGCCAUCUUC, GCAGGUACGGCUACAAGAU, CGACGUGACUUCAUCCUCU, GGACCAAGCUGGAAGCCAA	0.350318	0.0524451	0.974885	0.148395	-0.0366959	-2.75249	0.249414	-3.02263	-1.38661	0.624013
ITGB2	3689	GAGCAACGAAUUCGACUAC, CCAUCGACCUGUACUAUCU, CAGGAGCAGUCGUUUGUCA, GAAAUCGGCUGGCGCAACG	0.150181	0.190389	0.41793	0.538712	-1.25867	-0.892414	-1.57821	-0.791469	-1.18484	1.08863
C9ORF19	152007	CCUCCUGGAAUGUGCGACA, GGAGAACCUUGCAUGGGCA, GUGGCAGACUUAAGAACGU, GUUACCUAGACCACGAUUA	0.327514	0.204028	0.911422	0.577302	-0.133808	-0.792601	0.104169	-0.671743	-0.283787	0.989271
EGFL11	346007	CCACUGGGACUUCGACUAA, GUGGUAAAUUGGACACUAA, GCAAAUGGAUGCAGUUGUU, GUUAAUUCUAAGUGGCUGA	0.156353	0.184584	0.435106	0.522286	-1.20056	-0.937088	-1.4913	-0.845055	-1.16818	1.05848
CENTA1	11033	AGCAUAAACCUUAGCGAGU, GGGCCAAGUACGAGCGACA, UCGGGAAUCCACCGGAAUA, CGUGUCGCAUCCUGGAAUA	0.136687	0.259506	0.38038	0.734279	-1.39449	-0.445599	-1.78135	-0.255515	-1.01843	0.754834
ZBED2	79413	CCACAGGCAUUGAGGGUAA, GUGAAAUAGUGCACAGUAU, GGACUGAGGUCUUAGCACA, GCCAGUCAGCGUUGUUUAA	0.296418	0.398038	0.824889	1.12626	-0.277729	0.17154	-0.111084	0.484744	0.18683	1.047
DEFB130	245940	AGGAAAGACUGGCGUUAUU, GGUGGAUACUUGAGCCCUA, CAAACUAUGCAGCACACUA, GGUAUAUGUAAUGAAGGAA	0.144509	0.21355	0.402147	0.604245	-1.31421	-0.726795	-1.66128	-0.592809	-1.12704	0.865987
SSSCA1	10534	GAACGGAGCUGAAGUCGAC, GAGACUAGCAUCCAGCUGU, CGACUGAGGCGGAGACGAA, GUCAGGAACUCGACUCAGA	0.18597	0.2162	0.517526	0.611743	-0.950296	-0.709003	-1.117	-0.571467	-0.844234	1.08559
CSMD2	114784	CUACAUAGAAAUCCGGAAU, CAAUAUAGGUGACAUCGUA, GGACCAUCACCGCGGAAGA, CAUUAAGUUCAGCGCCAAA	0.412605	0.310247	1.14822	0.877853	0.199399	-0.187949	0.602526	0.0535362	0.328031	1.15947
LOC92017	92017	GGACAGUAGCACACGGAAU, GACCAGAGUUUGUCGGAUU, GGAAGAAUCCACACCGAAU, GAAUAUUUAUCGCCGGUAU	0.375663	0.223221	1.04541	0.63161	0.0640748	-0.662893	0.40013	-0.516159	-0.0580143	0.928606
MRPL24	79590	ACAAGAAGGUCUAUUGGUA, ACACGAUCAGGGAGAAUUA, AAGUUAUCCGGCAGCGAAA, GGAAACCCACUGAGAUCGA	0.329923	0.359834	0.918128	1.01816	-0.123232	0.0259652	0.119987	0.310127	0.215057	1.22456
NUP133	55746	GCCUAUCUGUAUAACGAAA, UGGCUUAUUUGGACGUCUA, CCAGUAAUCGGGAAAGAUA, GGUAAUAAUACGCCAGCAU	0.448198	0.313365	1.24727	0.886675	0.318774	-0.173523	0.781067	0.0708409	0.425954	1.12189
KIAA0241	23080	GGUCACAACUAGCCGGAAU, ACAUCGUGGUGGUCGGAUU, CAGUAUAGACCCCGGAAAA, CUGGGAGGGAGGUGACGAA	0.29286	0.235036	0.814986	0.665042	-0.295152	-0.588484	-0.137143	-0.426904	-0.282024	1.28596
POLR3E	55718	UGGAUAAGGCUGACGCCAA, GGGAGCAGAUUGCGCUGAA, CGACGAGACCAGCACGUAU, CCUCGAUGACCUACGAUGA	0.237108	0.336429	0.659836	0.951936	-0.599821	-0.0710635	-0.592816	0.193741	-0.199538	0.754258
CARD8	22900	GAUGUUGAGUUGAUUGAUA, UUAGACAGCAGAAUUUGUA, CCAACACAUUGAUCUAUUA, ACAAUGAGGUUCUUACUGA	0.505945	0.422981	1.40797	1.19684	0.493617	0.259227	1.04257	0.589924	0.816247	0.919751
CCNK	8812	UUUCAUCGCUUCUAUAUGU, GCGCUCGGUUCAUCUUUGA, CAAAGCAACUCAAAGGUGA, CAAGUUUGAUUUACAGGUA	0.38895	0.371335	1.08239	1.0507	0.114223	0.0713526	0.475133	0.364569	0.419851	0.911444
POFUT2	23275	GGAAGGACAGUUACGCUAA, ACGGAGGCGUUGCGAUUAU, GCAAAGAGGGCAACGCUAG, CCGAGAACCUACUUCACGA	0.458179	0.373892	1.27504	1.05794	0.350548	0.0812529	0.828589	0.376444	0.602517	1.11923
ZNF324	25799	GGUGCGGCUUCAUGUGAUA, GAGAAGACCGUCCGGCGAU, CCUGAGGGGAUGAUGUUAA, CGACUGACCUCCCCGCUUA	0.483322	0.408678	1.34501	1.15637	0.427621	0.209599	0.943863	0.530395	0.737129	1.02186
FAM7A2	89839	GGAUCUGUGAUUCGCCUAA, AGAACAUAUUCAUACCGAA, GAGAAAGAGAAGACAACGU, GUAUUAAGGUGAAGGGUGU	0.223808	0.412844	0.622826	1.16815	-0.683099	0.22423	-0.71737	0.547945	-0.0847124	1.01548
CAPS	828	UGUCAUCGCAGCUGCAUUU, CGGAAUUCCAGGACUACUA, GUGAGUGCCUCCAUGAACA, GGAAGUGGGACCGCAAUGG	0.167588	0.219042	0.466372	0.619787	-1.10045	-0.690156	-1.34157	-0.548861	-0.945215	1.11596
CYLC2	1539	GAUAAGAAUUUGAACCGAA, GUACAGACAGUGACUCAAA, GGACACAACAGAUUCGGAA, CUGUCGAGGUGGAUUCUAA	0.342211	0.398527	0.952324	1.12764	-0.0704756	0.173312	0.198892	0.486869	0.34288	1.01708
SH2D4B	387694	CGCAAUAACUCCUCGAUAA, GGCCAUAUACACAGAGGUA, AAAUAAUUCCAGUGCCGAA, CCUCAAGGGAUAUGACAUC	0.307583	0.348393	0.855959	0.985788	-0.224386	-0.0206511	-0.031302	0.25421	0.111454	0.919627
KIAA1305	57523	CCUACAAGAAGUUGCGUUU, AGACAAAGUUAGCUCGGAU, CUGGAGAGUCUGCCGAAUA, GGGUCAAGCUGAACGCCUU	0.341419	0.359746	0.950119	1.01791	-0.0738206	0.0256104	0.193889	0.309701	0.251795	0.872896
FEM1A	55527	CCGUUUACAUGGCGAGUCU, GAAAUCCGGCUGCGGCAUA, AGGAAUUUGGUGAGCGAGA, UGCCAUAGUGCCCGAGUUA	0.417644	0.359556	1.16224	1.01737	0.216912	0.0248482	0.628719	0.308787	0.468753	1.02008
IGSF9	57549	AGGAUGUUCUCUACGAGUU, CGUCUUGUCUGCUCCGGAA, GCACAUCCCUGAAGACGAU, ACGUGGAAGCUCCGAGGAA	0.408353	0.422924	1.13639	1.19667	0.184454	0.259031	0.580173	0.589689	0.584931	0.928022
RIMS4	140730	CAUCAUUAGCUUCGGAGAA, GGACAGAAAGCAUUAGCGU, CGUCUAACCCAGCGCUUCA, AGACCAAAGUCGCUCGCAA	0.310486	0.36988	0.864037	1.04659	-0.210834	0.0656905	-0.0110341	0.357777	0.173372	0.976014
STMN4	81551	GGAUGAAAGCCAGCGGAAA, GACCUGAAUUGGUGCGUCA, GAAUAAGUCGUCCUACAAA, GAUGAAAACCAGGGCGGUA	0.0768287	0.118446	0.213803	0.335147	-2.22565	-1.57714	-3.02446	-1.61279	-2.31863	0.976568
GTF2F1	2962	GAAUACGUCGUUCGAGUUC, GAAGAAGUACGGCAUCGUC, GCAAGAUGAUCAACGACAA, CAAGAAGGGAGGCGUAACA	0.286507	0.160048	0.797308	0.452861	-0.326791	-1.14286	-0.184463	-1.09188	-0.638171	0.677998
SLC5A9	200010	GCAGAGUGUUUGUGGUGUU, CGGCAGAGAACUCGAGCCU, GAGUGGGGCUUCUGCGUAU, GCUCACUGCCAUCGUCAUU	0.156238	0.305201	0.434788	0.863576	-1.20162	-0.211605	-1.49289	0.0251608	-0.733862	1.1718
CST9L	128821	GGAAGGAGCAGGUGGAGUC, GAACUAGGUGUGGGAAAUU, CUAAUCAUGUAGUGUAGAU, ACAAUGUCAUGGCUCGUUA	0.42102	0.46917	1.17164	1.32753	0.228526	0.408745	0.646088	0.769271	0.70768	1.17198
FLJ14959	284391	GAGAGAAACCCUAUAAGGA, CUAAGAACCUUCAAAUACA, UCAGAUGCAUAGAAAGAUU, GCAACUGUAUGAAUCUAAA	0.448262	0.410128	1.24745	1.16047	0.318978	0.214708	0.781372	0.536524	0.658948	0.910753
FLJ10154	55082	UGGAAGAGAAUAACCGAAA, AGAGGAAGCUGGCGCGUAU, GGAUGAAAUUGAACGAGAA, AGAAGAAAGCGGAGUUCGA	0.299362	0.212055	0.83308	0.600015	-0.263473	-0.736929	-0.0897618	-0.604965	-0.347363	1.1768
STRN3	29966	CUGAUCAGUUUGCGAGUUU, CUUGCAGACUUGACGGUAA, GUACGGUCUCAGCGGGUAA, CAGAAUAGCCAGUUAACGU	0.26788	0.307495	0.745471	0.870067	-0.423775	-0.200802	-0.329516	0.0381196	-0.145698	1.25821
SS18L2	51188	GGAACGAGUGCGUGCAGUA, GGGCAAGGCGGAAGUCAAU, CCGCUGUAUUGUGGAGUAU, GCAAUGGAAUAAUCUUUCA	0.427356	0.333824	1.18927	0.944566	0.250075	-0.0822772	0.678319	0.18029	0.429304	1.09009
MSI2	124540	UGGCAGACCUCACCAGAUA, CGGAUUUGCUCCAAGCUAU, CGAACACAGUAGUGGAAGA, GAGUUAGAUUCCAAGACGA	0.535566	0.402073	1.4904	1.13768	0.575701	0.186091	1.16534	0.502198	0.833767	1.06356
DMRTC2	63946	UGUGAGUAAGCAAGAAAUA, GCUUUCAGGUGCUUCAUUA, CCUGAUGAGGAGAGGGGAA, GAUGGAGGCUGUCUUGCUA	0.257856	0.069814	0.717575	0.197541	-0.478799	-2.33978	-0.411812	-2.52758	-1.4697	1.07131
FHOD1	29109	GCGCUUGAGUAUCGGACUU, GAUACUACCUGGACACCGA, ACGCAUGAUCACCGAGACA, CCACAUACCGUGAGCGCAA	0.120853	0.157143	0.336315	0.44464	-1.57211	-1.16929	-2.04701	-1.12358	-1.5853	1.16258
TBC1D5	9779	AGAUAAAGAACUUCGAUCA, GAAUUAAGAGCAUGGUAUA, CCGAAUCACAAUUUAGAAU, AUCCAAGACCAGUGACUUA	0.344278	0.228126	0.958076	0.64549	-0.0617877	-0.631534	0.211885	-0.478543	-0.133329	0.889864
BPIL1	80341	CAUUAAAGCUGUCUUGAGU, CGUGUCUGAAAUUGGGAAA, GGGCCACGCCAACGAGUUU, CGGAUGACAACCUGCUGAA	0.20456	0.265162	0.569262	0.750283	-0.812836	-0.414493	-0.91141	-0.218203	-0.564806	1.0326
FLJ46266	399949	UCACCUUGCGAGUAACAAA, GGAUCUCGGCGUCGAUGUA, GGACUAAUUUGCUUGACAC, CUGGCAACAUUAUAGUAGA	0.465497	0.395563	1.29541	1.11926	0.37341	0.16254	0.862783	0.473948	0.668366	0.988848
RBM23	55147	AGGCAAGGUUCGCGAUGUA, GAUCGGUAUAGACGGAGAA, GGUAGUGAGUCGCGAAGUC, GAUCGGAACUCACGUCGUU	0.288889	0.331336	0.803936	0.937525	-0.314848	-0.0930713	-0.166601	0.167342	0.000370702	1.09488
RG9MTD1	54931	GAGAGUUAGUUAAACGGUA, UUGACAUGGCUUACGAAAA, GAGUUUAUCAACAGACUAA, GGGAUAGGAAUAUGGACAU	0.331139	0.255643	0.921512	0.723349	-0.117924	-0.467236	0.127925	-0.281468	-0.0767714	0.94971
COPA	1314	ACUCAGAUCUGGUGUAAUA, GCAAUAUGCUACACUAUGU, GAACAUUCGUGUCAAGAGU, GCGGAGUGGUUCCAAGUUU	0.0323625	0.0107193	0.09006	0.0303305	-3.47297	-5.04309	-4.89	-5.7702	-5.3301	0.650851
OR10A6	390093	GUUCAAACAUCAUGGGUAU, CCGGAAACCAAGAAAGUGA, GAAAUUAUGGCGAAGGCGA, UGGCUUUCCUGGUUAUUUA	0.164078	0.0806276	0.456604	0.228138	-1.13098	-2.13202	-1.38724	-2.27838	-1.83281	1.02743
ZNF579	163033	GGACAGUUGGCCAGAGGGA, UCUUAAGGCAGGACGACUU, CCUCGCAAACAUUAAGGAA, UAAAUGUGAGUUCGUGAAA	0.460806	0.360802	1.28236	1.0209	0.358797	0.0298396	0.840927	0.314774	0.57785	0.988633
MFAP3	4238	GCACAUGUCUGUAGGGUUA, CCAUGGAGUUUGCUCGUUA, UCUGUAAGUUUGCACGAUA, AUUCAAAGCGUGACGGGAU	0.390514	0.289101	1.08674	0.818018	0.120011	-0.289795	0.48379	-0.0686278	0.207581	0.932357
INOC1	54617	GGAAUUGAGUUUCGAUAGA, GGAGUUAUUUGAACGGCAA, GAAUCAACUUUCUCGCUUA, GAGGAAACCAACCGAGUGA	0.296193	0.275187	0.824262	0.778648	-0.278826	-0.360957	-0.112724	-0.153986	-0.133355	1.07577
IGFBP6	3489	CAUCGAGGCUUCUACCGGA, CAACAGAGGAAUCCAGGCA, GUGUGGAUCGGAUGGGCAA, CACUCUACGUGCCCAAUUG	0.302321	0.227067	0.841314	0.642493	-0.249284	-0.638247	-0.0685403	-0.486596	-0.277568	0.973671
C14ORF138	79609	GCUCUAACAACCUGGGUAA, UGGUACAGUGCUACGACUA, CUAAAAGAUAUCAGCGGAU, CAGCUUAGGUUACUUAGUU	0.385183	0.323425	1.07191	0.91514	0.100183	-0.127935	0.454134	0.125523	0.289829	0.852129
CLDN19	149461	AGAGGGAAAGUGACGGAAA, CCGAGAACCAGUUGUUAAA, GGUCUUUGUCCUAGAAUCA, GUAGUUGGCAUGAAGUGUA	0.455676	0.31255	1.26808	0.884368	0.342646	-0.177282	0.816771	0.0663323	0.441552	1.16522
C9ORF156	51531	CGAGCCUGUUUGAGGAUUA, GAUCAGAGUUCCAGCGUGG, GCGACAGCUCUCAGGGUGU, CACCCGUACUAGACAUCAA	0.444844	0.483953	1.23793	1.36936	0.307935	0.453499	0.764857	0.822953	0.793905	1.13743
FLJ42117	200844	AGAAGAAGAUUACGGUUAA, GAUGAGUGAAUCCGAGUUA, ACAGAGACACCCAGCGGUA, AUGACUAAACUUCGCCAAA	0.327525	0.310585	0.911455	0.87881	-0.133756	-0.186377	0.104247	0.0554226	0.0798349	1.12476
KLRK1	22914	CGACACAGCUGGGAGAUGA, UUAAACUGGUGAAGUCAUA, GAGCUUUAAAGGCUAUAUA, GUGUAAAGAUGAUCAACCA	0.429971	0.159744	1.19655	0.452001	0.258875	-1.1456	0.69148	-1.09517	-0.201843	1.0456
ZNF408	79797	CUUCAGAGCAAUUCGGCUA, CCUAAAGAAGCACGCAUUU, UCGCCAAGGAACAGCGCUU, CGGAGAAGGCUGUACGCAG	0.469877	0.428442	1.3076	1.21229	0.38692	0.277732	0.882989	0.612121	0.747555	1.0427
DEFB126	81623	GGUCUCAGGUAAUUGGUAU, GGCAAUGUGCGGCAAACAA, CUGACAGACGUGCUAAUUA, CUACAAGAAUUUCAACAGU	0.315522	0.368493	0.878051	1.04266	-0.187624	0.0602723	0.0236802	0.351278	0.187479	0.859179
AMIGO3	386724	GGACGUGCCAGCCGAGUUA, GCUUGGUGCACUUGGACGA, GCACCUAGACCACAACGAA, ACAACCAGACGCACGAGUA	0.442561	0.444628	1.23158	1.25809	0.300513	0.331232	0.753755	0.676294	0.715025	0.943385
LENG9	94059	UGACCAAGGCCCAGGAAUA, AGACAAAGCAGGAGCGUGC, CGGACGUCAUCCAGCGCAU, GCUGAGUACACUACAGUCU	0.377917	0.355671	1.05169	1.00638	0.0727052	0.00917738	0.413038	0.28999	0.351514	1.08617
MRPL16	54948	UCGCAAAAGUGUUGGGCAU, CCUGGACAUUUGAGCGAAU, CCACUGAAGCUACGGAGUU, GCUAUUGACCACUACGUGA	0.253137	0.385718	0.704442	1.0914	-0.505446	0.126179	-0.451666	0.430334	-0.0106664	0.976837
RIN3	79890	UCAGAUUGAUUGCGUUCUA, GCAGCAUGUUCCACGCUUU, ACCUCAGGGUGUCGGUUAA, GAAGAUGGCAUGCGGCUUU	0.396965	0.232097	1.1047	0.656725	0.14365	-0.606639	0.519145	-0.448682	0.0352315	1.09488
ZNF337	26152	CUGCAUAACUUGUUCGUGA, GGCGAAGGUUUAACGAUAA, GCAAAGUUUUAGCGUGAAA, GAAGAUAGAGCUUUGCGAA	0.0835728	0.105165	0.232571	0.297567	-2.10426	-1.74871	-2.8429	-1.8186	-2.33075	1.00525
C20ORF96	140680	GCUCCGAAGCCGUGAGAAC, UCAUCGACAUCUUGGAGUA, AGUUCCAGGUUCCGGAUUA, GGAUGUUCUGCUUCGGAGA	0.375645	0.205562	1.04537	0.581643	0.0640087	-0.781795	0.400031	-0.658782	-0.129375	0.652537
SH2D1A	4068	GAAGCCAGAUCAAGGCAUU, GUAUCACGGUUACAUUUAU, GAGAAGAAGUCCUCAGCUA, ACAAGGUACUACAGGGAUA	0.214412	0.309996	0.596677	0.877142	-0.744977	-0.189117	-0.809917	0.0521355	-0.378891	1.10165
MOSPD2	158747	AAGAUUAACCCAACCGAAU, ACCAAACACUCUUACGUUA, GGUUGGAACGUUAUGCUAA, GCUUUCAAUAUGUCAGAUA	0.024547	0.118535	0.0683109	0.335398	-3.87174	-1.57606	-5.48642	-1.6115	-3.54896	0.762496
MRPS5	64969	GAUCAUUGGUGAAGGGCGU, GAAGAGUGUUCUCGGCAAU, AGAUGAAGGUUAAACGGGA, UCACUAUGACUGCGAAAGA	0.423344	0.335128	1.1781	0.948255	0.236466	-0.0766535	0.657965	0.187036	0.4225	0.980876
C14ORF133	63894	CCAUCGGGUUGUCGAAAUU, CAGAAGAGCUUGCGCUAUC, GAACAGCUAAAGAGCCGAA, AUGAUGACCUGGAGCGAGU	0.149209	0.346862	0.415228	0.981455	-1.26802	-0.0270054	-1.5922	0.246588	-0.672808	0.895639
CD226	10666	CACGGAAGGUGGAGCGUCA, UGUAGUAGAUAGUCGAAUA, GACUAGAGUUUAAGCUUAU, CCCAAUAACUAUAGAAGUC	0.36108	0.443982	1.00483	1.25626	0.00695606	0.329136	0.314701	0.673779	0.49424	0.989739
KIRREL	55243	CCGCAAAGGCAGUCGCAAA, GCCAUCUACUCGUCGUUUA, CGGACUACGGCCAGCGAUU, GGGCCAUCGUGCCUCGAAU	0.432056	0.475526	1.20235	1.34551	0.265855	0.428156	0.701919	0.792554	0.747237	1.27486
TYROBP	7305	GGUCGGAUGUCUACAGCGA, GGAAACAGCGUAUCACUGA, UCAUUGCCCUGGCCGUGUA, AUCAGGAGCUCCAGGGUCA	0.380286	0.356743	1.05828	1.00941	0.0817236	0.0135165	0.426526	0.295194	0.36086	1.34398
SLC22A1LS	5003	GCAGCAACAUAGAGUACAA, CGGCUUUGGUUGUGGGCCA, CGACAGUUCUGCCGGAUGA, GGCAAGAAUGACAGGACGU	0.525249	0.482979	1.46169	1.3666	0.547638	0.450593	1.12336	0.819467	0.971416	1.19957
KIAA0895	23366	CAACAGUACUUAGGAGAAU, UGUUACAGGGAAUGGCAUA, ACACAUUAUUUUCGAGGUA, AUGAAGAUGUGGAUCGCUU	0.290909	0.245236	0.809558	0.693902	-0.304795	-0.527196	-0.151564	-0.353391	-0.252477	1.02901
GSC	145258	ACAACUACUUCUACGGGCA, AUAAAGUGAUGGCGAUGUA, CAUCAGAGGAGUCGGAGAA, GCUGCAAGGACUCGGUGUU	0.450114	0.448454	1.2526	1.26891	0.324929	0.343593	0.790273	0.691121	0.740697	1.12356
CLEC4F	165530	GCCGAGAUCCAGAGGUUAA, ACGCUAAUGCUGAGAUCUA, AGACAAGACCUGUUCCGAA, CCUAUCAGUGGGUGUGCAA	0.448039	0.439137	1.24683	1.24255	0.31826	0.313303	0.780298	0.654788	0.717543	1.07769
IGFBPL1	347252	GGAGAAAGGUCACGAAGUC, CGGUUCUAGAUCUGAGUAA, CGGCCUGGAUUUUGAUCAA, GACCGCAUGUGAUGGAGAA	0.247251	0.414582	0.688064	1.17307	-0.539385	0.230289	-0.502426	0.555213	0.0263937	0.983412
XPO7	23039	UGGAAGGCAUCGAGCGAAA, UGAUGGUGUUAAACGAAUA, GCAUCUUACUCUUCCGAGA, ACAAGCACUUAUUCAGUUA	0.363272	0.396213	1.01093	1.12109	0.015686	0.164908	0.327758	0.476788	0.402273	1.14171
OTOP2	92736	GCGAUGAUGCUGCUGGCAA, GCUCCAUCAUCUACCGUUU, ACAAGGUGGCCGUGUACGA, GAGGUGGGCUGGUGCUGUU	0.377501	0.404299	1.05053	1.14398	0.0711184	0.194057	0.410665	0.511753	0.461209	1.08029
IFRG15	64163	CAGAUGGACCUUUGAGAAA, GGACAACAGUGGUUCCCUA, AGGUAUUCUUAGACCGUAU, CCAAACUGAACUUGUUGAA	0.414417	0.369697	1.15326	1.04607	0.205719	0.0649764	0.611978	0.35692	0.484449	0.991288
BRDG1	26228	UAAUCAAGCGGUCAGGAUA, CAGAGUACGUCCGUGGAAA, CAAAUUAGACAUAGUAGAC, GUGAUGAGCGUAGGACAAA	0.417899	0.365888	1.16295	1.03529	0.217793	0.050036	0.630036	0.338999	0.484518	0.956182
ICA1	3382	AGAAAUAUUGGGAGACGAA, CCGAUAAAGAACACGAAUU, GGACUUACAGGAUCGAUAU, CGAAAUCCUUUGUGUCGAU	0.388835	0.380289	1.08207	1.07604	0.113795	0.105728	0.474493	0.405802	0.440148	0.939038
STMN3	50861	GAGAAGAGAUGUCGGGCUA, CCAAUACCGUCUACCAGUA, GAAGCUCAACUACAAGAUG, GCACCAUUUCCGCCUACAA	0.27515	0.19989	0.765702	0.565595	-0.385144	-0.822159	-0.271738	-0.707198	-0.489468	0.902286
PCNXL2	80003	GCAGAAAUUGUUAACGAUA, GGCAUUACAUUGAGCGUGA, GCAUGAAGCUGUUGCGGAC, AGGAAGAGGCCAGUCGAAA	0.235118	0.372427	0.654299	1.05379	-0.611977	0.0755926	-0.610997	0.369655	-0.120671	0.848459
TNFSF12	8742	GGGAAGGCUGUCUACCUGA, GUCAGGUGCACUUUGAUGA, UACAGUAUUCCCACUCUUA, GCUCCUCCCUUGAGAAUUC	0.428226	0.426322	1.19169	1.20629	0.253009	0.270577	0.682707	0.603538	0.643123	1.01651
PRSS2	5645	CAGCCGGACUCUGGACAAU, CACCUGCCGUCAUCAAUUC, AAUCUACUUCUGAUCCUUA, UAAAGUGACCCUGCUCUCA	0.230236	0.433133	0.640714	1.22556	-0.642247	0.293443	-0.65627	0.630966	-0.0126521	0.981029
MRO	83876	CAUGAUAACUUACGGGAUA, GUUAAGCAGACACGAGAUU, AUUCAAACAUGUACGGUCU, CUUGUUACCUUAAGCGUUU	0.370365	0.412152	1.03067	1.1662	0.0435851	0.221811	0.369485	0.545044	0.457264	0.875301
BVES	11149	AGUAAUAAUGGGUGCUAUA, GAUUGUAACCUCAAGAUUA, GCUGGUGGGAAAUGCGUAA, GGGAAACGUGAGACUAUUU	0.436183	0.334946	1.21383	0.947739	0.279569	-0.0774389	0.722431	0.186093	0.454262	0.998591
RNASE9	390443	CUGAAAUACCAGCGUGUAA, CUAUAAAUGAUCUCGUGGA, CCACUAAAUCAUAUAGAGU, CAAUAUGACGAGCUCCAAA	0.327426	0.359284	0.911179	1.01661	-0.134193	0.0237597	0.103593	0.307481	0.205537	0.866466
ORC5L	5001	UGAACGUGAUACUCGCAAA, UAAAUAUUGUGAACCCGUG, UAACAUUCUUCUUGGAGUU, AAAUGUGACUGUUCUCUUU	0.122066	0.247823	0.339691	0.701222	-1.5577	-0.512057	-2.02546	-0.33523	-1.18035	0.652742
C5ORF5	51306	UCAAAUAGUGUUACGGCAA, GCCUAUGGGACUUCAGUUA, AGAAAUAGUGAGCAGGAUA, CAAAGUGUGGUGUGUAAUA	0.262156	0.28072	0.729541	0.794304	-0.454939	-0.332237	-0.376125	-0.119536	-0.247831	0.84941
OBFC1	79991	GUAUAUAUCCGUAGAGAGA, GCACAAUGGAGCACUACUA, CAUACAGAGAAGAGCGAGA, GGACACGAUCCGAGUCAGA	0.172602	0.154424	0.480326	0.436948	-1.05791	-1.19447	-1.27796	-1.15378	-1.21587	0.827817
BCL9L	283149	GCUGAUGCCUUCACAGUUU, GAAAGCCUCCCUCGCAGUU, CACCCACAAUUGUAAUGUA, AACCAGAUCUCGCCUAGCA	0.44485	0.340183	1.23795	0.962558	0.307957	-0.0550543	0.764889	0.212944	0.488916	0.780755
GCET2	257144	CUUUUAUGAUGUACGGAAA, CCUUAGUGUUCCUCAAAUU, ACGCAAAAGCCAAAAUCUA, CCCAUGGUCUGGUUAGUUA	0.43821	0.266679	1.21948	0.754575	0.286261	-0.406263	0.73244	-0.208331	0.262054	1.25675
TOM1L2	146691	CGAUACAGGUCUGGCCGAU, GAGCAGCGCAAGACGGUAA, AGUGAGGAUUGGACGUUGA, GGAGUGAACUGGACGUCGU	0.388526	0.364527	1.08121	1.03144	0.112649	0.0446584	0.472779	0.332549	0.402664	1.04631
FHL3	2275	CCAGCAGCUUAUCGGGCAU, GUGGAGUGACAUACCGUGA, CGACAAGGGUGCUCACUAC, GCAAGUAUGUGUCCUUUGA	0.385833	0.248206	1.07372	0.702305	0.102614	-0.50983	0.45777	-0.332559	0.0626056	0.752466
COL8A1	1295	GAAUGGAGGGCCAGCCUAU, GAACAACGAGCCCGUGAUG, CAUGGGAUACCUGGAAUUA, AGAAAUACCAUUAGCCAGU	0.487949	0.418778	1.35789	1.18494	0.441368	0.244819	0.964423	0.572641	0.768532	0.992653
SATL1	340562	UUGCAGAAGUAAACGAUCA, CCAGAAAUUUUGCGACUGA, GGCAACUAGACAUGAGACA, CAAUGGAGUGCAAGCCUAU	0.250864	0.47838	0.698118	1.35359	-0.518456	0.436791	-0.471125	0.802912	0.165894	0.729806
ZDHHC23	254887	GGUUCUUACCUGCGGGUUA, GGAUGAAGGGUGUGAUCGA, GAUAAAUAGCUGCGUUGGA, GCGAGUACAUAGAUCGGAA	0.372159	0.327144	1.03566	0.925663	0.0505566	-0.111441	0.379912	0.145307	0.26261	1.00158
CRYGC	1420	GAGUGGUGGAUUUGUAUUA, CGAGAGGGAAGACCACAAA, CUACCAAGGUCAACAAUAC, CAAACAGUCUCCCACAGGC	0.443893	0.457655	1.23529	1.29495	0.304848	0.372893	0.760239	0.726266	0.743253	0.959462
DUX4	22947	GGAGAGACAGAGCGACGCA, CCACGGAGGUUCAGUUCCA, UGGUCUUCUACGUGGAAAU, GAGAGGAACGGGAGAGACU	0.391081	0.30166	1.08832	0.853556	0.122103	-0.228442	0.486919	0.00496514	0.245942	0.992099
LOC646174	646174	GCACAUAAGAGAAGAUGCA, CGGGCUGAGUGCAGAAUCA, CCAUGUGUCCCUUGUGCAA, CUGGAGAGGCCAUAGGGAU	0.215173	0.170024	0.598794	0.481087	-0.739868	-1.05563	-0.802276	-0.987246	-0.894761	0.891757
ZNF287	57336	GCAUAUAGACAAGGCGCAA, GCUCAUUCCUCAACCCUUA, GAGGAUAUGUCUAAACUCA, CUCGAAAGGCAUUGAGUCA	0.476949	0.265041	1.32728	0.74994	0.408474	-0.415153	0.915225	-0.218995	0.348115	0.897329
OR1L8	138881	GCACACACUUCUGCUGAAU, CAUCCAUGCUCAAUCCUUU, ACAGAAGCACCUAUUGUUU, CUUCAGACCCCUAUGUAUU	0.36882	0.0778816	1.02637	0.220368	0.0375551	-2.18201	0.360466	-2.33834	-0.988938	0.777374
SMNDC1	10285	CAACAGAGCCUAUUCUAAA, UGAUAAACCUAUGACACAA, GCAACAAACCCAUGUCAAA, CCAAAGACCUUCUGUCAAC	0.426166	0.485442	1.18596	1.37357	0.246052	0.457931	0.672302	0.828269	0.750285	0.927423
ARL3	403	GUCAGGAACUAGCGGAAUU, GUGCUCAUCUUUGCUAAUA, GAAGGACUGAACCUGCAUA, GAUAACGGCCUCUGUAAAU	0.347319	0.228523	0.966539	0.646613	-0.0491001	-0.629026	0.230861	-0.475536	-0.122337	0.922392
C18ORF8	29919	GGAGAUGCCUCAUAAAUUU, CCUACAACAUUCUGAAAUC, AGACAUCGGUAAUAUUCGA, GAGCAUCGCUGCCCGUGAU	0.259151	0.234843	0.721178	0.664494	-0.471572	-0.589671	-0.401003	-0.428329	-0.414666	1.03957
NPM3	10360	CCGAGGGAGCCAAAGACGA, UUUCUGAGGAGGAGAGCGA, CUGUGAGAAUUGGAGGUUA, CGGUCACUAUGGACAGUUU	0.244514	0.295368	0.680447	0.835751	-0.555445	-0.258855	-0.526447	-0.0315148	-0.278981	0.885523
IFNA13	3447	GGAAUAACACCUGGUCCAA, CAGAUCUUCAACCUCUUUA, AGACAAAUUCUGCACCGAA, GGAGAGGGUGGGAGAAACU	0.27299	0.191599	0.75969	0.542133	-0.396517	-0.88328	-0.288748	-0.780513	-0.534631	0.918263
NUP107	57122	GGAAAUCUCUCCAUGGUUA, GAAAGUGGCUCAUGAACAC, GCUGGAAACUGUACCAUGA, AAACAAGGCAAUGCAAUUA	0.46506	0.381461	1.29419	1.07935	0.372055	0.110167	0.860756	0.411127	0.635941	1.12635
SEMA4G	57715	AGGUAUGAAUUCCGGAGCA, UCUCAGUGCCAACGACAUA, CCACCUAAGCCCUGCGUAC, GCUGAAACCUCAAGCCGUA	0.451261	0.431238	1.25579	1.2202	0.3286	0.287119	0.795763	0.62338	0.709572	1.09519
LOC780776	780776	AGGAAGGUCUCUCCGAAUA, GAAGAAUGUAACCGGAAGA, GCGAAACAGGCAAGUGACU, CAUAAAAGGCCAAGUCCGA	0.428207	0.434932	1.19164	1.23065	0.252945	0.299424	0.682611	0.63814	0.660376	1.09774
FLJ20433	54932	GCAGGCAGGUCUUGCGUCU, AGGACAUGAAGGACCGUUA, CGUUGAAGCUGCAGUCGGA, CUGGAGAAGCUGAGUCCGA	0.504687	0.452935	1.40447	1.28159	0.490025	0.357937	1.0372	0.708327	0.872761	1.09457
FLJ16793	645121	CCUUGAGGCUCGCUGCAAA, UGUUGGUGCUUUCGUUAAA, CUGCGACGCCUUCGAGGAA, UGGAAGGCGACCUGGACGA	0.266595	0.382643	0.741894	1.0827	-0.430714	0.114634	-0.339894	0.416484	0.0382951	1.08374
ZNF228	7771	ACAAAGUGCAGGUGGGUUA, GCAUUAUGAUGAUCUGAAA, AGGAAUACCAGUUCAGAUU, GGACAUUUCAUAACGCAAU	0.400038	0.489748	1.11325	1.38576	0.154774	0.470674	0.535783	0.843555	0.689669	1.15565
ATPIF1	93974	GGCUGAAGAGGAACGAUAU, GAAAGAAAUUGAGCGCCAU, AGAAGGAGAUUGAGCGUCU, GAGUAGAGAACAACUGGCA	0.314554	0.467586	0.875358	1.32305	-0.192055	0.403866	0.0170526	0.763419	0.390236	1.17406
HMGN3	9324	GAUCCAAAGUAACUAAACA, GAGCAAAGAUUAGCAGAGG, GCAGGAAGCUGGAAAGGAA, GAAACCUGCUCCACCAAAA	0.466524	0.435744	1.29827	1.23295	0.376587	0.302115	0.867535	0.641368	0.754451	1.06025
MR1	3140	GGUCAGAGUAAAUCGCAAA, AUGGUGAAGCACAGCGAUU, GCUUGAAGGUCCUGACGAC, GAAUGUAUUGCCUGGCUAA	0.492689	0.485933	1.37108	1.37496	0.455314	0.459389	0.985281	0.830019	0.90765	1.18553
CSTF2	1478	GAUCCAAUGUGUCAAUGAA, GUUAGAUGCCAGAGGAUUA, UCAGAUUGGUAUACGAUAG, GGAGGCACGGAACAUGUUA	0.447519	0.431267	1.24538	1.22028	0.316586	0.287214	0.777795	0.623494	0.700645	1.20368
TOX	9760	GCAACAAGUUUGACGGUGA, CUGUAGAUGUCUCGGAUAA, AGUAUUAAGGGAAGCGCAA, GCAUGAAGAUGAAGGCGAU	0.414564	0.352786	1.15367	0.998216	0.206231	-0.00257553	0.612744	0.275892	0.444318	0.777132
GRN	2896	GUAAGUGCCUCUCCAAGGA, CCACAACACUGAGCAGGCA, GGGCGAUCCUGCUUCCAAA, GAAGAGAGAUGUCCCCUGU	0.377457	0.450508	1.05041	1.27473	0.0709509	0.350187	0.410414	0.69903	0.554722	0.690283
KIAA1407	57577	ACUCAGUGCCAAUGGGUUA, GGAAACAAGUUCUCCGACA, GGUAAAAGAAAAUCGCUUA, GGAAAGUACCACCGUUCAA	0.429875	0.390863	1.19628	1.10596	0.258555	0.145296	0.691002	0.453264	0.572133	0.853453
LOC400258	400258	GGAAGGGUCUGGUUGUCAA, CCUGAGGGCUAACUAGGAA, GGGAAUCCAGACCUCGAAA, CCAGAGACACGACGUCAGA	0.401522	0.363476	1.11738	1.02846	0.160115	0.0404918	0.54377	0.327551	0.435661	1.0051
WDR5	11091	GACGAAAGCGUGAGGAUAU, GUGGAAGAGUGACUGCUAA, GACGUGAGCUCGGGCAAGU, GAUGGAUCCUUGAUAGUUU	0.35034	0.344711	0.974945	0.975369	-0.0366066	-0.0359807	0.249547	0.235823	0.242685	0.916306
HEMGN	55363	AGAUAUGGCUAAACGAGAA, ACGAAAUUAUUGUGCCUAA, GACUAAGACUGAACACAUA, GAGUGAUGAAUGUAGUUUA	0.144463	0.178945	0.402019	0.506329	-1.31466	-0.981852	-1.66196	-0.89875	-1.28036	0.81753
DNAJC16	23341	AGGAAUCAUUAACGGGAAA, ACUCUAAUGAUGAGCGAGA, CGUGAAAAUCUGCGACAAU, GAGCAGUGGCUGAAGCGAU	0.37884	0.360403	1.05426	1.01977	0.0762242	0.0282423	0.418301	0.312858	0.36558	0.96545
IGSF1	3547	GGUAUGACAUCAAUAGUGA, CUUCCUGGGUGUAAUGUUA, GUAAAGUUCUAGAGUUGGA, UGGGAGAACAUCACGCUUU	0.473748	0.341426	1.31837	0.966074	0.398757	-0.0497939	0.900692	0.219254	0.559973	0.928826
C14ORF2	9556	CAGGAGAUUUGGAUAGGAA, CACCCAUCAUUGUGAAAUA, GUAGAUAAUUUGUCAUGCA, GCGCAUGCAAUCAGAAUCU	0.454403	0.451906	1.26454	1.27868	0.338609	0.354656	0.810733	0.704391	0.757562	1.03507
IFT140	9742	CAAGGAAACAUCACGCAAA, GCAAAUAGCCAACGAGACA, GGUCAAGCUGAGCGGGAAA, GAGCACAGUCAGUACGAGA	0.213373	0.356991	0.593786	1.01012	-0.751984	0.0145211	-0.820397	0.296399	-0.261999	0.963702
INADL	10207	AAGUCAAAAUCUCGGAAAA, GAGGAUUAGCAGAUCGAGA, CCGGCAAAUUGAAUAUAUA, CACUGAUACAUGUGAGUUA	0.343539	0.297	0.95602	0.84037	-0.0648874	-0.250903	0.207249	-0.0219767	0.0926363	1.22867
RAB12	201475	GGGAAUGGAUGCUGCGAGA, GCUUCUGGGAGCUGCGUAA, CAGUAAGUUUCUCGUGCUA, GGGUGUGAUCCCUGCGCAA	0.354666	0.47679	0.986982	1.34909	-0.0189036	0.431988	0.276024	0.797151	0.536587	1.19742
IL28B	282617	CGCGAGACCUGAAUUGUGU, GCAAGGGGCUGCCACAUAG, UCAAGUCCCUGUCUCCACA, UUUAAGAGGGCCAAAGAUG	0.439579	0.443732	1.22328	1.25555	0.290759	0.32832	0.739167	0.672802	0.705984	1.14186
MS4A5	64232	UGACUAGCACUGUGAGAAU, CAUUAAUUCUGGAGCCUUC, CUGUCCUGUUCUUGGGAAU, ACCAAAAUAGUCAGUGUAA	0.462005	0.379431	1.28569	1.07361	0.362546	0.102471	0.846534	0.401896	0.624215	1.20885
TM2D2	83877	AAAGGAUAGUGGCGAGUUU, GAGGGCAUUUGUUUGGUUA, GCUUGGAGGACUUGGGAUU, CAGUGGAUCAUGUUGGAAA	0.430989	0.263993	1.19938	0.746976	0.262288	-0.420865	0.696584	-0.225847	0.235369	0.941618
FMNL1	752	GAGAUGAAGUCGACUGAUC, AGGCGUACCUGGACAAUAU, GAAGGAGCCACUCAUUUAU, AGUGGGAGCUCAUCUGUGA	0.304128	0.259178	0.846343	0.733352	-0.240685	-0.447423	-0.0556799	-0.257703	-0.156691	0.650178
OR5AR1	219493	GGGAAUAUUGGUAUGAUUA, GCACAGUCAUGUUUAUGUA, CCUCAUAGUUUACCUGGUU, UUGUGGAUGCUGAGUGCUA	0.375423	0.357159	1.04475	1.01059	0.0631557	0.0152001	0.398755	0.297214	0.347985	1.12279
C1D	10438	CGAGUAUUUGUCAGCGUUU, UGAUAUUAAGAAAGCGUGA, GGUUGUAUGUUGAUGGAUG, UAUGCUAUCUGUAGGCUGA	0.328073	0.252263	0.91298	0.713785	-0.131345	-0.486438	0.107853	-0.304501	-0.098324	1.07947
ZNF571	51276	CUUAGAAGGCCUACAUUAA, CUUUAUUCGUGUUGCAUAU, GCAAACAACUUAGUGAACA, GCUUUACAUGUGUGUCAAA	0.44373	0.467594	1.23484	1.32307	0.304319	0.403891	0.759448	0.763448	0.761448	1.15398
HRBL	3268	GAACUGCAUUUGAACGAAA, GAACUGAGGCUAAACCGAA, GGAAAUGAGGUUUGCCGGA, GCGGUUUACCAUCGAGCUU	0.386736	0.414292	1.07623	1.17225	0.105984	0.229282	0.462811	0.554005	0.508408	0.931906
RP6-166C19.10	728036	GUGACAGUGUUCAAGUUAA, CCAAAGUUCGUUACAUCAA, CAGAAGAACCGACCGCACA, CCUCAUAGAGAACCGUCAA	0.425101	0.443204	1.18299	1.25406	0.242443	0.326604	0.666905	0.670743	0.668824	1.15821
TNFSF11	8600	GCUCAUCUCACUAUUAAUG, GUGGAUGGCUCAUGGUUAG, CAACUAAUGGUGUACGUCA, GAAAUCAGCAUCGAGGUCU	0.412275	0.360996	1.1473	1.02145	0.198245	0.0306154	0.6008	0.315705	0.458252	1.10075
LYPD2	137797	CCAACGAAACCAUGUGCAA, GCAAUACUGAGCUGUGCAA, CCACAGGAGUGUCGGACUG, AGUGUAAGCCCUCGGAUGU	0.437451	0.437143	1.21736	1.23691	0.283757	0.306738	0.728695	0.646913	0.687804	1.10926
UNC5CL	222643	GCAACUGCGUAUCUACUUC, GAGACCAAGUAUAUGGAAA, GAGCUGCACUACCUCAUGA, GCUGGACACUGAAUGGUCA	0.431291	0.43949	1.20022	1.24355	0.263297	0.314465	0.698094	0.656182	0.677138	1.095
MIA	8190	CCAGUAGCAUUGUCCGAGA, GGAGAUUACUAUGGAGAUC, CAAAGUCGAUGUGAAGACA, GCCAAGUGGUGUAUGUCUU	0.524135	0.47619	1.45859	1.34739	0.544575	0.430172	1.11878	0.794972	0.956878	1.06141
FLJ32312	150962	GGACAAAUAAAGCGAUACA, GGUGAAUCCUCAUAGAGUA, CGAUAUGCCCAGAUUGUUU, GCUCAAUACUGGUACUUGU	0.39039	0.30492	1.0864	0.862778	0.119552	-0.212938	0.483104	0.0235619	0.253333	1.0696
DDIT4L	115265	GAAUUAUUGAAACGGGUCA, CAAGAUGUCCUGCGGCUUU, UGAGAAAUAUUACGGCAAU, GUGUUAUGCACGUGAACUU	0.365427	0.291916	1.01693	0.825985	0.0242191	-0.275813	0.34052	-0.0518559	0.144332	0.882825
ARHGAP20	57569	AUACUUAGGACAACGAAAU, CCAAAGAGCUACUUCGUGA, CGGCAUAAGUCUUUGCAAA, GAUUACCAGUUGUGGGUCA	0.479992	0.372199	1.33575	1.05315	0.417649	0.0747077	0.928948	0.368593	0.648771	1.19663
RAB34	83871	GCAUCAACCUACUAUAGAG, GUGAGAAUGUCCGAGAAUU, GAUUUGAGGUGCUGGGCAU, GGGAAGACUUGCCUCAUUA	0.417519	0.350188	1.16189	0.990866	0.216479	-0.0132385	0.628071	0.263102	0.445586	1.04113
FGFR1OP	11116	UCAGUGAUGUUGCGGAUUA, UACCAAAGACGGUCGUUUA, GGAAGGUGCACUUGAUCUA, GGUGGACCCUUAUUAUUAG	0.324461	0.352324	0.902929	0.99691	-0.147316	-0.00446477	0.0839658	0.273626	0.178796	0.89746
ZNF205	7755	GCGCACAACCGCACACACA, CGUGGCAGCCCUUGGGAAU, GCGAGAAAGGGCAGGCACU, CAGGAGUCACUGCACAUUA	0.283725	0.36516	0.789566	1.03323	-0.340868	0.0471626	-0.205517	0.335553	0.0650182	1.02231
ZDHHC16	84287	GGAGAGACGUCGGCUACAG, CGGGUGCUCUUACCUUCUA, CAACGUGAUCCGCUGGUUU, GGAAUGAUAUCGCCACCGU	0.28092	0.388298	0.781758	1.0987	-0.355206	0.135797	-0.226961	0.44187	0.107454	1.0848
KRTAP3-2	83897	GCUCAGUGCCCGACAACGA, GGGUAUUUUCAUAGAAGAA, UGCCAGAUGUUAAGGUAGA, CUUUAAGACCUCAGAUUAC	0.415441	0.482509	1.15611	1.36527	0.209281	0.449189	0.617306	0.817784	0.717545	1.04132
ELAVL4	1996	GGUAUGGAUUUGUUAACUA, GGAACUGGGUGGUGCAUCU, CUACGGAACCGAUUACUGU, CAGGGAUGCUAACCUCUAU	0.426219	0.444039	1.18611	1.25642	0.246233	0.329321	0.672573	0.674002	0.673287	1.09911
LILRA1	11024	UCAGAUCAAUACACGAAUA, GGAGGUUCCGGGAGACAAU, GGGAGGAAUCAGUGUUGGA, AGGACAGUUCCGUGGCAGA	0.328723	0.224972	0.914788	0.636565	-0.128491	-0.651621	0.112122	-0.502637	-0.195257	1.12882
CD207	50489	GGGUGGAUGACACGCCAUU, AGGAUGACUUUGCACGUUA, UCUUUGAGCUCCAACGCUU, GGUAUAGUGCCGAGCAGUU	0.486976	0.359079	1.35518	1.01602	0.438486	0.0229356	0.960114	0.306493	0.633303	0.816003
GH2	2689	CAACGUCUAUCGCCACCUG, GCCUGUACCAGCUGGCAUA, GAGUCUAUUCCAACACCUU, GGGCAGAUCUUCAAUCAGU	0.487758	0.381691	1.35736	1.08	0.440803	0.111037	0.963578	0.412171	0.687874	1.0848
LOC129530	129530	GAUGCAAACCAUUGGCCAA, CAAUGAUGUCCUUGCACGA, CCAGGAAGUCUCCCGGUGA, AACAUGGGCGAUAGGACUA	0.470747	0.428094	1.31002	1.2113	0.389589	0.27656	0.886981	0.610714	0.748848	1.02979
CLN6	54982	GAAGUACCCGGGUGUCAUC, CCACAUGGCCUACAACGUC, UCAAGAAUCUCAAGCCGGA, GGUAUUCCCUCUCGAGUGG	0.452593	0.414578	1.2595	1.17306	0.33285	0.230277	0.80212	0.555199	0.678659	0.776492
NHP2L1	4809	CAGCAGUCAUGUAACUAUA, UUGAAAGGCUCUUAGUCUA, GACUGAGGCUGAUGUGAAU, GAAUGUGCCCUACGUGUUU	0.231466	0.0703826	0.644135	0.19915	-0.634566	-2.32808	-0.644782	-2.51354	-1.57916	0.512482
ZNF215	7762	CUGAUUUAUUGACGAAGUA, CCAUAAGGCUUUGGAGUUA, GGUCUAUAGCAUACUAAUA, GGGAAUGACUUGAGUUUGA	0.447933	0.408829	1.24653	1.15679	0.317919	0.21013	0.779789	0.531032	0.65541	0.983418
DCST1	149095	GACACAAUCUCAACAACGU, CAGCUGCCGUCGUUGGUUU, GGCCAUAGGUCUCUUUCAG, CAAGCUGCGUUGCUCCUAU	0.484202	0.298671	1.34746	0.845098	0.430247	-0.24281	0.94779	-0.0122687	0.467761	1.08147
PMFBP1	83449	GGGUGAUCAUUCAAAGGUA, UUGCAUGAUUCAAGAGCAU, GAGGGAAUGAUCAGAUUAU, CAUUCAAGAACUUCGAAAU	0.507774	0.33677	1.41306	0.952899	0.498825	-0.0696043	1.05036	0.195491	0.622924	0.958086
TSGA2	89765	GGAGCUACGAAUUCGGUAA, GGGCAAAUGACCUGCGGCA, CAUGGUGAAUAUCGUUUAA, UCGGAAUGAGGCAGGCGAA	0.384117	0.391855	1.06894	1.10877	0.0961817	0.148954	0.44815	0.457651	0.452901	1.00767
TIGD4	201798	GGUCCGAUGUUACGUCUAA, CAAAGAAAGUAAAUCGGAU, AGAUAUGAAUGACGGACUU, UUGAACAAUGGAUGCGAAA	0.425139	0.30872	1.1831	0.873532	0.242573	-0.195068	0.667099	0.0449972	0.356048	1.01448
ZDHHC9	51114	UCUAUUUGAAGGCGAUUAA, GAAAGAGGAACUACCGCUA, CUGCUGCCCUCUCGGGUAA, ACAACUGUGUGGAGCGCUU	0.320307	0.449698	0.891368	1.27243	-0.165907	0.347588	0.0561603	0.695913	0.376037	1.01011
UTY	7404	GUAUUAAGAAGGCGAAUGA, GCUAGAAGCAAACGUUGUA, CCAUGGAGAUUCACCAAAU, GCUAGGCAGUAAUUGUAUA	0.437037	0.418318	1.21621	1.18364	0.282393	0.243233	0.726654	0.570739	0.648697	1.06954
GNG3	2785	GAACAGCACUAUGAGUAUU, CACGCAAGAUGGUGGAACA, GCCAGCUUGUGUCGGAUAA, GCAGCAGCAGACCUGAUGA	0.321351	0.276215	0.894273	0.781558	-0.161213	-0.355576	0.0631817	-0.147532	-0.0421752	1.01747
AMOTL1	154810	AGACAGAAGUGCCACGGAA, GAAACAAAUUGGAAGGCGA, CAACUAUCCAGCAGGGAAU, UUAAGUAGCCAGAGAGUAU	0.423197	0.464985	1.17769	1.31569	0.235966	0.395818	0.657216	0.753765	0.705491	0.990597
COLEC12	81035	CGUCAGUAACCGUGCGAUU, GGUUAUCAUUGGUCGUUGA, GCCAAGAAGGACACGGAUU, AUGGAAACAUCUCGCCAAA	0.276669	0.323928	0.769929	0.916563	-0.377204	-0.125695	-0.259862	0.128211	-0.0658256	1.08478
ARHGAP9	64333	AGGACAAGAAGGUCGGUUA, GGGUGGUGUUAACGGGUAA, GCAACAAACUAAAGCGGCU, CGAAAGACCAACUCCGACU	0.272538	0.349977	0.758432	0.99027	-0.398907	-0.0141055	-0.292323	0.262062	-0.0151305	1.00563
NCKIPSD	51517	GAGAAACGAGUUCGAGUCU, GCACGCCUUUCGCCCAGUU, CCGAGAAGCUGUUGUUGCU, CGAGAGAUGUGCAAGGAAU	0.452259	0.35842	1.25857	1.01416	0.331787	0.0202841	0.800529	0.303312	0.551921	1.072
TP53I11	9537	GCAAUGAAAUCAAGUUUAC, GAGAAGGUCAUCAUUCGAU, CACCGAAGCUUGCUAUUUC, GCUCUAUGAUGCGGUCUUU	0.407648	0.290015	1.13442	0.820606	0.18196	-0.285238	0.576444	-0.0631617	0.256641	1.0999
C7ORF31	136895	CCCUUGAACUGGAUGAUUA, GGACGAAUUGCCCGAUUAA, GGAUGAAGCACCAAUUCUA, GUAGCAGAGUUAACACGAA	0.453723	0.518511	1.26265	1.46714	0.33645	0.553007	0.807504	0.942313	0.874909	0.981716
RPS9	6203	GAAGCUGAUCGGCGAGUAU, GGUCUGGAGGGUCAAAUUU, GGAGGAGGAUUAAGUCCAC, GCGGAGACCCUUCGAGAAA	0.274865	0.279314	0.76491	0.790326	-0.386638	-0.339481	-0.273973	-0.128226	-0.201099	0.477227
CEP192	55125	UGUGAAGAAAUACGAGAUA, GCUCAGCGGUAUUUGGGAA, GUCUAGAACUCGAGAAUCA, GGUUGAAGCAGUAGAGAGU	0.364531	0.302163	1.01444	0.854978	0.0206771	-0.226041	0.335223	0.00784579	0.171534	0.774458
SNX1	6642	GAAAAGAAGUGAUACGGUU, GGAAAGAGCUAGCGCUGAA, CAAAGGCCAUCUCCUAAUG, GAAAGGGACUUCGAGAGGA	0.411582	0.252285	1.14537	0.713847	0.195815	-0.486314	0.597166	-0.304352	0.146407	1.03759
C1ORF35	79169	GCGGAGGAUCAGACGGAAA, GCUCCUUGGGUGUGGGUGA, CUGACAAGCAGCGGGAGAA, UCAACUGGGAGGACGUGAA	0.329813	0.423067	0.917821	1.19708	-0.123716	0.25952	0.119264	0.590276	0.35477	0.939238
KIAA0494	9813	GUAGAGAGUUUCACAUCAA, GAACAAUGGAAUCUAAUCA, GAACGAGACAGUCAGUAAU, GGAAAUCGCUCUCGCUUUG	0.416897	0.235886	1.16016	0.667445	0.214329	-0.58328	0.624855	-0.420663	0.102096	0.847464
ZNF226	7769	CCGAAGACAGGGAAAUUUA, GAUGUAUCACCUAUAGAAA, CCUUCACGGAGGAGGAAUU, GAAAUGAGCAGCUUUGGAU	0.445299	0.459923	1.2392	1.30136	0.309411	0.380025	0.767063	0.734822	0.750942	1.06344
ARMET	7873	UGAAGAAGCUCCGAGUUAA, GAGAAUCGGUUGUGCUACU, GACUACAUCCGGAAGAUAA, CGACUGCGAAGUUUGUAUU	0.496176	0.344646	1.38079	0.975186	0.465489	-0.0362505	1.0005	0.235499	0.618	0.980777
TMEM38B	55151	UGAUUAUGCUUUACCGGUA, CCUAUUUCAAGCUGGUUUA, GAAAAUAGUAGGUGGAGUC, GGUGGUACCAUUAUAACGA	0.0838371	0.104418	0.233307	0.295453	-2.0997	-1.759	-2.83609	-1.83094	-2.33352	0.663717
DMWD	1762	GAGAUUAAGUCGCAAUUCC, GCGCGAGGGUUUCUACAAG, GAGGAGCGGUUGAUCGACA, GGUGACGGGUGGCGAAGAU	0.427058	0.415746	1.18844	1.17636	0.249068	0.234335	0.676812	0.560066	0.618439	0.968175
BIN3	55909	GAAGAAGAGCACCGACGCA, GUUGUGUACUACUCGGAAA, CCAUGGGCUUCGUUGGCUA, GCUGUGAAGAGGCGGGAAC	0.334713	0.446465	0.931458	1.26328	-0.102437	0.337179	0.151089	0.683428	0.417258	0.92702
SF3B2	10992	AGAUCUGUCUGAUGAGCUA, CGAGAGAAAGUUCGGCCUA, GAGCUCCGAUCCAGGGUAA, CAUCAGUGCCUGCUGGAAU	0.188783	0.316662	0.525356	0.896003	-0.928632	-0.158424	-1.0846	0.0889519	-0.497823	0.772458
NUP155	9631	GGAUGUGGGCUUCGUAAUA, CAGUAAUGCUGCUCGUGUA, ACAUUGAGCUCCUCGGAUA, AGUAUAGACAAGUGAGAUU	0.218227	0.318644	0.607294	0.901612	-0.719532	-0.149421	-0.77186	0.0997509	-0.336055	0.97095
C6ORF113	221302	GAUUGGAGCAUGUGAAGUA, CGAAAUAUGGAGAUAGAAG, CAUCAAGGUCACAGUCGAA, CAGUCCAGCCUGACCGAAA	0.42494	0.416272	1.18255	1.17785	0.241896	0.236158	0.666086	0.562253	0.614169	1.18356
FATE1	89885	GGAGUACGCUGGCAAUUUC, AGAUGGAAGUCAUGAGAAG, AGACUAGCCUGGAAGAGUU, AGGCAUACGUUUCCAUUAU	0.181233	0.37077	0.504344	1.0491	-0.987519	0.0691576	-1.17267	0.361936	-0.405368	0.972828
PCDHB5	26167	CGGAAUAGCUUUGGAUUAA, GCAUUGUCGUCUUGGAUAA, GAGUGUAGCCUAUGCUCUA, UCUUGCAGCUUGAUAUAAA	0.214411	0.394779	0.596675	1.11704	-0.744984	0.159677	-0.809927	0.470514	-0.169706	0.844987
CCL8	6355	GGUCAGGGAUUCCAUGAAG, UAACGUGAUCAAUAGGAAA, CUGGAGAGCUACACAAGAA, GCUCAGCCAGAUUCAGUUU	0.372058	0.267594	1.03538	0.757165	0.0501635	-0.401321	0.379324	-0.202402	0.0884606	0.879563
TMEM35	59353	GGUCGGUGAUCCUCUCAAA, AAACAUUCAAUUUCGGACA, CAUUGACAUUUGUGCGCCA, AUUCCAUUCUCCUCCGAAA	0.421123	0.267937	1.17192	0.758136	0.228879	-0.399471	0.646617	-0.200183	0.223217	1.05562
CWF19L1	55280	CAAUAGAGUUCAAGCAAUU, GCUGUUGUGUGUAGGAAAU, CAGCAUGCCACCCGGUUUA, CGAGGGAAAUGGUGUGUUG	0.544769	0.485711	1.51601	1.37433	0.600281	0.458731	1.2021	0.829229	1.01566	1.07759
C19ORF20	91978	UCAGACUGCAAGAGCGAAU, CUGGAUUCGAGGCCGGAAA, UAGUGACAUUGGUGAGACA, CUCACUACUUCGAGAACAU	0.398006	0.452561	1.10759	1.28053	0.147427	0.356746	0.524795	0.706898	0.615846	1.23149
MBIP	51562	GAUAAAGGCUGGAAAAGCA, GAGAUGAUGUGGUGAAAAU, GAAAACAACGUCAGGGAAU, UGCAAGAACUGAUGCGAUU	0.383	0.43778	1.06583	1.23871	0.0919805	0.30884	0.441867	0.649434	0.545651	1.00505
BSPH1	100131137	GUGGAAACGACGCGAAAUU, AGACACAAGUGGUGCUCGU, AGACAAAACAUGAUCGAUG, UUUAACAAGGACCGAAUUU	0.440572	0.410363	1.22605	1.16113	0.294013	0.215535	0.744035	0.537515	0.640775	1.11237
LOC400506	400506	AGAGAUCGAUCGCGAGUCA, GGAAACAGACACGGACUUA, GGCGAAAGGCCUUGCAAGA, GCGCACAUAGACCAGGUGA	0.387295	0.419655	1.07779	1.18743	0.10807	0.247837	0.465931	0.576262	0.521096	1.07272
PCDH11Y	83259	CCAGAGAACUCGGCUAUAA, GAAAUUAUGUGCUGGUAUC, CAAGAGAUCUGUUUGCAAU, CAUCACUGCUGUAGUAAGA	0.449566	0.301722	1.25108	0.853731	0.323171	-0.228146	0.787644	0.00532065	0.396482	1.03385
MSLN	10232	CAUUGGACCUGCUGCUAUU, ACAUGAACGGGUCCGAAUA, GAUGAGCUCUACCCACAAG, CAACAAAGGGCACGAAAUG	0.412287	0.430417	1.14734	1.21788	0.198287	0.28437	0.600862	0.620083	0.610473	1.04438
BIN1	274	GACAUCAAGUCACGCAUUG, GAACAGCCGCGUAGGUUUC, ACAACGACCUGCUGUGGAU, CCAGCAACGUGCAGAAGAA	0.542952	0.501135	1.51096	1.41798	0.595462	0.503833	1.19489	0.883328	1.03911	1.19997
NIF3L1	60491	CGACCCAUGAAGCGCAUAA, AGUGAAAGGAAUUGACGGU, GAGUAGAAUUCAACGUUAA, CUUUAUCAGAAGACGGAAA	0.410468	0.322012	1.14227	0.911143	0.191906	-0.134251	0.591319	0.117947	0.354633	1.14676
COL9A2	1298	CAAGGGACAGCAAGGAGUA, CGGCAUCGACGGUGACAAU, GAUUAGAGGUCCACCGGGA, CCUCAUGGAUAUAAAGGCA	0.489734	0.371272	1.36286	1.05052	0.446636	0.0711099	0.972303	0.364278	0.66829	1.14172
DSG4	147409	CGGCAAUCCUUACGGCUAA, GCUUAGUAUCGGAGUUAAA, GGGACUACGCUGACGCAGA, GGAGAGGACAACUCGAAGA	0.426285	0.180838	1.18629	0.511685	0.246455	-0.966672	0.672904	-0.880542	-0.103819	1.09309
SNAPAP	23557	GAACGACUGAGACGGCUAA, GACGCGUUGUCUUGGUUAA, GUACACGCCGUCAGAGAGA, CCAUAGACCUUCAGACAUU	0.351284	0.336034	0.977572	0.950818	-0.0327252	-0.0727583	0.255352	0.191708	0.22353	0.946024
OR2L8	391190	GGCAUUAGGAGGUGCAGAA, GGUGUGGGAUUCAGAGUUU, GCUGAUGAUAACAGGGUCU, CCAUAUUCCUUAUUGCCGA	0.419199	0.408703	1.16657	1.15644	0.222271	0.209686	0.636734	0.5305	0.583617	0.966436
FAM3C	10447	GGGAGCACAUCUAUUACUA, GGAUGCAAGUUUAGGAAAU, UACAAAGCCUCCCAGAUAU, GCAACCAAACUCAAUGAUG	0.326325	0.419743	0.908115	1.18767	-0.139052	0.248138	0.0963255	0.576623	0.336474	1.06166
C20ORF26	26074	GGGUAGAAUGACCGGCAUA, UGCCAAUAUUUAUGCGCUA, GAAGGAAACUUACGGUGAA, AGGAAAGAGUUACGCCAAA	0.233515	0.302132	0.649837	0.854892	-0.62185	-0.226186	-0.625763	0.0076716	-0.309046	1.04436
NDUFV3	4731	CAUCAUGACUACAGCACGU, CCUAGUCAAUUUCGCAUUA, CCAGGUGUUUCGAGGACUU, UACAGUGAGUGGUGAAUUA	0.401434	0.442626	1.11713	1.25242	0.159799	0.324722	0.543298	0.668486	0.605892	1.15048
DISP1	84976	UUCAAUUGCUGGAACGAUA, UGAUAAGCCUCAUGCCGAA, GAGUAAAGCCAGCCGGAAU, CAGAAGCACUGGAUCGUUA	0.229847	0.310273	0.639631	0.877925	-0.644689	-0.187831	-0.659922	0.0536783	-0.303122	1.16189
LSM6	11157	GCAAAUCAUCGGACGACCA, CUGACAUGUGAGUAAGAUA, UGGCUUGCCUGGAUGGCUA, GCAGACAGAAGAAUAUGUA	0.354023	0.300611	0.985194	0.850587	-0.0215199	-0.233469	0.272112	-0.0010647	0.135523	1.01456
C13ORF23	80209	UAACAAUGCAGGUCUGGUA, AGGAAGACCUAGCCGCAUA, GCAUUCAGUUCCAAUUUCA, CCAAUGACACCAAUUUAAU	0.252376	0.326689	0.702325	0.924375	-0.509789	-0.11345	-0.458161	0.142898	-0.157631	1.0677
GCA	25801	GCAACAAGGGUCUGCGAAU, GGAAAGGAAGUAACGCAUA, CUAUACUCCUCGAUGGAUA, GUACUAAAACUGCCGAAAA	0.391006	0.382388	1.08811	1.08198	0.121829	0.113671	0.48651	0.41533	0.45092	1.02237
HTR3D	200909	GCUAGUAUGUCAAUAGUGA, UGACUGUUCUGCUGGGCUA, GGUACGUCCUUGAUUAAAU, CCUGAAUUCUGUUAUGGUA	0.405763	0.316549	1.12918	0.895685	0.175275	-0.158937	0.566445	0.0883362	0.32739	0.889801
CHCHD5	84269	UAUCAGGACUUCCAAUAAA, ACGAGGCAGCUGUGGGCAA, GGGACUGUCACUACCUUAA, CAGAGUGGCCAGAUGGAGU	0.137786	0.369114	0.383437	1.04442	-1.38294	0.0626989	-1.76408	0.354189	-0.704944	1.08217
RPL17	6139	CCGGAGAACCCCACGAAAU, CCACGAAGUAUCUGAAAGA, GCUCAGGCCAUCAAGGGUA, CAAUCUUCGUGUUCACUUU	0.0329502	0.0787402	0.0916956	0.222797	-3.447	-2.1662	-4.85117	-2.31937	-3.58527	0.339792
SNX17	9784	CAUGCAAGCUGUUCGGCAA, AUGCGAUGCUGGCGGGUCA, CUUUAUGCUCAGACGGUAU, CCAGUGAUGUCCACGGCAA	0.387319	0.431774	1.07785	1.22172	0.10816	0.288909	0.466066	0.625528	0.545797	1.10806
OR4C15	81309	CAAAUUGAUCUGAAGCAAA, CAGAAGCACUCAAUAAUUU, UCUUAAAUCCCUUGCUCAA, GAUUUACACUUUCAGGAAU	0.392644	0.401828	1.09267	1.13698	0.12786	0.18521	0.49553	0.501141	0.498335	0.835168
KIAA0329	9895	GGAGAUAGGAACAUUAUAA, GUGCUGAGUUGGAAUGAAU, GCAGUAGCGUGGAUCAGUU, GGAGUUUACUUCCGUGUAG	0.382014	0.423123	1.06309	1.19724	0.0882608	0.259711	0.436303	0.590505	0.513404	1.15454
OR52E4	390081	GGUUGUUGGAAGAAAUUUA, CCGAGAGCAAAUUGUGAAA, GGACUGGACACUUUACAUA, UCUCAAGAUGUCCGACUAA	0.431253	0.370431	1.20011	1.04815	0.26317	0.0678388	0.697905	0.360354	0.529129	1.10828
PKNOX2	63876	UGUGUCAGGUGGAGCCUUA, CCACCAAUAUAAUGCGUUC, GAACAAACGAGGAGUCUUG, AAACCAAGAUGCACAGCGA	0.327496	0.360068	0.911372	1.01882	-0.133887	0.0269036	0.104051	0.311252	0.207651	1.06724
IFNE1	338376	GCAGAGAAGCUAAGUGGUA, UCCGAAGGAUCCAUGAUUA, CGGAGAAAUUCCUCAUUCA, GUAGAAAUCAGCCGAUGUC	0.324931	0.358727	0.904235	1.01503	-0.145231	0.0215191	0.0870847	0.304793	0.195939	1.01626
KIAA1409	57578	CCUCAAAGUUCCCGAAGAU, AAAGAAUGAUACCGAAAGA, CCAAAUGGCUGAAGACCGU, AGUCGAGAGUGACGAAGAA	0.410766	0.427471	1.1431	1.20954	0.192955	0.274459	0.592887	0.608195	0.600541	0.911076
LRRC25	126364	AUGAAGAGGAGUACGUGAU, AUGUACAGGCAGUGCUCAA, GCACCAGUGGGAUGAACAA, CGACAUCCGCCGAGACAAC	0.36126	0.395254	1.00533	1.11838	0.00767545	0.161413	0.315777	0.472596	0.394186	1.08436
FHOD3	80206	GGGAAGAUGAUCACCGAUU, ACAAAGAAGGAAUCGAGAA, AUACGGAGCUACUGGUUUA, GAUUGUCCAUAGAAGGAUA	0.378429	0.392986	1.05311	1.11197	0.0746584	0.153113	0.415959	0.46264	0.4393	1.00566
TMEM16G	50636	GGAUAAUCUUCGUGCGGCU, GGAGCCAGGUGGACAGCAA, GAACAGACAUGCACAGGAC, GGACUCUACUGCCGAGACC	0.430636	0.222857	1.1984	0.63058	0.261105	-0.665248	0.694816	-0.518983	0.0879166	0.843761
GIPC1	10755	GCACUCGGGCUCACCAUCA, GGCCGUACCUUCACGCUGA, GCAAGGCCUUCGACAUGAU, CUGGAGAGUUACAUGGGUA	0.411035	0.381965	1.14385	1.08078	0.193898	0.112072	0.594298	0.413412	0.503855	1.03619
NET1	10276	GGAGGAUGCUAUAUUGAUA, GAGUCUCCCUUCAGUCGAA, UCACGUCCUUGGCAAAUUU, UUGGUGAUCUGGACUCUUA	0.297311	0.308751	0.827373	0.873619	-0.273391	-0.194924	-0.104596	0.0451702	-0.0297127	0.993165
RPL37	6167	GGGACUACUUGGUCGAAUU, GUGAAAUACUGUAGGUUUA, GAGUACCACUGGAAACGUA, UGUGUAAGGUGGCUAGCUA	0.337643	0.24655	0.93961	0.69762	-0.0898653	-0.519487	0.169892	-0.344143	-0.0871259	0.972911
ZNF564	163050	GGAGAUAAACCUUACGUAA, GUUCGAAGACACAUGAUUA, GGGACUCAGUGAAAGUAAA, CAGUUAUGUUCGAAAGCAU	0.392805	0.461725	1.09312	1.30646	0.128451	0.385667	0.496413	0.741589	0.619001	1.07851
DEFB124	245937	GGUUCUGGGUCAUGUGCCA, CCAAGCAUGAAUAUGAGUA, GCAAGAAACUUACAUGCAC, CUGCCAAACUUACUGCACA	0.354615	0.237223	0.986842	0.671229	-0.0191086	-0.575123	0.275718	-0.410879	-0.0675803	0.974889
DSCAML1	57453	GAAUAUCAGGCGCGAAUAA, GGAAUAUGUUAGCGUUGUA, CUCAAAGGCUAUCGGGUCA, GGGACAUGCCCAUCCGUAU	0.229745	0.321776	0.639347	0.910473	-0.645329	-0.135312	-0.660879	0.116675	-0.272102	0.8191
ADRM1	11047	CCGGAAAGUCAACGAGUAU, AGACGGACGACUCGCUUAU, AGAAAGAGGGCGACACGAA, CCACGAACUCUCUGCGCUA	0.299584	0.361166	0.833698	1.02193	-0.262403	0.0312945	-0.0881617	0.316519	0.114179	1.08217
LOC150223	150223	CCGCGGACGACUUUGGUUA, CCAAAUGGCAUCUAGAGUU, GGGAGAGAUGGCUAUAUUA, GCGUGUCCCUGCUGGUCAA	0.308373	0.426363	0.858157	1.2064	-0.220687	0.270714	-0.0257694	0.603703	0.288967	0.704058
RP9	6100	UCACAUGAGUUUACGAUUC, GCAAUGAACACGCCAGGGA, CUGGAGUCCUUUUACGAAA, CAUACGAGACAAUAAACGA	0.283333	0.268155	0.788475	0.758751	-0.342863	-0.398301	-0.2085	-0.198781	-0.203641	0.598358
TARP	445347	GAGGAAUAGCCACGGCGAU, GAACACAGAUGUAUCGUCA, GUGUAGACAUCCUGCGGCU, CAUGAAAUUUAGCUGGUUA	0.410239	0.3936	1.14164	1.1137	0.191103	0.155362	0.590118	0.465338	0.527728	1.085
C7ORF34	135927	AGGUUCAGCAGCAGAGAUA, CCAGUUGCCAUCAGUGCUA, GGGCCAUUGAGGCGGACAU, CGAUAAAAUCCUGAGAACA	0.214854	0.0588899	0.597906	0.166631	-0.742009	-2.58527	-0.805478	-2.82205	-1.81377	1.16261
TNT	162083	GGCAAACGCUGACGAUAUU, GGCCAGAGACUGUCGUGAA, GAGUAAUGACAUCGACUGU, ACGAUGAGCUCAGAAGAAA	0.374708	0.372385	1.04276	1.05367	0.0604057	0.0754279	0.394642	0.369457	0.38205	1.04687
SLC35D2	11046	GCUAGGGAAAUACGGAGUA, AAUUAAGCCUACCGAUGUU, GAAAUGUACUCGGGCGACA, AGCCAGAGGUUUCGGAUUC	0.402909	0.209469	1.12124	0.592698	0.165093	-0.754631	0.551216	-0.626198	-0.0374911	1.17955
DCDC1	341019	GAACAUGGCCGCAAGACGA, GAUAUCAAAAGACGGAAAA, GUAGCACCCUAGUCACUUA, CAAGGAAGCCCUCGAACCU	0.472826	0.489241	1.31581	1.38432	0.395947	0.469178	0.89649	0.841761	0.869125	0.681562
MGC11102	84285	CUCUGAAACAGGCGUGAAA, CAAUGGGACUUAAACCUUA, CCUCCAUUCUGUUCCGCUA, GCACAUAUCUUCCUGUCGU	0.323555	0.426849	0.900405	1.20778	-0.151354	0.27236	0.0779269	0.605678	0.341802	0.890574
UACA	55075	GCAAAGAUGAGCUCGCUAA, GAAGAAAGCUUAAGGACUA, GCAAGAGAAUGACAAGUUA, CAAAGCAGAUCUAUGUUAA	0.220645	0.462379	0.614023	1.30831	-0.703635	0.387708	-0.748084	0.744037	-0.00202369	0.921367
NPAT	4863	UAGAUGAACGUGAGCGAAA, UCAGAGAGCCCGAACGAGA, GGGUUUGCGAAGUGAGAAA, CAGUAUAGUCUUAGCAGAU	0.477585	0.391827	1.32905	1.10869	0.410396	0.14885	0.9181	0.457527	0.687813	0.978475
ELP4	26610	CGGCAGAUUCCUCGGCUUA, UGAAAAUAGCUUGGCGUUA, GGUCCUAGAGCCAGCGUGA, CGGUAGUGUUGCCGCGAGU	0.352389	0.177215	0.980647	0.501435	-0.0281937	-0.995865	0.26213	-0.915558	-0.326714	0.497079
OR52H1	390067	CAGAUCAGAGAUAAGGUUA, CCAGAAAGCCCUCGGCACU, CCAUGUGUGGAUUGGAAUU, GAGCAUAGUCUUCAUGAAC	0.313557	0.50337	0.872583	1.4243	-0.196635	0.510252	0.0102025	0.891028	0.450615	0.959855
FLJ10241	55101	AGGGAUUACUUGCUCCAAA, CCAACUAUUUCUACGAUGU, GCGCAGUCAAGUUUCGAGA, CGUAGGAGACACAGCGCCU	0.152951	0.301461	0.425639	0.852991	-1.2323	-0.229398	-1.53877	0.00381881	-0.767477	0.939301
FRS3	10817	CAACACACCGGCCAGUGAA, GCUCACACCCUCUUCCAAU, CCAGGGAAUAUUUGCAUUU, GCACCGACCUGCCUCUGUA	0.272073	0.354046	0.757139	1.00178	-0.401369	0.00257094	-0.296005	0.282065	-0.00697002	1.11469
CFDP1	10428	GGGGUACAUUGAACGGAAA, GCAGUUUGAAAUUGAGCGA, GCCGUCGGGUGGAGAGUAU, CCUUGAUGUUACGGGCUAA	0.373397	0.370871	1.03911	1.04939	0.0553462	0.0695512	0.387075	0.362408	0.374742	1.07948
PGBD1	84547	CGAAAUACAGGGUGAGGAU, GCAAGGAAGGUGUAGCUAA, AUAAUGAGCCUGAGAUCCA, ACACAGGGUUAUCUGGUUU	0.384595	0.490899	1.07027	1.38901	0.0979774	0.474058	0.450836	0.847614	0.649225	1.03443
MPEG1	219972	CCUGGUAGAUCCUGCUAUA, AGAUCCACGAGGAGGGUUA, UCAUACUGUUACAUGGAUA, GCAUAUGAAGUCCGAACAU	0.331446	0.185491	0.922366	0.524853	-0.116588	-0.930014	0.129924	-0.83657	-0.353323	1.05713
POMC	5443	GACAAGCGCUACGGCGGUU, CAGUGAAGGUGUACCCUAA, GGCCGAGACUCCCAUGUUC, CUACAAGAAGGGCGAGUGA	0.345669	0.339584	0.961946	0.960862	-0.0559723	-0.0575989	0.220583	0.209891	0.215237	0.869
ZNF20	7568	AGAAGAGAGACUUGCGAUA, CUUGGAUGGUUUCGUAAUA, CGAGCCUGUUCUUGAUUAA, GCAUGAGAUUUCAAAGGCA	0.275042	0.360272	0.765403	1.0194	-0.385709	0.0277213	-0.272582	0.312233	0.0198254	0.912786
ILDR1	286676	CCAAUGACUGCAACGACAA, UAGAUUACCGGCAGCGCAA, AAAGUUAGAGUUCGAGGAA, ACUACUACUCAGCGUCAUA	0.158489	0.31907	0.441051	0.902817	-1.18098	-0.147495	-1.46202	0.102061	-0.679982	1.05427
LECT1	11061	GUGCUACAUUAAAGCGCAA, GACAGAGAACUCCGACAAA, ACGCUACGCUGACGGUGAA, UGUUAGAACUCUGCGGUGA	0.284128	0.514744	0.790688	1.45648	-0.33882	0.542489	-0.202454	0.929696	0.363621	0.912095
SLIC1	124460	CGUUCAGGGAGGAGAUCGA, GCAAGGACUUCGUGACUCU, GCUGGAAGCACGUCAAACU, UCUCUAAGUUUGUGGUGUA	0.197326	0.194352	0.54913	0.549923	-0.86478	-0.862698	-0.989099	-0.755824	-0.872462	1.09421
LACRT	90070	GGAAAACAAUUCAUCGAAA, GCUGGGACCUCUAAGCCUA, UGGGAUCAUUGGACUUAAA, UGAAGAGAUCUCAGGUCCA	0.228951	0.416107	0.637138	1.17739	-0.650322	0.235589	-0.668348	0.56157	-0.053389	0.905395
WISP1	8840	CGCCAGGUCCUAUGGAUUA, AACCUGAGCUGUAGGAAUC, CCAACUAGGCAGGCACAAA, ACUCGGAUCUCCAAUGUUA	0.162304	0.185078	0.451667	0.523682	-1.14667	-0.933237	-1.4107	-0.840436	-1.12557	1.19002
LOC126147	126147	UCGAGCACCAACAAAGUAA, GAGCAGGCGUGCGGAACUU, GCAAUGGCAGCCUGACUUU, ACAUGAGCCUUCGGAGGUA	0.242675	0.268179	0.675329	0.758819	-0.566338	-0.398172	-0.542738	-0.198626	-0.370682	0.847926
LOC112703	112703	CUUCAAGGUCACCGAAUGA, GCUCUUGUGUGACGUCAUA, CCAGACGGCUCCAACGCUA, GCGGCGAAUUCGACCAGUU	0.172858	0.145005	0.481038	0.410297	-1.05578	-1.28526	-1.27476	-1.26269	-1.26873	0.716676
RBM17	84991	GCAAAGAGCCAAAGGACGA, UGAUGAAGCAGUACGGAUA, GAACAUGGUUGGUGCGGGA, AUGAAGAUUAUGAGCGAGA	0.191806	0.108639	0.533767	0.307398	-0.905718	-1.70182	-1.05033	-1.76235	-1.40634	1.00953
LY64	4064	GAAAUUAGUUCUCAGUGUA, GAAUAAUGCUAUACACUAC, UAACUAGGUGCCAGAUUAA, GAAUAUCCAAUCUCGAGUU	0.234356	0.123336	0.652179	0.348982	-0.616659	-1.51877	-0.618	-1.54279	-1.08039	0.583848
FAM33A	348235	CCCUUGAUGUCUAGAGAUU, GUACUAGGUGAAUAGGAAA, CGGUAUGUGGCUUUGUAAA, AGGGUUCAGUAUUUAGUAA	0.245055	0.318584	0.681952	0.901442	-0.552258	-0.149693	-0.521679	0.099425	-0.211127	0.893452
LIMS2	55679	GCAAUAUGUCGGACGCCUU, GUAAGAGGUGCUACGAGAA, GGAAGUACUGCGAACACGA, CCAUGUGAUUGAAGGCGAU	0.21018	0.371305	0.584901	1.05062	-0.773736	0.0712371	-0.85293	0.36443	-0.24425	0.926852
CLDN20	49861	AAUGAAAUGUACUCGCUUA, GGAGCUAUCUAUAUCGGAU, GGAUGGACUGUACGUGGUA, ACUGAGUAAUGCAUAUGAA	0.402963	0.359207	1.12139	1.01639	0.165284	0.0234497	0.551503	0.307109	0.429306	0.943056
AMIGO2	347902	CAGGAUAGCUUUAUGAAUU, GAAUAAGCAACGCCUGUUA, CCACUUAAUUUGUGCCUAU, GCUCAGUGAUGGAUUUUAA	0.401497	0.265234	1.11731	0.750486	0.160026	-0.414103	0.543638	-0.217735	0.162952	1.01193
HES2	54626	CCUCAUAAACAUUGACAAA, GGCACAUGCUCGUGGGAAA, GCACUAAGCUGCUGGGAAC, GGGCAAAGGUGAACGCAGG	0.289851	0.374775	0.806613	1.06044	-0.310051	0.084657	-0.159426	0.380527	0.110551	1.06009
BRI3	25798	GCUCAUGACAACUCAAUAA, UGAUUAAGCUUCAGGACUG, GAGAUUCAUACCAUUGUUA, AUCCACAGCCGGACCGUCA	0.308733	0.444693	0.85916	1.25827	-0.219001	0.331441	-0.0232483	0.676545	0.326648	0.920052
C13ORF1	57213	AGUAAGUAGUGGUUGAUUA, GAGAUAAACGUUUCAGUAA, CUUAUGACCAUGUCGAAUU, UUGUCCAGCAUCAGGUAUA	0.27961	0.240119	0.778113	0.679424	-0.361949	-0.557617	-0.237046	-0.38988	-0.313463	0.766454
ARHGAP21	57584	GAAAAUAGCAGAUCGGUUA, GAUGAUAAAUGGCGAGAUU, GGAUCUAAUUAGUCGAAGA, GCACAGAGAUGCUACCGAA	0.306853	0.211118	0.853927	0.597363	-0.227816	-0.743321	-0.036432	-0.612631	-0.324532	0.66074
ACTR2	10097	GCAUUUAGAUCAUUCCUGU, GAAAGAGCAUUUAUCGUUU, GAACAUGGAUCUUAGAGUC, AGAAUGGAAUGGACUCUUA	0.110332	0.326694	0.307038	0.92439	-1.70351	-0.113426	-2.24353	0.142927	-1.0503	0.810805
IL16	3603	CGCCAAAGCUUGAAAGGUU, UGAUGGACCUGUCACGAUU, GAAGGGCAAUGAGGUUCUU, AGACGAAGCUACUUGACGA	0.366966	0.392581	1.02121	1.11082	0.030283	0.151624	0.34959	0.460854	0.405222	0.765299
POLDIP2	26073	GAGGCAAGCCAGUCGGGUU, CAACAGUACAGUCGCGCUU, GAGCGGCACUGGAGGAUAU, GGUAUGGAUUGAUGACUAA	0.0707351	0.142536	0.236995	0.453505	-2.07707	-1.14081	-2.70521	-1.42191	-2.06356	0.425428
LOC554235	554235	CCGCGAAAUUCCAACACCA, CCAAAAUAAUCCAUGAAUC, GAUACCAGCCUCACGGACA, GCACACCCGCAGAGAGAAC	0.37719	0.30681	1.26376	0.976172	0.337726	-0.0347926	0.702959	0.2078	0.455379	0.723261
2015-09-01	9403	GGUCCAGUUUUACGAACAA, UAUUAAAGCUUUUGGACGA, CUAAGGAGUUGGCAAGCUU, CAGACUUGCGGUUAAUUAU	0.275008	0.293413	0.921404	0.933548	-0.118094	-0.0992034	0.0596283	0.112891	0.0862597	0.735796
OR8U1	219417	GGAAUUUCUUGUACAAACA, AGGCUAACUUGCUCAGACA, CGACAGAGUUUAUUCUUGU, CCUACUCAUUAGAGCGGAU	0.326955	0.247573	1.09545	0.787699	0.131526	-0.344284	0.411935	-0.248233	0.0818509	0.684031
TMC2	117532	GGAAUGAGGUAGAGAUCGU, CAGUUUAGGACACGGGUUU, GGGUCAGCGUGUUCGGCUA, GCAUUAAUGUGCUGCGCCU	0.348329	0.170413	1.16707	0.542199	0.222885	-0.883105	0.540876	-1.04218	-0.250652	0.700327
LOC346653	346653	GUUAGGACAGUGACCGAAA, ACCCAGAGAUUGUGUUUCA, UAUCUGAAGCUCCACGAAA, CAAAGACCCGAGAAUCAAA	0.219953	0.122121	0.736944	0.388552	-0.440373	-1.36382	-0.395227	-1.75051	-1.07287	0.782292
SH3BGRL2	83699	GAUGGGAAUUGUAGGCAUA, CCGAUACUGUGGAGAUUAU, CGGGCUUCGUGGCGAUAAA, UAUAGUAGAUGCCGGAAUU	0.198995	0.22719	0.666725	0.722847	-0.584837	-0.468238	-0.599119	-0.430878	-0.514998	0.960595
MLANA	2315	GGGUUUGAUCAUCGGGACA, UUUCGAACCUUGACCGACA, GGUAAGACAUAUAACGCAG, CUUAAGAGCCAGCGAGACA	0.442484	0.375067	1.48253	1.19335	0.568059	0.255012	1.02804	0.634825	0.831435	0.621235
ZNF597	146434	GUGCAAAACAUGCGAGGAA, ACAUGAAUAGCCACGUAAA, GAGCCACAUGCUAGCGGAA, CUAUGGAACUUGACGAGCU	0.2816	0.335889	0.943492	1.06869	-0.0839182	0.0958484	0.107863	0.400298	0.254081	0.958664
C11ORF31	280636	UGAAGAAGUACCUGUCGUA, GACCGUUGUUAUCGAGCAU, CCGUAGCCGAGAAGCGAGA, CUAGUAAGGCAUUGUAAAA	0.23409	0.159059	0.78431	0.506076	-0.350505	-0.982575	-0.268389	-1.18875	-0.72857	0.86085
AP2M1	1173	GUUAAGCGGUCCAACAUUU, GCGAGAGGGUAUCAAGUAU, AGUUUGAGCUUAUGAGGUA, GAACCGAAGCUGAACUACA	0.214073	0.22984	0.717244	0.731278	-0.479464	-0.451508	-0.450399	-0.406227	-0.428313	0.846369
MBNL3	55796	GGGAGAAUGAUUGCCGCUA, GAGAUUAAUGGGCGGAACA, CCAUGAUUGAAGCGAGUGA, CUGGAGGUUUGCCGAGAAU	0.0975387	0.083501	0.3268	0.265674	-1.61352	-1.91227	-2.05097	-2.55865	-2.30481	0.413869
LIMS3	96626	GUGCUGAGUCAAAGGGAAA, GCGAUGAAUCCCAGAACUA, CAGCCUUGACAGCGAAGAA, CCAUUUGGGACAUGACUGA	0.295016	0.230455	0.988439	0.733234	-0.0167767	-0.447654	0.202625	-0.400548	-0.0989617	0.973909
TSHB	7252	UAUAGUGACUGCAUACAUG, GUACCAAACCUCAGAAGUC, UAUUGUAUGACACGGGAUA, AGAGUGUGCUUAUUGCCUA	0.309045	0.318584	1.03544	1.01363	0.0502505	0.0195371	0.297225	0.287854	0.29254	0.722505
OR52L1	338751	GGUAGGGAUUCCAGGUUUA, GGUUCAUGCCCACGAGAUU, CCGCUUUGGUCAUCAUGUA, CGACUUAAGGCGUUUAGCA	0.349895	0.349655	1.17231	1.11249	0.229356	0.153793	0.550009	0.48568	0.517844	0.835593
FST	10468	GGACUACAGCUUUCCUAUA, GUAAAGAAACGUGUGAGAA, GGUAAACUCUCUAUAAGUG, UGUGUGACCUGUAAUCGGA	0.368355	0.310868	1.23416	0.989085	0.30353	-0.015833	0.654696	0.235737	0.445216	0.903555
MRPL3	11222	UCGUAAAGCUACAUCCAUA, AAGCCCAAUUAGCAAGUAA, ACGCAUGGUCAAACGAAAA, CAUGUUAAAGGCCGGACAA	0.293835	0.421156	0.984483	1.33998	-0.022562	0.422217	0.194459	0.881199	0.537829	0.770922
ZNF611	81856	GGUCAUCGGUGAACUCAUA, CGUCAUUAGACAUCAGAGA, CUUAAAGACAUAGGAGAAU, AGAAGAAUUCAUACUGCAA	0.160728	0.115855	0.538514	0.368615	-0.892944	-1.43981	-1.03397	-1.86248	-1.44823	0.86838
NYD-SP18	84691	AGACUUGGUAGACGAGAUA, GGAAUUGGAGAGACGUCUA, CUUCAUUCACGUACGGAGA, CUGUGGAUGGAGAGCCGAA	0.188039	0.329146	0.630018	1.04724	-0.666535	0.0665926	-0.714425	0.35719	-0.178617	0.814081
PRG4	10216	GAAAGAGACUUACGUACUA, CAAGUAACAUCUACCACAA, AGACAGAGCUACUAAUUCU, GCUAUAGGACCUUCUCAAA	0.274125	0.251667	0.918447	0.800724	-0.122732	-0.320623	0.0530827	-0.213369	-0.080143	0.583797
CARD9	64170	GAACUACGACCUGGCCAUG, CGUAAGGACUCCAAGAUGU, GAAGAUGGCUCACCCAGGA, ACACCCAGCUCUCAGACAA	0.253432	0.179604	0.849115	0.571442	-0.235968	-0.807321	-0.106735	-0.930515	-0.518625	0.911525
LOC283677	283677	GGACAAGAGUCGCCUGUUU, ACAGUUCAGUGGAGAGUCA, GAUUGUAAGACGCGUGGAU, CCAUAGUUAUAUCAGGUCA	0.330265	0.322876	1.10654	1.02729	0.146057	0.0388437	0.432443	0.316302	0.374373	0.925208
SPANXF1	171490	UCAUAGAAAUAACGACUGA, GAAUCAACCCCGACCAAAU, UCAAACUUCGGCAAUGAAA, AGGCUGAAGAGGAGCGUCC	0.506629	0.331498	1.69744	1.05472	0.763362	0.0768628	1.30369	0.372323	0.838007	0.615594
C21ORF70	85395	GGGAAGGACUGGGCGUUCA, AAAUGAAGCUGAGGCGUGA, AAUAAAUGGCUCUGUGAAC, GACACAUGUGGGCCAAGUA	0.475324	0.342507	1.59256	1.08975	0.671344	0.123996	1.17382	0.441773	0.807795	0.888106
BTBD3	22903	UCUGAGGGAUUCUGCGAUA, GAAAUGCGAUGAUGUUCAA, GUGCCAAGAUUGAACUUAA, GACAAGAUCUGGCGUUGAG	0.267561	0.218271	0.896452	0.69447	-0.157701	-0.526016	0.00372754	-0.516013	-0.256143	1.14042
ATP6V0B	533	GGAACUACCAUGCAGGCUA, UCCUAGUGUUUGUGAAAUA, UGGCAAUUGUCAUUAGCAA, GAGUGAAGAUGGGUGACUA	0.171823	0.201997	0.575687	0.642691	-0.796643	-0.637802	-0.898055	-0.68073	-0.789392	0.831266
FRMPD2	143162	GGUCCUAAGUUUGAAGUCA, GAUGAACGCACGGCUGUUU, UAACCAGACUUUCGACAGA, AGAAAGGGAUGAAUCAACA	0.28452	0.16262	0.953273	0.517405	-0.069038	-0.950635	0.128865	-1.14169	-0.506411	0.982324
MAP1A	4130	CCACUGAGCAUGUCUCUUA, GGAGGAGACAGCAAACGUA, GAUAAGCCAUUCCCUCUAG, GUAAGACCCUCUAUAAAGC	0.219957	0.245548	0.736959	0.781257	-0.440344	-0.356132	-0.395186	-0.265691	-0.330438	0.957663
GOLGA7	51125	GAGCGAGGACUGCGAGUUA, GGAAAGAUAUGAUACGUGC, CAGUGGAAGAUAAACCGAA, GCUUAUGCCUUUCGUUUAU	0.292039	0.296453	0.978467	0.943221	-0.0314047	-0.0843323	0.181979	0.134804	0.158391	1.04434
RALGPS1	9649	GCACAAGCAUUUGGAUGAU, AAUAUGAUGUGUCAGUUGA, GGAAUGGUCUGAUGGCUAG, GAACAAAGAUCCAAUCAGA	0.348705	0.310989	1.16832	0.989468	0.224438	-0.0152746	0.543068	0.236559	0.389814	0.93642
KIAA0368	23392	GCAGAGUGCUCCUAAUUGA, CCAGUUACGUGUUAAAUGA, GAUUAUACCUGCAGGAGUU, GUGAUUGCCUCUAGUGAUA	0.12534	0.177865	0.419946	0.565909	-1.25172	-0.821358	-1.54034	-0.951197	-1.24577	0.832499
ST18	9705	CGACAUGGGUGGAAGACAA, ACUGAAAUGUCCUGUGAUA, GCAGAAUGCUCUCGCAGAA, UGGCAGUAAUGACGGAAGA	0.28422	0.359943	0.952269	1.14523	-0.0705589	0.195631	0.126718	0.547328	0.337023	1.00431
SLC39A10	57181	CCACAAACCUGAUCGUGUA, UGCAUUAGCUGUAGGAACA, CAUGAAUGUUUGAACGUCA, AGAAAUAGAGAUCGAACCA	0.409196	0.478859	1.371	1.52358	0.455225	0.607464	0.868793	1.15416	1.01148	0.911789
PSMF1	9491	CAACAUAUAUCCUCGACCA, GAGUGGAAAGAGCACGAUA, UCGGAGAGGUGGCAUGAUU, GCUAAGAGGCACGAGAUCA	0.03769	0.126586	0.126279	0.402757	-2.98531	-1.31202	-3.98708	-1.67418	-2.83063	0.648576
ANXA2	302	CGACGAGGACUCUCUCAUU, AUCCAAGUGUCGCUAUUUA, AAAACCAGCUUGCGAAUAA, GGAAGAAAGCUCUGGGACU	0.290746	0.369417	0.974135	1.17537	-0.037806	0.233115	0.172945	0.602559	0.387752	1.04651
RANBP6	26953	GAUUCUGGCUGUUAAGUUA, CCAAAUAAUUCCAAUCUUC, GUAUCGACAUGCUGGAUUA, GGCCAAUGCUACUAAAUAU	0.288393	0.200998	0.96625	0.639513	-0.049531	-0.644955	0.156396	-0.69127	-0.267437	0.913691
HIC2	23119	GCUACGAGACGGUGUCCUA, CAAAGGCUCAGACGAUGAA, CAACAUCUGUGGCAAAAUG, CAACAGUGCCUCUUAUUCU	0.175417	0.181803	0.587727	0.578439	-0.766781	-0.789763	-0.855909	-0.904642	-0.880276	0.949716
ARL4C	10123	UGGACAAGCUCUAUGAGAU, GGCAACAUCUCCUCUAACA, CAGGUAGAAUUAUGACUUU, GUGGUGACAUGUUCAGAUU	0.0267947	0.0387755	0.0897748	0.123371	-3.47755	-3.01892	-4.6818	-4.18929	-4.43554	0.37565
OR4X2	119764	GGAUUAGGACAUUGAGACU, GAGGGUUUGCUUUGUGAUA, GUGGGAGGCUUCAUGCAUU, GCUCUGAAGGGUGGUGCAA	0.480234	0.460691	1.60901	1.46577	0.686169	0.551663	1.19474	1.07194	1.13334	0.719496
OR1N1	138883	UCUGAUGUUUGGUGAUCUA, GAAUAUACAGACUCGGCAU, UCAACGAGAUGAUGGUUUU, CAGCAGUCCCUCUUCGGAA	0.33128	0.3105	1.10994	0.987915	0.150483	-0.0175418	0.43869	0.233219	0.335954	1.05516
C20ORF108	116151	CAUAUGUGUUAGAGAGAUU, GAAAGAAAUCCCAGCGUAG, ACAACAGGCAGCAGCGUCA, GCUAAGAGUAGAAAUUCGA	0.388361	0.346663	1.30119	1.10297	0.379832	0.141398	0.762387	0.467416	0.614901	0.845333
CAPZA3	93661	CAAGAAGUGUGUUGUGCAA, GGAAAGAGUAAUUCGCAGA, UAGCUUGCAUUGAAGAUCA, ACCACAAUGUAAUGGGCGA	0.298165	0.352929	0.998991	1.12291	-0.00145588	0.16724	0.224248	0.505494	0.364871	1.14287
SELENBP1	8991	GCAGGUUGAUGUAGACACA, GGGAGCCACUUAUAUGUAU, GAUUGUAGCUCUGACAUCU, CCCAAUGUCUUACGAGAUG	0.403279	0.388035	1.35117	1.2346	0.43421	0.304048	0.839134	0.707079	0.773106	0.940998
KRT4	3851	GGAAGCAGCUAGAUACCUU, AGGCAUCAGCGGAGGAUUA, GAACAAGAGACGAUAGAGG, GUGCCAGACUCUUCAGGUA	0.417838	0.420558	1.39995	1.33808	0.485375	0.420168	0.911346	0.87818	0.894763	0.974051
SYPL1	6856	GUAAAAUAAUCCACCGUUU, GGAAAGAUUACGUCCUCAU, UCUGGAUAGUCGUAAACUU, GCAAAGACUAGGUGUAUAU	0.340348	0.455444	1.14032	1.44908	0.189442	0.535135	0.493675	1.04758	0.77063	0.956168
OR1N2	138882	GCGCAGAUCACACGAACUA, GCUCAGAUACCCAUGUAAA, GAGACAUGAAGGAGGCUUU, CCUUAUGUUUGGUGGCCUU	0.304033	0.38936	1.01865	1.23882	0.0266593	0.30897	0.263929	0.71433	0.48913	0.781307
LRCH2	57631	GAUGGAACAUUUACGGGAA, UGUAAUAAAGUGACCGAAA, GAGCCUCAGUGGUCGGAAA, CAGAUAUGUUUAAAGGGUA	0.263253	0.428789	0.882019	1.36427	-0.181119	0.44813	-0.0293235	0.919383	0.44503	0.987561
ZP4	57829	GGAAUGACAGUGCGUGUAA, GUACUAAUAGCUUGGGACA, AGGGCUAGGCUGUUGUUAU, GCAGAAUGACUCCGACUGU	0.251726	0.265257	0.843398	0.843965	-0.245715	-0.244745	-0.120492	-0.101563	-0.111027	1.08973
WDFY4	57705	CUCAUGAGAUCCUGCGAAA, GAGAAGGACCAGCUCGAAU, GUGUAGCGGACAUCAGAAA, GGACAGACUCGGAGACGCU	0.27743	0.346757	0.929521	1.10327	-0.105441	0.141786	0.0774862	0.467988	0.272737	1.07691
COMP	1311	CGAGUCCGCUGUAUCAACA, UGUGAGACCGGGCAACAUA, CGACAACUGCCCUAGGGUA, CAAGAAGUCCUAUCGUUGG	0.302049	0.228531	1.01201	0.727113	0.0172169	-0.459748	0.250602	-0.418368	-0.083883	0.993939
ODF2	4957	GGCACAACAUCGAGCGCAU, CAAAUGACCUGCACGGACA, UGGCUGAGACUGAGCACGA, CGAGACAAAGAGAGCUUGA	0.298003	0.224159	0.998447	0.713202	-0.00224195	-0.487617	0.223139	-0.459434	-0.118148	0.982726
HTN3	3347	GACUGGAGCUGAUUCACAU, GGACUCGUGUAUUCUCAUU, GCAAAGAGACAUCAUGGGU, AAUCUUGGCUCUCAUGCUU	0.424447	0.397936	1.42209	1.26611	0.508017	0.340399	0.943303	0.760642	0.851972	1.03128
FLJ42957	400077	CCGUACAGCACGAUGAUUA, UUUCAACAGUCGUGUACAA, CAGGGAUGGCACUGUGUUA, UGGCAGGAAUGUUGCGAUC	0.240349	0.245384	0.805279	0.780734	-0.312439	-0.357097	-0.214664	-0.267112	-0.240888	0.947986
C9ORF21	195827	GGAAUAGGUUGGAUCACAA, GCUUGAACCUGUUGAAUUG, UUGUAGGAGUUCAGCAUGU, AAAUCUAUGUCGAUCCUGA	0.23783	0.357808	0.796842	1.13843	-0.327635	0.187047	-0.236111	0.534679	0.149284	0.759527
SAFB2	9667	UGGCAAUGGAGGACCGAUA, GGCUCAAGAAGGCGGUUAA, CAUCUGACGAGGCGACCAA, UGAAAUUGGCAUCGAGUUA	0.239715	0.370718	0.803158	1.17951	-0.316245	0.238187	-0.220036	0.610033	0.194998	1.08204
ZNF585B	92285	GGUCAGACUUGAUUACACA, GGACCAUAAUCAACAUAGA, CAACAGGUCCAAUUUGAAU, CGACAGAAGUCAGAGUUGA	0.143535	0.32811	0.480909	1.04394	-1.05616	0.0620433	-1.26434	0.350487	-0.456925	0.982797
L3MBTL4	91133	GUUCAUGAAUACAUCGUUA, GGGAUGAUAGUUACGAUUA, GGACGGACGCUUGGAGCAA, GGGUUUGGUUUACGAACAU	0.152633	0.359702	0.511391	1.14446	-0.967502	0.194665	-1.1392	0.545903	-0.296649	0.988228
C14ORF169	79697	UCUAAGGAUCCGCGAAGAA, CCGCUGACCUGGAUUCGAU, GGUCCAGGAAGAUACGAAA, AGGAAACUCUGGCGUGUAU	0.202691	0.378734	0.679107	1.20501	-0.558288	0.269049	-0.561649	0.655508	0.0469294	1.11177
KRTAP19-4	337971	GGGUUAUGGCUGUGGCUUU, UAUCAGAGGUCAUAAGAAG, GGAUAUGGAUUCUCAAUUC, GCUACUAUGGCAGCUAUUA	0.436801	0.54377	1.46349	1.7301	0.549409	0.790858	1.00172	1.42439	1.21306	0.890486
GNG2	54331	CAACAACACCGCCAGCAUA, UGAAGCACAUGCCAAGGAA, GGACGCCCAUGAAGAUUUA, GGAAAAGUCAGCUUAAUUA	0.121971	0.156523	0.40866	0.498008	-1.29103	-1.00576	-1.59582	-1.22291	-1.40936	1.00572
CAMTA2	23125	CUUCUGUGCUCUUUGAGUA, GGUGAAAUAUCGGAAGGAU, GUAGUGGUCUUGGUAGAAA, GCACUUAAGUUUGCACUCU	0.328223	0.285487	1.0997	0.908329	0.137108	-0.138713	0.419812	0.0546742	0.237243	1.09235
ITGA1	3672	AGACAAAUAUCACGAAGUU, GGAUUUAAAUGGUGACGGU, CAGCUAUAACCGAGGAAAU, CCUUCUACAUGUUGGACAA	0.315071	0.447645	1.05563	1.42427	0.0781099	0.510219	0.336545	1.01087	0.673707	1.12782
CHCHD4	131474	GGAGGGAUCAAGUUAAUGA, GGAUUGAUACUGCCAAAUG, GUGGAGAACAGUUUAAGUC, GAGGAAACGUUGUGAAUUA	0.36548	0.219285	1.22453	0.697695	0.292223	-0.519332	0.638738	-0.506166	0.0662864	0.605784
BGN	633	CCAAAGUGGGUGUCAACGA, GGAGAACAGUGGCUUUGAA, CCAAAGAGAUCUCCCCUGA, GAACAACGACAUCUCCGAG	0.257722	0.36586	0.863487	1.16405	-0.211754	0.219153	-0.0725604	0.581986	0.254713	1.02303
RPS27L	51065	AGACAGUGGUUCUUUGUGU, GAAGGGUGUUCAUUUAGAA, GCAACACUAAUGAUUCAAA, CUGGCUAAUUUGUGUCUCA	0.273345	0.435818	0.915833	1.38664	-0.126843	0.47159	0.0472801	0.95395	0.500615	1.18365
HIST1H4C	8364	GUAAGGUGCUCCGGGAUAA, GAGGUGUGCUUAAGGUUUU, CGGCUGAAUCUAAGAAUAC, UAGAGAACGUUAUUCGAGA	0.290679	0.243902	0.973908	0.776021	-0.0381423	-0.365833	0.17247	-0.279985	-0.0537576	0.780205
LOC152485	152485	AGAACAUGUUUGAGCGUCA, GGACCAUGAUGACGUCUAA, CCAGAGAAAGGGUUCGAAU, GCACUUUAAUCGGGCGAGA	0.219684	0.195311	0.736043	0.621418	-0.442137	-0.686364	-0.397717	-0.752285	-0.575001	1.14683
MYH10	4628	CCAAUUUACUCUGAGAAUA, GGGCAACUCUACAAAGAAU, GAGCAGCCGCCAACAAAUU, GGAAGAAGCUCGACGCGCA	0.197479	0.275316	0.661646	0.87597	-0.595868	-0.191046	-0.614688	-0.0224384	-0.318563	0.850415
MGC27121	408263	GAGAAGGUGCCUCGAACGA, CAGUAGGUCGUUUGUACAA, GAGGUACACUUUUGGGCAA, UGAGGGGAUUAUUUGGAAA	0.217369	0.188587	0.728285	0.600024	-0.457424	-0.736908	-0.419292	-0.826761	-0.623027	0.921302
TFF1	7031	CCUCCCAGUGUGCAAAUAA, CAACACAGAUUGACUGCUC, AGAAGAGGAGUGUGAAUUU, GCCCAGACAGAGACGUGUA	0.285076	0.339742	0.955136	1.08095	-0.0662224	0.112302	0.132838	0.424543	0.278691	0.946867
WBSCR28	135886	CCGUAUGGCUGGUGCUACA, UCUCAGUGCUGUUGGUUCA, GAGAAUAAAUGUAUCCCCA, CGAGAUCACCUCUAUAAUU	0.190095	0.1115	0.636906	0.354757	-0.650847	-1.4951	-0.692283	-1.94395	-1.31812	1.06343
LBX2	85474	GCGCAGAGAUCUUUGCAAA, CCGCAAACGGCGCAAGUCA, AGAUACAGGUGGACGAUUG, GAGCGAGACGGGCUAGCUA	0.271184	0.373932	0.908592	1.18974	-0.138296	0.250641	0.0311163	0.628383	0.32975	1.10127
LOC340069	340069	CGUAAUAAAGGUUGUGUUU, GAAUACUGCUCCUGCGUUU, CAGAGAAUACAUCGAGACA, GGUUGUGAGGGUAGGUACU	0.312943	0.324808	1.0485	1.03344	0.0683317	0.0474486	0.322744	0.328982	0.325863	1.05302
RASL10B	91608	AGGUUGAGCUCUCCGGCUU, CCAUUGAGCUGUUACCCGA, GAGACGAGGGUGAUCGGAA, UGUCGCACCUGGUACGCAA	0.25229	0.301883	0.845289	0.960497	-0.242483	-0.0581474	-0.115931	0.173387	0.0287277	1.05057
CIP29	84324	GCUAAAGCUUGCCGAACUA, AGAAGAGGGCUGAACGAUU, GCAGCUAGGUUUGGGAUUU, AGAUGUACUGGGAGAUGAA	0.217261	0.343246	0.727924	1.0921	-0.458141	0.127105	-0.420304	0.446355	0.0130257	0.86378
STAU2	27067	GAAAUUGCUCUGAAGCGAA, GGAAGGAAAGACUCGACAA, CCGUCUUACAGGAGCUUAA, GGACUGUAGUUUAGAAAUU	0.323039	0.450173	1.08233	1.43231	0.11414	0.518343	0.387396	1.02284	0.705119	1.0883
LOC162073	162073	GAUAGAAACUGCACGGUAU, ACUUAGAGAUUUCGAUCAA, GGAAAAUGAACCUCGGUAA, GAAAGGAGAAUUCGAGUGA	0.203947	0.167438	0.683318	0.532736	-0.549371	-0.908506	-0.549063	-1.07961	-0.814336	1.21357
DSG1	1828	CGAGAUGGGUCGAAUGUUA, CAAAUUUGCUCGAGAUUAG, UUGAUGAUCUGUUGUGAUU, GUGACUGUGUUAAAUGUAA	0.244312	0.280121	0.818558	0.891257	-0.288843	-0.166086	-0.181362	0.0143403	-0.083511	0.898883
LOC100037417	100037417	GAAUGUUGCAUGCGGGAUA, GAGUGGAUAGGGAUUGUAA, UGGGAGAUUUGUUCUAGAA, CCUAAUAUAAUGUACGUAC	0.108594	0.0552995	0.363839	0.175946	-1.45863	-2.5068	-1.83236	-3.43468	-2.63352	0.873246
C5ORF4	10826	GUAGAGGGAAGGUCGGCUU, AGAAAGAACAGAUACGGUU, CAGGAGUUAGCUUAAGAAA, GGUCUCAAUUCAUGACAUA	0.39251	0.247831	1.31509	0.788521	0.39516	-0.342779	0.784021	-0.246016	0.269002	0.89043
UAP1L1	91373	CCUCUUCCAUGGUCGGUUU, AGGUUAUCCUGGAGCGGAA, CGUCAUGACCAGCGAGUUC, GAGUGGAGUUUGUGCACGU	0.373153	0.242405	1.25024	0.771255	0.3222	-0.37472	0.681047	-0.293081	0.193983	0.904397
ELAVL1	1994	GACAAAAUCUUACAGGUUU, GACAUGUUCUCUCGGUUUG, ACAAAUAACUCGCUCAUGC, GCUCAGAGGUGAUCAAAGA	0.363075	0.354883	1.21647	1.12913	0.2827	0.175208	0.625297	0.517234	0.571265	1.0305
C10ORF63	219670	GUAAGCGAAACGAGGAAAU, ACAACUAGAACACGACAUU, UAGCAUACCAACCUCGAUA, CCAAGAAGACUAUGAUCGU	0.195195	0.396305	0.653993	1.26092	-0.612654	0.334476	-0.638379	0.751914	0.0567674	0.990367
PPP1R15A	23645	GUUAACAAGUUCUCUUAUC, GAAAGGUGCGCUUCUCCGA, CGAAGAAACUGGGAAAGGA, GCAGGGAAGUCAAUUUGCA	0.397125	0.241014	1.33055	0.76683	0.412025	-0.383022	0.807822	-0.305313	0.251254	1.11534
CRISPLD1	83690	CGGGAGUGGCUCAGAGUAA, CAAAUGAAAUAGAACGACA, UAAGAUUGCUCUACGAAUU, CCACAUUAUGCUCGUGUAA	0.325674	0.304764	1.09116	0.969664	0.125861	-0.0444436	0.40394	0.193579	0.29876	0.984784
KIAA0649	9858	UUGUUAAGGUCCAAGCGAA, GGUCUAAGCCCUCGAGCUG, GGAGAAAUGUUUACGUUCA, CGUCCUGGGUUGCGUGCAU	0.359619	0.30276	1.20489	0.963286	0.268903	-0.0539636	0.605825	0.179552	0.392688	1.12337
PITPNC1	26207	CCACAGACGCACCCGAAUU, CGAUGAAAUUCCAGAGCGC, UACACAAGGUGGUCCGAGA, GACAAUGGAUGAAGUCCGA	0.321288	0.276891	1.07646	0.880979	0.1063	-0.18282	0.376332	-0.0103167	0.183007	1.0291
DIXDC1	85458	GAAAGAAAGGUUCGGGUCA, GGAAGGAAAUCACCGGUAU, UGGAGGAGGUGACGUUAAA, GGGAGAACAUUAAGAUCGU	0.30968	0.230834	1.03757	0.734442	0.0532115	-0.445279	0.301404	-0.397048	-0.0478221	1.10128
KRTAP4-14	85282	CCAGUGAGGUACACAUUAU, GCCCACAGUUGUAGACCAU, CGUUUUGAGCCUACAGAAU, GCAGGGUGGACUUCAUGUU	0.285887	0.361275	0.957856	1.14946	-0.06212	0.200959	0.138628	0.555178	0.346903	1.05332
SEMA3A	10371	CCUCAAAGCUCGUCUGAUU, UCAAGGUACUUAAGGCAUA, CAUUCGACCUGGUUAAUAU, AGAGAGCGCUGGUCUAUUG	0.275853	0.251164	0.924237	0.799126	-0.113665	-0.323505	0.0658788	-0.217615	-0.075868	1.11462
OMD	4958	GGUCAAACAAUACAACUAA, CCAAAUAUUCCGAUGCACA, GGUGAACAACGAAGCACUA, CUAUUGACCCACUACAUUA	0.419724	0.361324	1.40627	1.14962	0.491874	0.201158	0.920519	0.55547	0.737995	0.933366
GDF7	151449	ACUUCAUGAUGUCGCUUUA, UCACAGACCAGGCGACCCA, CCGAAACAGGCCAGAGCUU, CGUUGCACGUGGACUUCAA	0.240645	0.343404	0.806273	1.0926	-0.31066	0.127769	-0.212154	0.447333	0.11759	1.12046
VAMP1	6843	UAACAUGACCAGUAACAGA, GGCAGGAGCAUCACAAUUU, CCAUCAUCGUGGUAGUUAU, GUGGACAUCAUACGUGUGA	0.269053	0.294444	0.901453	0.93683	-0.149676	-0.0941416	0.0150538	0.12035	0.0677017	1.21469
OR12D3	81797	GAUUGGAAAUGGAUCUAUA, GAGAAUGUCACUACAAUGA, UCAAGCCGCUCUUAGAAUU, UAAUGGCCAUCAUGUAUAG	0.387833	0.373709	1.29942	1.18903	0.377867	0.249779	0.759613	0.627114	0.693364	1.16998
CPLX1	10815	CUGCAAUACUAACGACCGA, CAUCAAGUCUCCACGUGUU, CGUGUUCACUUCUAAACUA, GAUAUAAGCCAUAGCCCCA	0.250521	0.19195	0.839361	0.610726	-0.252637	-0.711403	-0.130262	-0.78918	-0.459721	1.01007
ARHGDIG	398	GGAAGGUGUUGAUUACAGA, UCAGCGGCCUCAAGUGUCU, AUGAGGCUGUGCCCGAGUA, GGCCCGUCGUCAUGGAUCU	0.283868	0.27441	0.95109	0.873087	-0.0723458	-0.195803	0.124196	-0.0294483	0.0473738	1.13255
OR5B17	219965	CGACCAAGUUCCAGUCAUU, GCUGUUAUGUCAUUGGUUU, UUAAGAGGCACACAGGUAA, GAAUAAUACAGAGGUGAGU	0.262887	0.36412	0.880792	1.15852	-0.183127	0.212277	-0.0321572	0.571855	0.269849	1.13723
LOC402117	402117	GGAAAGGGUGUGUCGAUGA, AAGUGAAAGUGGACGAAUG, GCGCAGUUCCUGAGUGUGU, ACAAGUUGGGAGAACGAUU	0.368622	0.257029	1.23505	0.817785	0.304574	-0.290206	0.65617	-0.168549	0.24381	1.01501
PCDHGA10	56106	GCUCAAAGGAAUCGCUCAA, AGCAGAAAAUCUAGACGUA, UGUUAGAUGAUUCGAAGUU, UUGCCAGAAUACCGAGUGA	0.378448	0.247458	1.26797	0.787332	0.342526	-0.344955	0.709734	-0.249223	0.230256	0.95727
MAGEA3	4102	GGGGAGUGUCGUCGGAAAU, GCUUAAAAUUGUGAGCGAA, GAUGGUUGAAUGAGCGUCA, GGUAAAGAUCAGUGGAGGA	0.335897	0.30515	1.12541	0.970893	0.170451	-0.0426165	0.466872	0.196271	0.331572	1.074
ZNF8	7554	GGAGCAAGGGACCGAGCUA, CACUCAAGGAGCAGAAUAA, AAAGCCAGGUGCAGGACAA, AGUCAGGCCAUUCCAAUUA	0.242735	0.365929	0.813276	1.16427	-0.298183	0.219428	-0.194543	0.582392	0.193924	1.02731
KIAA0274	9896	GUAGUGAGCCUUAUAUGAA, GGUCGAAGAUACAAAUAUG, UAAACCACCUAUUACAUUG, UGCAAACCCUGUCUAGAUA	0.203965	0.376412	0.683377	1.19763	-0.549247	0.260177	-0.548888	0.642435	0.0467732	1.15858
LMO2	4005	GGACUAAGAUCAAUGGGAU, ACAGAUACCUCCUCAUCAA, UGACAAUGCGGGUGAAAGA, GAACAGGACAUCUACGAGU	0.235395	0.187412	0.788683	0.596285	-0.342483	-0.745926	-0.257067	-0.840049	-0.548558	0.842261
NKD2	85409	CCUACUGCGUGGACGAGAA, GGAAACUGCAGUCGAAGCA, CCUACGGCCACAAGCGGUA, CGUGUGAAGCUAACCGUCA	0.326409	0.290621	1.09362	0.924663	0.129116	-0.113	0.408533	0.0925616	0.250547	0.963515
LOC388323	388323	GCACCUUGGAGGAUGUCUA, GUUCCACGCCAGUCUGAAA, CUAGGGAGGCCUUCACCAA, CGGCACUGGUUCAGCCACU	0.273833	0.206397	0.917466	0.656691	-0.124273	-0.606714	0.0509077	-0.634922	-0.292007	1.05689
ELMO1	9844	GGACUGCCCUCAUAUGAAA, GAACUCGCUUUCUCCAUCU, GCAUUACGGAGACUUAGAA, UGACAAGCAUGAGUACUGU	0.359203	0.367979	1.20349	1.17079	0.26723	0.227488	0.603463	0.594268	0.598866	0.695033
MRPS14	63931	CGGGAUAGCUGUCCUGUUA, GAUGAGAGGCUACGUAUUA, CUGGAGGCUUAGUCGUAUA, CGCGAUGUGAAGAGACGAA	0.18138	0.286337	0.607708	0.911033	-0.718549	-0.134425	-0.787836	0.0609921	-0.363422	1.01731
FLJ32679	440321	GCCAAGAAUUAGUGCUGUA, CUGGCAUACUUUCGCAAUU, GGAAUAGGCUGCCAUGUGU, UGUUAUAGCCACUUAUGAU	0.210173	0.293103	0.704177	0.932563	-0.505991	-0.100727	-0.487837	0.110646	-0.188596	1.10851
ARL6IP2	64225	GUAGAGAUCUUGUAGAAUA, UCAAGGAAGUGGCGAUAAA, GUACUUGGGCAUAUGUUAA, CCUCCCUAGGUGAGAAUUA	0.404459	0.38236	1.35512	1.21655	0.438425	0.282794	0.845082	0.675761	0.760422	1.00635
RASGRP4	115727	AGUCUGUGUUCAAGAAUUA, GAGCGACUCUCGGGCAAUU, GAGCCGCGUUGUCCCAAGA, GGUACUGGCUGAUGCGACA	0.236755	0.246298	0.793239	0.783641	-0.334172	-0.351735	-0.245337	-0.259212	-0.252274	1.1429
RBMS2	5939	CCAAGCAACAGUACACCUA, GGAUGCACCACCAUUCAUA, CAGGUUAUCUCCACCCGUA, CCACUAAGGCCAUACUGGA	0.208034	0.195527	0.697012	0.622104	-0.520745	-0.684772	-0.508662	-0.74994	-0.629301	1.19334
IQGAP3	128239	CGUCCGAACUGGCCAAAUA, GGGUGUGGCUGUCAUGAAA, AGAUUUACCUGGAGUGGUU, GCGCAGCCAUCUCCCAUAU	0.231926	0.234686	0.77706	0.746697	-0.363902	-0.421405	-0.287298	-0.36187	-0.324584	1.04724
PF4V1	5197	GAGAUGCUGUUCUUGGCGU, ACAAUUAGCUUGCCAAUAA, UAGUAGCUCUUAAGCAUUA, GCUGAUACAUAUUUGUUCA	0.324522	0.449636	1.0873	1.4306	0.120749	0.516619	0.396724	1.0203	0.708513	1.0371
KCTD8	386617	CAACCAGGCCGACGCCAAA, CUGGAUUAUCUGCGGGACA, GCGUGUAACUCCUCGGGCA, AGAAGUAUGGGUUAUAGUA	0.361535	0.294477	1.21131	0.936933	0.276568	-0.0939816	0.616643	0.120585	0.368614	1.032
SLIT1	6585	GAUCAUGCCUGUGCCAAUG, UCACUCGGAUCCAUAAGAA, CAAGAUCAGUUCCUUAAGC, GCAGCGAUGGGACCUCUUU	0.389356	0.210551	1.30452	0.669908	0.383521	-0.577965	0.767594	-0.59256	0.0875168	0.862686
DLK1	8788	GCACCUGCGUGGAUGAUGA, GGGAAAGGACUGCCAGAAA, GGACGAUGGCCUCUAUGAA, UCUGCGAGAUCGUGGCCAA	0.240868	0.397244	0.807019	1.2639	-0.309325	0.337887	-0.21027	0.75694	0.273335	0.996437
NRG3	10718	AGUCAGCGAUUGUCUUAUA, CGAAGUAGGCUAGGUGGAA, CCUCCUACCUUCACGAUUC, GAAGUGGCAUGCUCCAUAG	0.426722	0.359609	1.42972	1.14416	0.515728	0.19429	0.954186	0.545352	0.749769	1.07321
KIAA1641	57730	AGAGCUAGAUGAAGAUAUG, GAUGAACUGUCUGGAAUUA, GAACACAAUACAAGAAUUC, GGAUAAAGUAGCUGGUAUA	0.414166	0.465642	1.38765	1.48153	0.472641	0.567085	0.893375	1.09466	0.994018	1.07461
[truncated: 16,056 more rows]

## Sheet: Genome-wide siRNA hits
Gene Symbol	Gene ID	siRNA sequence	Raw_infection_R1	Raw_infection_R2	Normalized_R1	Normalized_R2	Log2FC_R1	Log2FC_R2	Z-score_R1	Z-score_R2	Average Z-score	Average Cell Number
ZNF256	10172	AGGGAUAAAGGUUAGGUAA, AUCCAUAGUUCUAGCCUUA, GGAGUAAGAUCUCAUGAAU, UGAGAAGUGUCCCUGCAAA	0.00130184	0.0504492	0.00407187	0.157725	-7.94009	-2.66451	-10.4571	-4.394	-7.42554	1.14454
FLJ00012	89849	CUUCGGGACCGUACGCAAA, AGGUCAAUGCUGUUCGUUU, GACCUGGCCUGUUUGUUUA, UGUUCAGGGCCGAUGGCUU	0.0638259	0.00547664	0.223566	0.0187198	-2.16123	-5.73929	-3.95734	-9.35245	-6.6549	1.09358
OR5V1	81696	CUAGGGAACUUGGCCUUUA, GCAAGGUUCUAUGCAAUCA, CCACCUGGCCAUUGUCUUU, GUACGGCCCAUCUCAACUU	0.0038718	0.0142447	0.0122002	0.047375	-6.35695	-4.39973	-7.57379	-5.44192	-6.50785	1.00669
GLI4	2738	UCUCCAAGACGUAGAGGAA, GCUCGCACUUCACGCAGCA, GCUCGCACUUCUUCCGGCA, CCGAGCUGGGAGUCAACUU	0.10804	0.00539234	0.358029	0.0171831	-1.48185	-5.86287	-2.3491	-9.51912	-5.93411	1.1389
OR4N2	390429	AGAACAGUGAUAAGAGAAU, CAUUUGUGGUGGAGCUUCU, UCAUUUAUACCCUUCGCAA, GGGUCUUCUUCUGAGGCAA	0.066174	0.00285171	0.184153	0.008069	-2.44103	-6.9534	-3.34659	-8.06161	-5.7041	1.03345
LUC7L	55692	GGAGGAAAUCAGUGCGGAA, GGGACCGAAGUGCGAAAUA, AGAGAAAUCAGGAUCGCUU, ACUCCUUGCUAAAGCCGAA	0.0855082	0.00200758	0.322129	0.00765626	-1.63429	-7.02915	-2.02413	-8.82367	-5.4239	1.0553
LOC653566	653566	GAGAAGCGGUGGUAGCGGA, GAACAAAGCAGCAGCGGGA, CGUAGCGGCUUGUUGGAUA, UGACAAGUGGGAUGGAUCA	0.0164325	0.012784	0.0551465	0.041495	-4.18059	-4.59092	-5.14304	-5.68139	-5.41221	1.0869
USH1G	124590	ACAUGGAAUGCGUGCGCUA, CUGGGAUGAGCUCGAUUUA, AGGACAAGGCCUUCCGCGA, GCAUGUGUCCUCUGACGUA	0.0283537	0.0418673	0.0800243	0.122917	-3.64342	-3.02424	-5.57172	-5.21138	-5.39155	0.874886
ITIH4	3700	CCGAAGAAGCUCUGCGUAC, CAGCAGUGACCUUCGAGUA, GAGCAAACUGUCUCCGCAU, GCUCCAUUCAGAUCGAGAA	0.085476	0.00405351	0.237867	0.0114695	-2.07177	-6.44605	-2.79432	-7.45306	-5.12369	1.15736
THAP10	56906	GUACUACAUUUCUAACGUA, GAAUUGUGGUCUAGAACUU, CGACUGGUACGGAGGCAAU, CCGUAGUGUGGGUAUUCAA	0.0270218	0.0411451	0.0907452	0.139793	-3.46204	-2.83864	-5.61787	-4.56382	-5.09084	1.17854
SCO2	9997	ACAGUUACCGCGUGUACUA, GGGACGACGUUGAAGCCAU, GCAGAUCGGCUGAGCAGAU, GAACAGAAGCCCUGCGCCA	0.0416238	0.0376002	0.117478	0.11039	-3.08954	-3.17932	-4.68115	-5.48825	-5.0847	0.90564
ZNF499	84878	ACAGACAGUUAUCGACGAA, UGACGUGACUGUGCGCAUU, GGACGUAUUUCCAGACAGC, CCACUGGCCUCGCUGACUA	0.0434457	0.0539437	0.148175	0.185217	-2.75462	-2.43271	-5.2669	-4.83666	-5.05178	0.871251
MSMB	4477	UAGCCAUGCCUAUCAGUAA, UGGAGAAGAAGGACCCAAA, UGGGCAGCGUUGUGAUCUU, UCUGUCAGUGAAUGGAUAA	0.0167715	0.0187873	0.0562839	0.060981	-4.15113	-4.0355	-5.105	-4.96269	-5.03385	0.727951
DKFZP761N1114	148808	GCAAAUGGCUAUUAGAGUA, CGAAGUUGAUUGUGACUAA, UUUGAAAGCUGGUGGUCUA, GACACAAGGUGGCUGGCUA	0.0426682	0.0240757	0.136697	0.0779504	-2.87094	-3.6813	-4.31113	-5.45688	-4.884	0.745365
MGC16186	84332	UGAGAUAAUGGGAGUGCUA, AGUCAGGCCUCUCCGAGUA, ACACAUAUCCUGGAGUCUA, UGGUGUAUCAAGCGAAUGA	0.0914881	0.0114765	0.293103	0.0371577	-1.77052	-4.75019	-2.57726	-7.09881	-4.83804	0.960195
STH	246744	CCUCAUGCCAAGUGUAGAA, CAGCUUAGCAUGGGAAGUA, CCAUGAGGGGUGAGAGUCA, CUGUUGACCCUGAGUUCAU	0.0453804	0.0240237	0.160153	0.081758	-2.64248	-3.6125	-4.19244	-5.46044	-4.82644	0.858478
TCP10L	140290	AGAAUUAGCUCGUGGAAAA, GGGCUGAUGUUCAUGGAAA, CGGUGGAAAGCCAGGAAGA, AACAUGGAGCUCCGAGAAA	0.00830833	0.0200085	0.030159	0.0707952	-5.05127	-3.8202	-5.83125	-3.81982	-4.82553	1.0265
ZNF31	7579	AAGUAAUACCUCCGAGAAA, GGGUUUGCCUGGAGCCUUA, GAGGAUUGGCACCGAGAGA, CCUACGGAAUUACCGGAAA	0.0190595	0.0616394	0.0610613	0.199571	-4.0336	-2.32502	-6.14305	-3.37349	-4.75827	1.0277
CCDC3	83643	UGAGUGAGGUUUCGUACAU, AGGUCGAGAUGCUGUGCGA, UGAAAUAGCAGGUGCGUCU, AUACCUAUGGGUCGCGUUA	0.0511999	0.0163164	0.171543	0.0519136	-2.54336	-4.26774	-3.36331	-6.02942	-4.69637	0.797567
COPB	1315	CCAAGAUUGCAUUGCGCUA, CAUAUAAGAAUUCGUGCAA, AUUAUUAAGGAGAGCGACA, CCUCAUGACUUCGCAAAUA	0.0429688	0.0700767	0.146549	0.24061	-2.77055	-2.05523	-5.29812	-4.06502	-4.68157	0.728175
EMD	2010	ACGCAGAUCUUUCGGAUAC, GUAGUAGGAUCAACUCGUA, GACCUGUCCUAUUAUCCUA, GCACUACCGCCCUGUUUCA	0.0334709	0.0728471	0.0970429	0.191404	-3.36523	-2.38531	-5.80571	-3.51139	-4.65855	0.740924
FLJ23263	80185	GCACGACGAGGCAACGUAA, CAAGAAACCUGCCGGCUUU, GUGAUGAGGUCCUGCGGCU, AGACCUCGGUGAUCUAAUA	0.0428413	0.0378741	0.14167	0.125048	-2.81939	-2.99945	-4.32294	-4.86168	-4.59231	0.745373
LOC123169	123169	UGAUUUAGGAAACGACUUA, GGAUUUAUUUGGAGGUGCA, GCCGGUAGCUUCUGAUAAU, GCAGAUAGGUGUUCAAAGA	0.0811154	0.0411706	0.276651	0.14136	-1.85386	-2.82255	-3.50092	-5.63355	-4.56723	0.767462
TIMM44	10469	UGAAACAGUGCGAGAACGA, CGGACAAGGUCACCGACUU, UGAAGUAUGACGAAAGCGA, GGAAAAUCAAGGAGGGCGU	0.0620377	0.0357628	0.199568	0.1169	-2.32505	-3.09666	-3.83762	-5.27149	-4.55456	0.938311
KIAA1727	85462	GAUCAGAGACCUUGCGAGA, AGGCAAAUAUGAUGCGUUU, GAAUGUAUAUCAUCGGGAA, GCGUCAGUGUCCUCCGAAA	0.017071	0.114887	0.0565708	0.366096	-4.1438	-1.44971	-6.90592	-2.19069	-4.5483	0.972046
GBF1	8729	GAUGAGGGCUUCCACAUUG, CAACACACCUACUAUCUCU, GAGAAGCUAGCAAUACUGA, CCACUGCUGUCACUCUCUA	0.0211816	0.024099	0.066744	0.080148	-3.90522	-3.64119	-4.55138	-4.46575	-4.50856	1.08206
ZNF101	94039	GUGGAAAACCUAUCGAUUA, CAGUAACACCAACUCGAAA, CGUAAAGAAGGGAAUGAAC, CGUCAUUCAUUCCUGGACA	0.00559038	0.0471889	0.0202929	0.166967	-5.62288	-2.58237	-6.51883	-2.49581	-4.50732	1.04331
PLS1	5357	CUACAAGGUGCGCGAGAUU, CAGCAAAACAUUCCGAAAA, AGGAAUUACUGCUGCGAUG, GGUCAACAUUGGUGCAUCA	0.0537418	0.0266556	0.189661	0.0907149	-2.3985	-3.46252	-3.78772	-5.22451	-4.50611	0.719237
TEX13B	56156	ACGGAAACGUGGUGGCCUU, AUGUGGAGGCCCAGGGAAU, GGAGAGGUAUGCAGAGGCA, GCCUCAAACCUGACGGAAC	0.0303922	0.0175751	0.0957667	0.0584512	-3.38433	-4.09662	-3.90925	-5.05185	-4.48055	1.02562
LOC402682	402682	AGAGGUGAGUGCAGCCUUU, CCACUGGUGUCCCUGCAAA, CACCUUGGACUGAGGACGA, UGGAGAGGCUUUACUCGCA	0.00424568	0.0584675	0.0158716	0.221038	-5.97741	-2.17763	-6.4443	-2.51664	-4.48047	0.808787
TSSC4	10078	CGGUGGUGCUGAAGUGGAA, GUGCAGCCAUUCCAUCUGA, GGCAUGAGCUCCACCUUCU, GGAGGGUCAUCUUCACCAA	0.0659686	0.00748503	0.248519	0.0285454	-2.00857	-5.1306	-2.53628	-6.38763	-4.46195	0.897783
FLJ13479	79759	GUGAGGAGGCUGACGAGAA, GUGCCAGCGACUUGCGCAA, GCGCAAACACAGCCGCACU, AAGCCAUACCACUGCGAGA	0.0578662	0.0510842	0.182628	0.16151	-2.45302	-2.6303	-4.08706	-4.82617	-4.45661	0.956639
BNIPL	149428	CUACACCUAUGUCAUGGAA, CCACGGUGAUGGCCUCAAU, GUUCUGACCUGGAGAUAGA, GGAUGUGACUGGAGAAGAU	0.06296	0.0416495	0.200452	0.132807	-2.31867	-2.9126	-4.03697	-4.81456	-4.42577	1.04808
C14orf174	161394	GGACUGAGUUACAAUUUGA, AGACAGGCCAGAACCAAUA, UGAAACGCAUAAAGAGUCA, UAAGUGAGUUCGUUCAUGA	0.0133839	0.0447146	0.0504203	0.170526	-4.30985	-2.55193	-5.68525	-3.07891	-4.38208	1.11731
PRH	51052	ACAUCAAUCCUGCCUGGUA, AGUCGUACCCAUCGGCACU, AAUCCUGCCUGGUACGCCA, GCUAUGUCGUCCCAGGAUG	0.0375172	0.0511359	0.124064	0.168834	-3.01084	-2.56633	-4.632	-4.12724	-4.37962	1.1229
SLC9A7	84679	GCGGAAAGUUCUUCGAAUA, GAGAGAGCGUCCUAAAUGA, UCUUUGAGGUGUUACAUUU, GAUAUGCUACGGAAGGUAA	0.050681	0.0509333	0.163035	0.166489	-2.61675	-2.5865	-4.35017	-4.36812	-4.35915	0.950013
MAGEB3	4114	GGGAACACACUGUAUAAUA, CAAGAUUUGGUGAAGCUUA, GCUCAAUGAUGGCAGUAGU, AGUGAAGGACUGGGUGUUA	0.0324739	0.0992366	0.103141	0.300632	-3.27731	-1.73393	-5.66516	-3.04143	-4.3533	0.92789
FAM57B	83723	CUUUACAGACCGCUAAUAA, GCUUGAGGAAUCUUAUUUA, UCUCAGUGGUGUGGCGACA, CAACAGGGUUUCAAGGGGA	0.0532905	0.0064041	0.190844	0.0214961	-2.38953	-5.53978	-2.6607	-6.03965	-4.35018	0.888048
RAB3GAP1	22930	CACCACAAAUGGCGAAGAA, GGUAAGAUGGUAUGGGCUA, CAGCUGUACUCAAGGUAAA, GCGAAGAUCCUAUUAGUGA	0.0540326	0.062932	0.171613	0.190649	-2.54277	-2.39101	-4.35495	-4.29213	-4.32354	1.12725
STRA13	201254	CCUUUCCAGCCAUGCGAUA, CAUCAAAGCUGGCGUGUGA, ACGUGGACCAGCUGGAGAA, GGAAGGACCUGAAGGAUUU	0.0513767	0.0281558	0.16993	0.0983053	-2.55698	-3.34659	-3.63497	-4.95108	-4.29303	0.921493
LRRC8	56262	GGUACAACCACAUCGCCUA, AGUAUGACCUGGACCGGCA, CAAAGCAGCCAGACGUUGA, GAGCAAGUCUCAAGAGCGC	0.0588191	0.0675505	0.200608	0.231936	-2.31755	-2.1082	-4.41	-4.1733	-4.29165	1.02286
RPL36	25873	AAGAACAGCUUGACAGAAA, GCCCUACGCUACCCUAUGG, GCGCCAUGGAGUUACUGAA, CAAGAAAGACUGAGCCCCU	0.0352113	0.0340224	0.110466	0.109545	-3.17832	-3.19041	-4.53875	-3.95626	-4.24751	1.09705
PPP1R3F	89801	GGACGACGAUGGCGAGGAU, UCGACUUCGUGGUGCGCUA, GCACAUGAAUAGGGUGAUA, UCUCAUAGGCUCUGCUUGU	0.02442	0.108246	0.0809245	0.344934	-3.62728	-1.53561	-6.02172	-2.33334	-4.17753	0.740962
ZNF300	91975	GAAGAUUCACAAUGGAGUA, UCAAGAGUGCAUAGAAACA, CGAGUUGUUAUAAGAGCAA, CUAGUUUGGUGAUGCCUAA	0.0379284	0.0978	0.120465	0.29628	-3.05332	-1.75497	-5.26562	-3.08148	-4.17355	1.1602
FLJ20487	54949	CCUAGUAAUGACUGGGAUA, AGAGGGCACUGCAGGCGAA, CUACUUAUGAUGGACGUUA, CUACAGUGUUCUCGACUUC	0.0423614	0.0698725	0.148381	0.238832	-2.75262	-2.06593	-5.08018	-3.24698	-4.16358	0.835551
ZNF396	252884	UGGAAGAGGAAGCCCGUAA, GCAUUCAGCCGAAGCGCAA, CGACGAACCCAUACUGAUU, GUACAGUGUGUGUCGGAGA	0.0184237	0.0719141	0.0617279	0.228808	-4.01793	-2.12779	-5.44449	-2.87622	-4.16035	0.994939
CNKSR2	22866	AGUCAAGGAAGACGAGAAA, GCAAAUGGUCUCCGAGUCA, GGCAAGAGCAAAAGACGAA, GAUCAGGAAUAUCGAAAGA	0.0602301	0.0362473	0.188386	0.113324	-2.40823	-3.14147	-3.04333	-5.21092	-4.12712	0.739423
KIAA1280	55841	CCGCAUGUCUGUCGGAUUA, CCAGAAAGAGAGUCGCCAA, AUAGCAAGUCGUCGGGAUA, AGAUUAAGCAGCAGCGGUU	0.0655473	0.00821226	0.245035	0.0310467	-2.02894	-5.00942	-2.01738	-6.10934	-4.06336	0.887053
H2AFY2	55506	UAAGAGCCUUGUUCUGGGA, GUAAAGGAGCUUCGCAAAU, AGAAAGGGACGUUCAAGUA, CGACAAAUGUGAAGAACAG	0.0297189	0.0271015	0.111958	0.103356	-3.15897	-3.2743	-4.11044	-4.00579	-4.05812	0.77072
C10ORF84	63877	CCAAAAGCAACAUGGGAUA, GGACUUAACUUACAGGAAG, AUUCACAGGCUGCCCGAAA, AGAUUUGACCCGCCUGUUA	0.113774	0.0296221	0.365999	0.0968273	-1.45009	-3.36844	-2.30018	-5.75277	-4.02648	0.800985
FLJ20581	54988	GGAAUGUUGCCGUCCGUAU, GAGACCCGCUGGCCAUCUA, AAUCAAGUCUGGAUCCAUG, GCACAGGAGCAGAGAUCAA	0.0557621	0.0917658	0.189103	0.307067	-2.40276	-1.70337	-4.58968	-3.45353	-4.0216	0.754953
C20ORF106	200232	CGGAGAGCACUUUCGGAUU, GCUGAAUGGAUUUGUGUGU, UGUUGUGCCGUUUGUGAUA, AAGGCUGGCUUGGGAGCAA	0.0369246	0.101008	0.117561	0.322081	-3.08852	-1.6345	-5.434	-2.6056	-4.0198	0.878616
FLJ22167	79583	AGUUAUACGUGAACGGAGA, GAAUCAAGAUCUUCGUGUU, CGAUUACACAGGAUGGCGA, AGAUGACAAGAUACGUAUA	0.0308298	0.0537701	0.0857948	0.152144	-3.54297	-2.71649	-4.99469	-2.97945	-3.98707	0.92062
LY6D	8581	GCUGAGGGCUUCCCCGAAA, ACUCAAAUCUCUACAUGGA, CGAACACAGUGGAGCCUCU, CAUGGAAGGUGGAGGACAG	0.0511179	0.0460072	0.180401	0.156573	-2.47072	-2.67509	-3.90752	-3.98582	-3.94667	0.753432
FLJ12760	339175	CUGACAAUGUACCGGGUUU, UGACUGUAAUUGCGUUAAA, GGAUGAUGCUUCUGCGAGA, GAUCGUGGUCUUCGCUUUA	0.0587027	0.0858293	0.200211	0.294697	-2.32041	-1.7627	-4.4156	-3.46703	-3.94132	1.14864
CAPN1	823	GGAACAACGUGGACCCAUA, GUGAAGGAGUUGCGGACAA, UAGAGACCAUGUUCCGAUU, GAAGGGCCAUGCCUACUCU	0.112432	0.110655	0.342935	0.344108	-1.54399	-1.53907	-3.81137	-3.97528	-3.89333	0.925783
HSPG2	3339	GGUGGGAAGUUGCGAUACA, CAACACACACCACGAGCUA, CCGCAGAGGUUCCAUCCAA, GGACAUAGAGACCGUCACA	0.0527492	0.078729	0.167943	0.251041	-2.57396	-1.994	-4.50023	-3.22693	-3.86358	1.00596
FLJ23033	79739	GAACAUGAAAAUCGACAUA, GUUUGAGAUUGUUCGUUUA, GAAAGAGAGACUCGCUCAA, GCUAAGUUUUGGAGUGAUA	0.0424242	0.0725183	0.140291	0.239431	-2.83351	-2.06232	-4.34573	-3.2726	-3.80916	0.970741
FLJ10748	55220	GCCAAAGAUUACCGAGUAU, AGUCCAAGUACGCGGUCAA, CCUCAUCUACUCAGCGAGA, GUAGAGCAGUUCUGACCGA	0.0627552	0.0599864	0.219815	0.20504	-2.18564	-2.28602	-4.00368	-3.61279	-3.80824	1.06217
C2ORF23	65055	ACUGAGAGCUGAGCCGAAA, GAUUGUAUUUGUUCGUAGA, UCGAGAUCUUCAUGGGUUA, CGAAACCACGUGAGUGAGA	0.140108	0.0767729	0.420053	0.252555	-1.25136	-1.98533	-3.36823	-4.24193	-3.80508	0.957727
KIAA0657	23363	CCUGUGAGGUGGACCGAGA, GCAAGUACGAGCAGAUCGA, CAGAAUGGUUCAAGCCGCA, UGAAGAUGGAUGGGCGCAA	0.135389	0.169356	0.395048	0.471033	-1.3399	-1.0861	-4.00468	-3.52859	-3.76663	0.793489
SLC35B2	347734	GGUGAGCGCUUUACGGACU, AGCUAUGGUUCUUCCGAUU, GAAAAGCACAAGCGGUGUA, GGGCACCCAUGUACCGGUA	0.0772913	0.0946436	0.232994	0.285297	-2.10163	-1.80946	-3.99842	-3.53044	-3.76443	0.766138
C9ORF59	286336	GAAGAAAACCAAUCGGAGA, UGUAAGAGUCUCCGUGACA, CUGGCACAGUGGAGAGCGA, CCGCAUUUCUUGAGUGAGA	0.0577904	0.0572457	0.191104	0.189006	-2.38757	-2.40349	-3.62585	-3.85113	-3.73849	0.858329
WFDC2	10406	GCUCUCUGCCCAAUGAUAA, CAAGAGUGCGUCUCGGACA, AUGAAAUGCUGCCGCAAUG, CCAGGUGAACAUUAACUUU	0.0942446	0.0517657	0.265993	0.151978	-1.91054	-2.71807	-2.78544	-4.66476	-3.7251	0.952705
OR2S2	56656	GGAGACUGCUGAGACCAAA, GAUUCUGGCUGUUCUAAAG, GAGCAGACAAAGAGGAUCU, ACUCCGUGAUCAUGAGCAA	0.0967569	0.0729292	0.268401	0.216978	-1.89754	-2.20438	-3.09379	-4.34553	-3.71966	0.924661
LOC149469	149469	CAUAAGUGGGAGCUGGUUA, UGGCUUGGUUCCUCAGUCA, GAGUUGGACCUUAGCCCAU, UGGCAGUAUCGGUUUGUCA	0.0400616	0.125522	0.126436	0.396858	-2.98352	-1.33331	-5.02023	-2.33593	-3.67808	0.918536
A1BG	1	GCACACAGAAGAUGCGUAU, GCACCAGCCCAGAUCGCAU, GCUGAAACCCUUGGCCAAU, CGAAUUUGCUAGUGAUCUG	0.0685491	0.0338329	0.229671	0.107646	-2.12236	-3.21564	-2.76913	-4.47915	-3.62414	1.05111
MIP	4284	GAGGAAACCUAGCACUCAA, GCUGUGCUGUAUAGCGUUA, GCACCUCUUUGGGAUGUAU, CAAGAGUAUUUCUGAGAGA	0.109717	0.149934	0.335495	0.423087	-1.57564	-1.24098	-3.96635	-3.19411	-3.58023	1.13367
C19ORF15	57828	ACUAUGACUUGGAGCGGAA, GAAAUGGACAGCUACGAAA, AGAUGAAUAUCAACGGCUU, GCGAGAGUGGUGUGAGCGA	0.066482	0.0902141	0.211154	0.273298	-2.24363	-1.87145	-3.82138	-3.30319	-3.56229	1.08665
RNF32	140545	GAUCAGUGCUUGGCCAUAA, GAGAGGAUGUGUUGUUAGA, AAAUAAGGGUCACUCAUCU, AGUCAAUGCAGUUGCUUUA	0.146596	0.0897236	0.423327	0.283653	-1.24016	-1.8178	-2.94555	-4.14496	-3.54525	0.839153
RAP80	51720	AGAGGCAGCUCCUUAAUAA, AGAGCAGGCUAGUGAGAAA, AAAUGAAUCUCCCGUCAAG, GUAAAUCCCUGGUCCCAUU	0.0822665	0.0815335	0.280577	0.279947	-1.83353	-1.83678	-3.46106	-3.61846	-3.53976	0.831106
TREML1	340205	AGAGGAUGCUGGCGAGUAU, ACUAGAAGGUCAGGGCAUA, GUGACAUAUGCCACAGUAA, AAGAAGAGACCCAUAAGAU	0.0555704	0.0165414	0.199009	0.0555229	-2.32909	-4.17077	-2.5866	-4.47559	-3.53109	0.719419
C22ORF4	25771	AGUCUGAACCGGACGGCUU, CCAACCGUGUGCUGCGUAA, GCACCUGGACCAACACGAA, AGCCCAAGGUGACGGAGAU	0.0750742	0.0530396	0.24826	0.175119	-2.01008	-2.51359	-3.01648	-4.03782	-3.52715	0.952323
C5ORF16	285613	GCUAUGGACUGCACGAACA, GCAGGGAGUAUGUGAGUCU, CCCAACACCUCGCUCCAUA, GCAGGUUCCGGGUGACACA	0.0440217	0.021398	0.157651	0.0718248	-2.6652	-3.79937	-2.99871	-4.05127	-3.52499	0.781562
LOC284009	284009	GCACAGACUUCGACGUUCA, GCCCAGCAGUUGUGCACAU, UGUGUGGGCUCAAGGAGGA, GUGCCUUUCCGCUGGGUCA	0.0898941	0.0893204	0.249364	0.265745	-2.00368	-1.91189	-3.27998	-3.75156	-3.51577	0.846031
ACE2	59272	GACAAGAGCAAACGGUUGA, GCGAGUGGCUAAUUUGAAA, GCCAUUAUAUGAAGAGUAU, GGACAAGUUUAACCACGAA	0.153939	0.141557	0.418915	0.483282	-1.25527	-1.04906	-3.86827	-3.14706	-3.50766	1.05953
KCNK7	10089	GGACCAAGGUGGCAUCCUA, GAUACGGGCUCCUGGUUGU, GAAAGGCCUUCUGCAUGGU, GUUACUUGCUUCUAGGACU	0.0857501	0.0494789	0.316023	0.220953	-1.6619	-2.17819	-3.08157	-3.90602	-3.49379	0.858443
KIAA1522	57648	CGGAGAUGAUCCAGCGCAA, GGAGUGUGUCCCUGCGUAA, CCCCUAAGCCUGAGCGUAA, CCACCUACCUGUCGAAGUU	0.0769673	0.0749701	0.21723	0.220103	-2.20271	-2.18375	-3.25521	-3.71084	-3.48303	0.92316
KIAA1465	57611	CGUCAAUACGCGUGGCGGU, GCAUCUGAGUGCCGAGCCA, AGGACUGGCGUUCGUGUUA, CUUCGUACCUCGAGUCCGA	0.0810616	0.0771635	0.255833	0.243964	-1.96672	-2.03526	-3.23163	-3.68369	-3.45766	1.10621
AMY1B	277	CUCUUGAAUGUGAGCGAUA, GGAAGGAUUAUGUGCGUUC, AAAUACACAACAAGGACGA, CGGCACAGUUAUUCGCAAG	0.049376	0.117318	0.157203	0.374091	-2.6693	-1.41854	-4.67324	-2.23235	-3.45279	0.800406
STK19	8859	CCGGAGACCUUUGGAGUUA, CGAAGGAGGUUGACACCAA, GGAAUUAUCUUCACUGAGG, GAUAUGAGCUGGAAGAGGC	0.16215	0.13862	0.494471	0.458952	-1.01604	-1.12359	-3.19334	-3.68672	-3.44003	0.86948
NDUFB3	4709	GAUAGAAGGGACACCAUUA, GGUUUAUCCCUUACAGAAU, GGAGAUACAUGGGUGGCUU, GCUGAAUAUUACCUGGAGU	0.0559464	0.135238	0.189728	0.452536	-2.398	-1.1439	-4.58031	-2.26726	-3.42379	0.855834
MGC2731	79035	CCACCCAGCACCCGAAUCA, CAAGACAAAGGACGGGCAU, AGGUUGAGGUGAGCCGAAA, CCAGCAACCCUGUUAGUAA	0.0623	0.0621131	0.199592	0.201105	-2.32487	-2.31398	-3.45072	-3.35652	-3.40362	1.02146
MRPL54	116541	GGGCCUGGGAGCUCCUAAA, CCCUGGAGGCCAAUAAAGA, CCCUGAAACCGGAUGCUGA, CGACGUAUGCACAGAUCCU	0.0284698	0.0992427	0.0953869	0.315759	-3.39007	-1.6631	-4.55834	-2.1915	-3.37492	0.765528
FLJ33590	285093	GCUAUUACCAGAAGAGGCA, UCGAUGUCAUAAAGCGCAA, GCAGGCUGGUCUUGCACAU, ACGCCCUGCCAGAGACCAA	0.0761494	0.113782	0.211237	0.338522	-2.24307	-1.56268	-3.69993	-3.04241	-3.37117	1.06844
SEMA3F	6405	GGUGCUCCCUACCGCCUUA, GAACCUUCACGCCAUCUAU, GCAGCCACCCACUCAUGUA, GCAAGGAUGUCAACGGCGA	0.0592201	0.0966167	0.190504	0.315816	-2.3921	-1.66284	-3.95544	-2.73251	-3.34398	0.704031
LRP2BP	353322	GCUGAUGUCACGUGGGUUA, GUUAUUAAAGGAACGUCUA, AGACAGGGGCCUCGGUCAA, GAGUCUCGGAAGUGUAGAA	0.0642148	0.107311	0.202665	0.339281	-2.30283	-1.55945	-3.82287	-2.77013	-3.2965	1.07243
POLR3A	11128	AAAUACGGAAAUCGAGAAA, ACAGUGAGCUCUCGGGCAU, AGGAUGACGACGCGGAUUA, GGAAAACAGGGUCGAUUUA	0.160829	0.117139	0.500283	0.373031	-0.999185	-1.42263	-2.68001	-3.89627	-3.28814	1.04168
LOC144100	144100	AGACUGAGGUUGUUCGGUU, GAGCGACACUGACGUCAAA, CUUCAGAGAUUGCACGUUU, GAAAAUGCUUGGAACGAAU	0.0635378	0.0680761	0.203558	0.220412	-2.29649	-2.18173	-3.406	-3.15337	-3.27969	1.03959
CNGB1	1258	CGAAAUAACUACCUGAAGU, GCACAAAUAGCGCCAUCAU, GGAGCACUAUUGCGACAUG, AGAGAGCUGUCCCGGAUUG	0.125223	0.138817	0.38195	0.431684	-1.38855	-1.21195	-3.41647	-3.1114	-3.26394	0.952443
ZNF2	7549	UGGAAGUUCAAGUCGGAUU, GGACAAAGGCUUGCGGCGA, CCUUAAAACCUGACGGGAA, GUAAACAAGCACCUCGAAA	0.0634146	0.0700508	0.198347	0.219008	-2.3339	-2.19095	-2.94371	-3.58289	-3.2633	0.794944
GAGE8	26749	AGGAGAUGGACCCGCCAAA, AGACUGGGUGUGAGUGUGA, GAUGAAGUGGAACCAGCAA, GGCGAGGAAGAUCGACCUA	0.0560496	0.0183181	0.203459	0.0648141	-2.29719	-3.94755	-2.51845	-3.95603	-3.23724	0.700713
CPT1B	1375	GAUCAUGUAUCGCCGUAAA, GGACUGAGACUGUGCGUUC, AGACGAACGCCCAGCGCUU, CAUGAUUGCAGGCGAGAAC	0.176693	0.0612205	0.550486	0.207138	-0.861224	-2.27134	-2.16087	-4.30379	-3.23233	0.763766
C11ORF11	747	GAACCAAACACUACGGCCU, CCAAGAGGAGGCAGCGUAA, CCAUGUACCUGAUGCGGAA, CACAAGAGAUGCUCCGCUA	0.106067	0.0709853	0.334751	0.224431	-1.57884	-2.15566	-2.54933	-3.91485	-3.23209	0.985904
LIR9	353514	GCUCAGAUGCUAUGGCUCU, GGCUGAGAUUCGACAGGUU, CUGCAGGUAUGGUCAGAAC, AAUACCGUCUGGUUAAAGA	0.0593465	0.0763357	0.19013	0.247154	-2.39494	-2.01652	-3.56112	-2.89959	-3.23036	0.904393
FLJ14146	79762	CUGUGAAGCUGGCGAGGAA, CUGAAAGGUCGUAGGCUGA, UGGUAUCCUUCGUGCGCUA, CGGGAAGGUCAUCAUCAAA	0.0304264	0.0407052	0.113743	0.153888	-3.13615	-2.70005	-3.25876	-3.17944	-3.2191	1.12075
MGC33371	143684	GUACAGUAUCUAAGGUAAA, GUAAAGGAGUGCAUGAGUA, CAAACAGGUCGCAGCAUUA, GCUCAAAAUGUGAAGCAAU	0.0333261	0.0378423	0.124583	0.143064	-3.00482	-2.80526	-3.11151	-3.31292	-3.21222	0.948173
PDZK2	79849	UCUCAGGGAUAAUGGGUCA, GCAAGUGGGAGACGUGAUU, CCUUGAGUGUAAUGCAAAA, CCAAAGCUGGGCAUUGAUA	0.0688114	0.109203	0.217172	0.345262	-2.20309	-1.53424	-3.64742	-2.72172	-3.18457	0.87556
LOC390748	390748	GGGCCUGGAACGAGACCAA, UCAUCAAGGUGCUGCCGAA, GAUCCGUCUACGUGGGCAA, GGAUGGGGAUGCAGGCUUU	0.115147	0.0568244	0.370413	0.185745	-1.43279	-2.42861	-2.26979	-4.08852	-3.17915	1.14904
RP11-544M22.4	100131187	GGAGAAAGAGAGUUAGGCA, ACGCUGGAGCCUAUAGAGA, GGGCAACUCCUUAUAGUGU, GCACACAAAAGCAUCAAAU	0.087536	0.0847626	0.247058	0.248852	-2.01708	-2.00664	-2.95674	-3.39464	-3.17569	0.844786
DKFZP564B147	26071	CCUGUGGACCAGUUAGUUU, CAUAGCUGCCAGGGCUUAA, GACUGUGGCUCCUAGUGAU, CCACCGCAUCUCACCAACA	0.0605413	0.0879814	0.200201	0.290485	-2.32048	-1.78346	-3.51755	-2.79975	-3.15865	0.968191
SLITRK2	84631	CUAUGAAUCUCGACGCCAA, UCAAAAUAUUGCUGAGCGA, GGUCCUUACCUGAUAAUAU, GAGUAUAGCCACUGGGUAU	0.0738286	0.0325507	0.247763	0.105655	-2.01296	-3.24256	-2.34397	-3.93666	-3.14031	0.960964
GAGE2	2574	AGAUCGACCUAUCGGCCUA, AGGAGAUGGACCCGCCAAA, AGACUGGGUGUGAGUGUGA, GAUGAAGUGGAACCAGCAA	0.0264185	0.059148	0.09461	0.198537	-3.40186	-2.33252	-3.90198	-2.37543	-3.1387	0.944079
FLJ10211	55095	ACACAGAGGCCAAGUCGGA, CAUGAGGCUUUCACGGAGA, AUCCAGAAGCUGCGUGAGA, GCUGAAGCUCCUCCGGACA	0.0841174	0.0605744	0.269489	0.196123	-1.8917	-2.35017	-2.7682	-3.41212	-3.09016	0.935966
LRFN3	79414	GCGCCUGUUAGCAGCGUUU, GCUCGUUCCUGCUGACGGA, CGUUGGGCCUCGACCACAA, CGGUACUGGUCUUCAUCUU	0.0863226	0.0424102	0.270815	0.136552	-1.88462	-2.87248	-2.58722	-3.5392	-3.06321	1.18303
TMCC1	23023	CGAUAUAGAUGUGAACGAU, GAGAUUGCCUCACUCAUUC, GAGCAAAGGUGACUGGCUU, GAACAAAUUUGGCAGUGCA	0.0697499	0.0863086	0.234236	0.293238	-2.09397	-1.76986	-3.31842	-2.78885	-3.05364	0.926908
MGC44505	339779	CUGCAUAGCUCCACACUCA, UCUCAUAGGCUCCACUCUA, CCUCCGUGUAUCUAAUAAA, CCGGAUAGGCAUCGGCUUC	0.186286	0.169255	0.543558	0.470753	-0.879494	-1.08696	-2.56163	-3.53147	-3.04655	1.07366
PARC	23113	GAACCAAGCAGCUCGUCUA, ACGCACAGCUCUAUAGCAA, GGAUGACCCUGCCCACUGA, GGUGUGGCCUGUACCAGUA	0.162814	0.107808	0.470157	0.340825	-1.08878	-1.5529	-2.56353	-3.51909	-3.04131	0.93049
OR4B1	119765	GAACAUUAUCAGUCGUCAA, GUACAAGUAAUGUGACUGA, UGAUUGUGGUGAUGGCCUA, CCUAAAUUCAUCAUAGACU	0.0881877	0.0945992	0.248898	0.277732	-2.00637	-1.84824	-2.93953	-3.11184	-3.02569	1.05164
KIAA1737	85457	AGAAAGAUCUCCAUCGGUU, GGACAUGCUGAGCGCCUUA, CCAAGGAGUUGAUUCGUCA, GAGCAAACAUAGGCGCUUU	0.0967064	0.0428438	0.324011	0.136315	-1.62588	-2.87498	-2.06842	-3.97719	-3.02281	1.03916
C8orf58	541565	GUUAAGAAGCAACGAGCAA, CAAGCAAGCCUGAGCGUGA, CAGGGACACAAGCGGGAUA, CGGGCAGGGUCUUCGCUAU	0.0455325	0.0883281	0.152555	0.281032	-2.7126	-1.83119	-3.60218	-2.43918	-3.02068	0.709678
C14ORF126	112487	GAAGGGUUAUUGUGUGUUA, CGACAGUGAUAUAAGAUAG, CCACCCAGUCCUAUGGUAU, CCGUUGUGUCUUAUAGUUU	0.116671	0.0569835	0.386632	0.181582	-1.37097	-2.46131	-2.15928	-3.87054	-3.01491	0.760971
TBX10	347853	GCAAGGACAGUGAGCGCUA, CCACGUGUGUCCAGAGUGA, CAGGGUAGGUGAAAGUCUA, CGGCAUACUUGCACCCUCA	0.0672269	0.0610939	0.210907	0.196709	-2.24532	-2.34586	-3.13133	-2.84838	-2.98986	0.714701
TMPRSS2	7113	GAACACAAGUGCCGGCAAU, AAAGUGAUUUCUCAUCCAA, GCUAUUGGACCUUACUAUG, AACAAUAUCUGGUGGCUGA	0.134647	0.151522	0.410694	0.471196	-1.28387	-1.0856	-3.15054	-2.77771	-2.96413	1.05637
IPO4	79711	CCUCGCAAGUUGUACGCAA, AGUCAGAGGUGCCGGUCAU, CGGAACAGCUCCAGAUCGU, GAACAGAUCACCACGCUCA	0.0494242	0.0515537	0.186192	0.196608	-2.42514	-2.3466	-3.10629	-2.81545	-2.96087	0.804899
GJC1	125111	CACACGAAGAGGCGCAGAA, GAAACAUCCUUGUGCGCUA, GCUGCUACCUGCUGAGCGU, CGGUGCUGUUCGUCGUCUA	0.0848156	0.0836374	0.281067	0.266517	-1.83101	-1.9077	-2.94681	-2.95123	-2.94902	0.87618
ZNF433	163059	CGUAUGAAUGUAAGGGUUA, ACUCUAUGUUUGUGAGGAA, GGUCAUCAGCAUGGAGAAA, AGGAGAAACCUAAGAAUUG	0.063857	0.0260726	0.253243	0.0970318	-1.98141	-3.3654	-2.25316	-3.62142	-2.93729	0.848182
CETN3	1070	GGAAAGAGAUCCCCAUGAA, ACUCAAGGCAUUUAAACUA, UAUGACUGGUGACAUUUAA, GAAAUAAACCAAGAGGAGU	0.0471967	0.036626	0.187172	0.136307	-2.41756	-2.87507	-2.79125	-3.0543	-2.92278	0.903247
EIF4EBP2	1979	GCAGCUACCUCAUGACUAU, GGAGGAACUCGAAUCAUUU, GCAAUUCUCCCAUGGCUCA, UUGAACAACUUGAACAAUC	0.0705787	0.0639845	0.236471	0.203579	-2.08026	-2.29634	-2.70972	-3.12457	-2.91715	1.10439
MIDN	90007	AGAACUACCUCCUGCGAGA, GCUGCAAGGUGGAACGGCU, UGUUAUAACUGUAGCGCUG, UCGAGAGCUUUGUGAAUCA	0.0971483	0.097153	0.274188	0.285229	-1.86676	-1.80981	-2.71505	-3.04323	-2.87914	0.709156
ZDHHC13	54503	GGUUCUUGGUUGGGUAUAA, GUAUGUGGCUGGAUUAUAU, GGACAUCACAGUACACCAU, GGGCUAUUGGAUACAUAUU	0.115328	0.11643	0.347657	0.350972	-1.52426	-1.51057	-2.83249	-2.90822	-2.87035	1.21082
FLJ10349	54707	CCGCAAUGGGAGCCGACUU, GGACUACUACACAGAGGUU, CAUCGAAGACUAUAGCCUU, UGGAUAAAGCCAAUGGAUA	0.0940187	0.0688134	0.30121	0.222799	-1.73116	-2.16619	-2.51524	-3.1295	-2.82237	0.783221
PSAPL1	768239	CCACUGAGCACAUGCGUCU, UGUAUAAACCACAAGCGUU, UUGAGUAAGAGGUGCGCCA, GACAAUUCACAGAGACGUU	0.161399	0.00962294	0.585873	0.0340484	-0.771339	-4.87627	-0.683045	-4.9494	-2.81622	1.08237
TTYH2	94015	CCUGAGGCACUACGGGAAU, AGGAUUAUCUGGACGCUCU, GGUCAGGCACCACCAUCAA, GGAACUCUGCGACGUCAAA	0.0917133	0.0948569	0.295031	0.310064	-1.76106	-1.68936	-2.84661	-2.77947	-2.81304	1.13723
TAS2R16	50833	CUUGAGUCCUUGACAAUUA, GAGGUCCCUUGCCGUCUUA, AAGCAGAUACAACAUCAUA, GCAUCAAGGUCUCUUCUUU	0.0642817	0.0531435	0.215725	0.172497	-2.21274	-2.53536	-2.60193	-3.02156	-2.81175	0.793547
ZNF331	55422	GGCCUUUACUCGAGUCAAU, CCACCCUGCUAGUGACUUA, GAAAUAAGGGCUUCCAAAA, CUAGAACACAUCAGAGACA	0.0829774	0.126825	0.263545	0.384209	-1.92388	-1.38004	-3.25103	-2.36782	-2.80943	0.751633
ATP6V1E2	90423	GUGCAAACCCAACGACUGA, CCCGAGUACAUGACAAUUU, GAGUGAUGUCGAUGUGAAA, AGGCUGAGGAAGAGUUUAA	0.0705844	0.0487791	0.236876	0.15833	-2.07779	-2.65899	-2.42768	-3.18153	-2.80461	0.930269
ITGB1BP1	9270	CGACACAGAUUCCACCAAA, CCAUUAGACCUGAUAAAUU, GCAAGUCUGUGGAUUCUAG, GUAGCGAAAUCAGUACUAA	0.0729237	0.0270457	0.2892	0.100653	-1.78986	-3.31254	-2.01685	-3.56028	-2.78857	1.02009
HCCA2	81532	GAGAUUGACCUUAACGAGU, GGAGAGACGUGUCAGACGA, GAGCACAGAACCACGUGAA, CAUCUGUUCACUCGUAAUA	0.107824	0.0949352	0.304318	0.278718	-1.71635	-1.84312	-2.4732	-3.10271	-2.78796	0.864234
ZD52F10	93099	GAGCCGAUCAGAACUACAA, CGUCAUCACUGCAGAAACG, CCACCAGCCUCGUCACAUA, GGUGGGAAGUACUCAGUCA	0.082713	0.0811933	0.26499	0.262882	-1.91599	-1.92751	-2.80647	-2.76288	-2.78467	0.96441
FLJ22595	80117	GAGGAGACACUUUGGCGUU, GUACAGACAAACAGCGACU, AUGGAGUGGAAGAAGCGUA, CCACCGUGCUCCUAUGUAA	0.103741	0.109585	0.353818	0.376264	-1.49892	-1.41018	-2.80504	-2.74644	-2.77574	0.886843
GLE1L	2733	CUGAACAACUGAAGCGGUU, CCUACGCAGUUCCGACAAA, AAGCAGAGCAGCAGCGCGU, GCGAGGAUGUUUUAGAAGA	0.0828966	0.108948	0.266669	0.356125	-1.90688	-1.48954	-3.10283	-2.42563	-2.76423	0.845268
PIGQ	9091	CCGAGGAGCUCCAGCAUCU, UGUCCUUCCUCGGGAGCAA, CCUCUGUGCUGCUGGACGU, GGACUCUGCUCUUCACCAU	0.0428571	0.080543	0.135044	0.267869	-2.8885	-1.9004	-3.298	-2.22552	-2.76176	0.750952
LONRF2	164832	AGACAAACUUUCGGAAUUA, GAUGCAUGCUGGAGAUUAA, GAUAAGAAGAUGCAUGGAA, CGACGGAUAUUAGUCAUCA	0.181748	0.113898	0.524836	0.360078	-0.930061	-1.47362	-2.16297	-3.33177	-2.74737	0.845371
[truncated: 200 more rows]

## Sheet: Gene Ontology - Proviral
Category	Term	Description	LogP	Genes	Symbols	Number Genes
[truncated: 10 more rows]

[truncated: 1 more sheets: Gene Ontology - Antiviral]
