# Supplementary material for: Global siRNA screen identifies human host factors critical for SARS-CoV-2 replication and late stages of infection
Source: PLoS Biol. 2025 Jun 12;23(6):e3002738. doi: 10.1371/journal.pbio.3002738 (PMC12204624; doi:10.1371/journal.pbio.3002738)
Supplement: S2 Table — List of host factors identified in this study but not in previous CRISPR screens as listed in Grodzki and colleagues 2022 [22]. (XLSX) [file pbio.3002738.s007.xlsx]

## Sheet: Unique host factors
Gene Name	Gene ID	Description
A1BG	1	alpha-1-B glycoprotein
ACOT13	55856	acyl-CoA thioesterase 13
ACSM5	54988	acyl-CoA synthetase medium chain family member 5
ADAMTSL1	92949	ADAMTS like 1
ADARB2	105	adenosine deaminase RNA specific B2 (inactive)
ALKBH5	54890	alkB homolog 5, RNA demethylase
AMY1B	277	amylase alpha 1B
ANKRD16	54522	ankyrin repeat domain 16
ANKRD37	353322	ankyrin repeat domain 37
ANKRD9	122416	ankyrin repeat domain 9
APEX1	328	apurinic/apyrimidinic endodeoxyribonuclease 1
APLN	8862	apelin
ARF6	382	ARF GTPase 6
ARID3B	10620	AT-rich interaction domain 3B
ARL14	80117	ARF like GTPase 14
ATG16L2	89849	autophagy related 16 like 2
ATP6V1E2	90423	ATPase H+ transporting V1 subunit E2
BCAN	63827	brevican
BICD2	23299	BICD cargo adaptor 2
BIRC2	329	baculoviral IAP repeat containing 2
BNIPL	149428	BCL2 interacting protein like
C11orf16	56673	chromosome 11 open reading frame 16
C11orf24	53838	chromosome 11 open reading frame 24
C11orf87	399947	chromosome 11 open reading frame 87
C12orf76	400073	chromosome 12 open reading frame 76
C1orf115	79762	chromosome 1 open reading frame 115
C20orf141	128653	chromosome 20 open reading frame 141
C8orf58	541565	chromosome 8 open reading frame 58
C8orf82	414919	chromosome 8 open reading frame 82
CACNA1E	777	calcium voltage-gated channel subunit alpha1 E
CAPN1	823	calpain 1
CATSPERG	57828	cation channel sperm associated auxiliary subunit gamma
CCDC3	83643	coiled-coil domain containing 3
CCDC89	220388	coiled-coil domain containing 89
CDC34	997	cell division cycle 34, ubiqiutin conjugating enzyme
CENPX	201254	centromere protein X
CETN3	1070	centrin 3
CIPC	85457	CLOCK interacting pacemaker
CLNS1A	1207	chloride nucleotide-sensitive channel 1A
CNGB1	1258	cyclic nucleotide gated channel subunit beta 1
CNKSR2	22866	connector enhancer of kinase suppressor of Ras 2
COL26A1	136227	collagen type XXVI alpha 1 chain
COPB1	1315	COPI coat complex subunit beta 1
COQ9	57017	coenzyme Q9
CPT1B	1375	carnitine palmitoyltransferase 1B
CTTN	2017	cortactin
CUL9	23113	cullin 9
DAGLA	747	diacylglycerol lipase alpha
DBNDD2	55861	dysbindin domain containing 2
DIP2C	22982	disco interacting protein 2 homolog C
DMKN	93099	dermokine
DNAJB1	3337	DnaJ heat shock protein family (Hsp40) member B1
DNAJC22	79962	DnaJ heat shock protein family (Hsp40) member C22
DTD2	112487	D-aminoacyl-tRNA deacylase 2
DYDC2	84332	DPY30 domain containing 2
EEIG1	399665	estrogen-induced osteoclastogenesis regulator 1
EEPD1	80820	endonuclease/exonuclease/phosphatase family domain containing 1
EGLN2	112398	egl-9 family hypoxia inducible factor 2
EIF4EBP2	1979	eukaryotic translation initiation factor 4E binding protein 2
ELMOD1	55531	ELMO domain containing 1
EMD	2010	emerin
ERC2	26059	ELKS/RAB6-interacting/CAST family member 2
FAM209A	200232	family with sequence similarity 209 member A
FAM76B	143684	family with sequence similarity 76 member B
FAM78A	286336	family with sequence similarity 78 member A
FBXL12	54850	F-box and leucine rich repeat protein 12
FBXO17	115290	F-box protein 17
FBXO31	79791	F-box protein 31
FHDC1	85462	FH2 domain containing 1
FIGN	55137	fidgetin, microtubule severing factor
FRRS1L	23732	ferric chelate reductase 1 like
FSCN3	29999	fascin actin-bundling protein 3
GAGE2C	2574	G antigen 2C
GAGE2E	26749	G antigen 2E
GBF1	8729	golgi brefeldin A resistant guanine nucleotide exchange factor 1
GBP6	163351	guanylate binding protein family member 6
GJB3	2707	gap junction protein beta 3
GJD3	125111	gap junction protein delta 3
GLCCI1	113263	glucocorticoid induced 1
GLE1	2733	GLE1 RNA export mediator
GLI4	2738	GLI family zinc finger 4
GPN2	54707	GPN-loop GTPase 2
H1-10	8971	H1.10 linker histone
HEPACAM	220296	hepatic and glial cell adhesion molecule
HSPG2	3339	heparan sulfate proteoglycan 2
IER5L	389792	immediate early response 5 like
IFI27L1	122509	interferon alpha inducible protein 27 like 1
IPO4	79711	importin 4
ISLR2	57611	immunoglobulin superfamily containing leucine rich repeat 2
ITGB1BP1	9270	integrin subunit beta 1 binding protein 1
ITIH4	3700	inter-alpha-trypsin inhibitor heavy chain 4
KCNK7	10089	potassium two pore domain channel subfamily K member 7
KDM5B	10765	lysine demethylase 5B
KLHDC8A	55220	kelch domain containing 8A
KRTAP4-4	84616	keratin associated protein 4-4
KYAT1	883	kynurenine aminotransferase 1
LAMC2	3918	laminin subunit gamma 2
LCTL	197021	lactase like
LEO1	123169	LEO1 homolog, Paf1/RNA polymerase II complex component
LILRA5	353514	leukocyte immunoglobulin like receptor A5
LIME1	54923	Lck interacting transmembrane adaptor 1
LOC284009	284009	uncharacterized LOC284009
LONRF2	164832	LON peptidase N-terminal domain and ring finger 2
LRFN3	79414	leucine rich repeat and fibronectin type III domain containing 3
LRRC8A	56262	leucine rich repeat containing 8 VRAC subunit A
LUC7L	55692	LUC7 like
LY6D	8581	lymphocyte antigen 6 family member D
MACROH2A2	55506	macroH2A.2 histone
MAGEB3	4114	MAGE family member B3
MAL	4118	mal, T cell differentiation protein
MAML3	55534	mastermind like transcriptional coactivator 3
MAPK11	5600	mitogen-activated protein kinase 11
METTL2A	339175	methyltransferase 2A, tRNA N3-cytidine
MFSD4A	148808	major facilitator superfamily domain containing 4A
MIDN	90007	midnolin
MIEF2	125170	mitochondrial elongation factor 2
MIP	4284	major intrinsic protein of lens fiber
MOB2	81532	MOB kinase activator 2
MON1A	84315	MON1 homolog A, secretory trafficking associated
MRPL54	116541	mitochondrial ribosomal protein L54
MSMB	4477	microseminoprotein beta
MYL1	4632	myosin light chain 1
MYO18A	399687	myosin XVIIIA
NABP2	79035	nucleic acid binding protein 2
NADK	65220	NAD kinase
NAIF1	203245	nuclear apoptosis inducing factor 1
NAV2	89797	neuron navigator 2
NBPF11	200030	NBPF member 11
NDUFB3	4709	NADH:ubiquinone oxidoreductase subunit B3
NDUFB5	4711	NADH:ubiquinone oxidoreductase subunit B5
NHERF4	79849	NHERF family PDZ scaffold protein 4
NHSL3	57648	NHS like 3
NUDCD3	23386	NudC domain containing 3
OBSL1	23363	obscurin like cytoskeletal adaptor 1
OR2S2	56656	olfactory receptor family 2 subfamily S member 2
OR2T3	343173	olfactory receptor family 2 subfamily T member 3
OR4B1	119765	olfactory receptor family 4 subfamily B member 1
OR4N2	390429	olfactory receptor family 4 subfamily N member 2
OR5H1	26341	olfactory receptor family 5 subfamily H member 1
OR5H2	79310	olfactory receptor family 5 subfamily H member 2
OR5V1	81696	olfactory receptor family 5 subfamily V member 1
OSTM1	28962	osteoclastogenesis associated transmembrane protein 1
P2RX2	22953	purinergic receptor P2X 2
PABPN1L	390748	PABPN1 like, cytoplasmic
PCDHGC5	56097	protocadherin gamma subfamily C, 5
PCNP	57092	PEST proteolytic signal containing nuclear protein
PEF1	553115	penta-EF-hand domain containing 1
PGA4	643847	pepsinogen A4
PHF11	51131	PHD finger protein 11
PLEKHA7	144100	pleckstrin homology domain containing A7
PLEKHG7	440107	pleckstrin homology and RhoGEF domain containing G7
PLS1	5357	plastin 1
POLD4	57804	DNA polymerase delta 4, accessory subunit
POLR3A	11128	RNA polymerase III subunit A
PPCDC	60490	phosphopantothenoylcysteine decarboxylase
PPP1R14C	81706	protein phosphatase 1 regulatory inhibitor subunit 14C
PPP1R3F	89801	protein phosphatase 1 regulatory subunit 3F
PRLH	51052	prolactin releasing hormone
PRR13	54458	proline rich 13
PRR30	339779	proline rich 30
PSAPL1	768239	prosaposin like 1
RAB3GAP1	22930	RAB3 GTPase activating protein catalytic subunit 1
RAB42	115273	RAB42, member RAS oncogene family
RBM25	58517	RNA binding motif protein 25
REEP1	65055	receptor accessory protein 1
RELL2	285613	RELT like 2
RGPD1	400966	RANBP2 like and GRIP domain containing 1
RNF32	140545	ring finger protein 32
RPL36	25873	ribosomal protein L36
RTL8A	26071	retrotransposon Gag like 8A
RTP5	285093	receptor transporter protein 5 (putative)
RUNDC3B	154661	RUN domain containing 3B
SAMD1	90378	sterile alpha motif domain containing 1
SAMD15	161394	sterile alpha motif domain containing 15
SAYSD1	55776	SAYSVFN motif domain containing 1
SDHAF2	54949	succinate dehydrogenase complex assembly factor 2
SEMA3F	6405	semaphorin 3F
SERPINA12	145264	serpin family A member 12
SF3A2	8175	splicing factor 3a subunit 2
SHE	126669	Src homology 2 domain containing E
SIDT2	51092	SID1 transmembrane family member 2
SLA	6503	Src like adaptor
SLC39A5	283375	solute carrier family 39 member 5
SLC9A7	84679	solute carrier family 9 member A7
SLITRK2	84631	SLIT and NTRK like family member 2
SLN	6588	sarcolipin
SPCS2P4	653566	signal peptidase complex subunit 2 pseudogene 4
SPSB3	90864	splA/ryanodine receptor domain and SOCS box containing 3
STH	246744	saitohin
STK19	8859	serine/threonine kinase 19
STMN1	3925	stathmin 1
STRN4	29888	striatin 4
SZT2	23334	SZT2 subunit of KICSTOR complex
TARS2	80222	threonyl-tRNA synthetase 2, mitochondrial
TAS2R16	50833	taste 2 receptor member 16
TBC1D22A	25771	TBC1 domain family member 22A
TBC1D28	254272	TBC1 domain family member 28
TBX10	347853	T-box transcription factor 10
TCP10L	140290	t-complex 10 like
TEX13B	56156	testis expressed 13B
THAP10	56906	THAP domain containing 10
TIMM44	10469	translocase of inner mitochondrial membrane 44
TLCD3B	83723	TLC domain containing 3B
TMCC1	23023	transmembrane and coiled-coil domain family 1
TMEM231	79583	transmembrane protein 231
TMPRSS2	7113	transmembrane serine protease 2
TREML1	340205	triggering receptor expressed on myeloid cells like 1
TRIM33	51592	tripartite motif containing 33
TRIM8	81603	tripartite motif containing 8
TSSC4	10078	tumor suppressing subtransferable candidate 4
TSTD1	100131187	thiosulfate sulfurtransferase like domain containing 1
TTI2	80185	TELO2 interacting protein 2
TTLL7	79739	tubulin tyrosine ligase like 7
TTYH2	94015	tweety family member 2
UFSP1	402682	UFM1 specific peptidase 1
UIMC1	51720	ubiquitin interaction motif containing 1
USF3	205717	upstream transcription factor family member 3
USH1G	124590	USH1 protein network component sans
USHBP1	83878	USH1 protein network component harmonin binding protein 1
VN1R2	317701	vomeronasal 1 receptor 2
VPS26C	10311	VPS26 endosomal protein sorting factor C
VPS37B	79720	VPS37B subunit of ESCRT-I
VTI1B	10490	vesicle transport through interaction with t-SNAREs 1B
WFDC2	10406	WAP four-disulfide core domain 2
WTAP	9589	WT1 associated protein
WWC3	55841	WWC family member 3
YWHAB	7529	tyrosine 3-monooxygenase/tryptophan 5-monooxygenase activation protein beta
ZBTB45	84878	zinc finger and BTB domain containing 45
ZDHHC13	54503	zinc finger DHHC-type palmitoyltransferase 13
ZFP41	286128	ZFP41 zinc finger protein
ZNF101	94039	zinc finger protein 101
ZNF2	7549	zinc finger protein 2
ZNF256	10172	zinc finger protein 256
ZNF300	91975	zinc finger protein 300
ZNF331	55422	zinc finger protein 331
ZNF396	252884	zinc finger protein 396
ZNF433	163059	zinc finger protein 433
ZNF443	10224	zinc finger protein 443
ZNF668	79759	zinc finger protein 668
ZSCAN20	7579	zinc finger and SCAN domain containing 20
