# Supplementary material for: Global siRNA screen identifies human host factors critical for SARS-CoV-2 replication and late stages of infection
Source: PLoS Biol. 2025 Jun 12;23(6):e3002738. doi: 10.1371/journal.pbio.3002738 (PMC12204624; doi:10.1371/journal.pbio.3002738)
Supplement: S3 Table — List of host factors that were confirmed to affect the replication of SARS-CoV-2 with two or more siRNAs. (XLSX) [file pbio.3002738.s008.xlsx]

## Sheet: Validated host factors
Gene Symbol	Gene ID	Description	GWS_Z-score_R1	GWS_Z-score_R2	GWS_Z-score_Average	Validated siRNAs
ACE2	59272	angiotensin I converting enzyme 2	-3.86827	-3.14706	-3.50766	3
ADAMTSL1	92949	ADAMTS like 1	-2.82664	-2.54484	-2.68574	2
ANKRD16	54522	ankyrin repeat domain 16	-3.9343	-1.50739	-2.72084	4
ANKRD37	353322	ankyrin repeat domain 37	-3.82287	-2.77013	-3.2965	3
ANKRD9	122416	ankyrin repeat domain 9	-2.08396	-2.03698	-2.06047	2
AP1G1	164	adaptor related protein complex 1 subunit gamma 1	-1.69021	-2.09163	-1.89092	3
APLN	8862	apelin	-3.22157	-2.05383	-2.6377	2
ARL14	80117	ADP ribosylation factor like GTPase 14	-2.80504	-2.74644	-2.77574	3
ATP6V0C	527	ATPase H+ transporting V0 subunit c	-2.22867	-2.96996	-2.59931	3
BICD2	23299	BICD cargo adaptor 2	-2.82778	-2.59726	-2.71252	3
C11ORF24	53838	chromosome 11 open reading frame 24	-2.19164	-2.45023	-2.32093	3
C12orf76	400073	chromosome 12 open reading frame 76	-2.84939	-2.01802	-2.43371	2
CCDC89	220388	coiled-coil domain containing 89	-2.4219	-2.83992	-2.63091	2
CLNS1A	1207	chloride nucleotide-sensitive channel 1A	-2.29307	-2.34084	-2.31695	2
CLTC	1213	clathrin heavy chain	-2.74388	-1.72478	-2.23433	4
CNGB1	1258	cyclic nucleotide gated channel subunit beta 1	-3.41647	-3.1114	-3.26394	2
CNKSR2	22866	connector enhancer of kinase suppressor of Ras 2	-3.04333	-5.21092	-4.12712	2
COL26A1	136227	collagen type XXVI alpha 1 chain	-0.962018	-2.57589	-1.76895	3
COPB	1315	COPI coat complex subunit beta 1	-5.29812	-4.06502	-4.68157	3
COQ9	57017	coenzyme Q9	-2.79791	-2.32546	-2.56168	2
CTNNA1	1495	catenin alpha 1	-2.04545	-2.78215	-2.4138	2
CUL9	23113	cullin 9	-2.56353	-3.51909	-3.04131	2
DAGLA	747	diacylglycerol lipase alpha	-2.54933	-3.91485	-3.23209	2
DBNDD2	55861	dysbindin domain containing 2	-2.01713	-3.47027	-2.7437	2
DMKN	93099	dermokine	-2.80647	-2.76288	-2.78467	2
DNAJC22	79962	DnaJ heat shock protein family (Hsp40) member C22	-2.36511	-2.22077	-2.29294	3
DSCR3	10311	VPS26 endosomal protein sorting factor C	-2.14919	-2.7919	-2.47054	2
DYDC2	84332	DPY30 domain containing 2	-2.57726	-7.09881	-4.83804	2
EEPD1	80820	endonuclease/exonuclease/phosphatase family domain containing 1	-2.0353	-3.07861	-2.55695	3
EIF4EBP2	1979	eukaryotic translation initiation factor 4E binding protein 2	-2.70972	-3.12457	-2.91715	2
FAM102A	399665	family with sequence similarity 102 member A	-2.7747	-2.48995	-2.63233	2
FAM14B	122509	interferon alpha inducible protein 27 like 1	-2.60354	-2.54652	-2.57503	2
FAM209A	200232	family with sequence similarity 209 member A	-5.434	-2.6056	-4.0198	2
FBXL12	54850	F-box and leucine rich repeat protein 12	-2.28613	-3.0623	-2.67422	3
FHDC1	85462	FH2 domain containing 1	-6.90592	-2.19069	-4.5483	2
FIGN	55137	fidgetin, microtubule severing factor	-2.39951	-2.70699	-2.55325	4
FLJ10748	55220	kelch domain containing 8A	-4.00368	-3.61279	-3.80824	2
FSCN3	29999	fascin actin-bundling protein 3	-3.01988	-1.88765	-2.45376	3
GAGE8	26749	G antigen 2E	-2.51845	-3.95603	-3.23724	2
GBF1	8729	golgi brefeldin A resistant guanine nucleotide exchange factor 1	-4.55138	-4.46575	-4.50856	2
GJC1	125111	gap junction protein delta 3	-2.94681	-2.95123	-2.94902	2
GLI4	2738	GLI family zinc finger 4	-2.3491	-9.51912	-5.93411	3
H1FX	8971	H1.10 linker histone	-2.431	-2.55081	-2.4909	2
H2AFY2	55506	macroH2A.2 histone	-4.11044	-4.00579	-4.05812	2
HEPACAM	220296	hepatic and glial cell adhesion molecule	-1.99365	-2.17647	-2.08506	2
HSPG2	3339	heparan sulfate proteoglycan 2	-4.50023	-3.22693	-3.86358	2
IER5L	389792	immediate early response 5 like	-1.95601	-3.0677	-2.51186	2
IPO4	79711	importin 4	-3.10629	-2.81545	-2.96087	3
ISLR2	57611	immunoglobulin superfamily containing leucine rich repeat 2	-3.23163	-3.68369	-3.45766	2
KCNK7	10089	potassium two pore domain channel subfamily K member 7	-3.08157	-3.90602	-3.49379	2
KDM5B	10765	lysine demethylase 5B	-2.26469	-2.59727	-2.43098	2
KRTAP4-4	84616	keratin associated protein 4-4	-2.44549	-2.51251	-2.479	2
LCTL	197021	lactase like	-2.29048	-2.13977	-2.21513	3
LEO1	123169	LEO1 homolog, Paf1/RNA polymerase II complex component	-3.50092	-5.63355	-4.56723	2
LIME1	54923	Lck interacting transmembrane adaptor 1	-0.807344	-2.94846	-1.8779	2
LOC284009	284009	uncharacterized LOC284009	-3.27998	-3.75156	-3.51577	3
LOC338809	338809		-2.60295	-2.03243	-2.31769	2
LOC643923	643923		-2.71364	-2.31754	-2.51559	2
LRFN3	79414	leucine rich repeat and fibronectin type III domain containing 3	-2.58722	-3.5392	-3.06321	2
LUC7L	55692	LUC7 like	-2.02413	-8.82367	-5.4239	2
MAL	4118	mal, T cell differentiation protein	-2.30584	-2.38189	-2.34386	2
MAML3	55534	mastermind like transcriptional coactivator 3	-1.83876	-2.71463	-2.27669	2
MAPK11	5600	mitogen-activated protein kinase 11	-2.35659	-2.22868	-2.29264	2
MIP	4284	major intrinsic protein of lens fiber	-3.96635	-3.19411	-3.58023	2
MYL1	4632	myosin light chain 1	-3.15155	-2.08152	-2.61653	3
NABP2	79035	nucleic acid binding protein 2	-3.45072	-3.35652	-3.40362	3
NADK	65220	NAD kinase	-2.17256	-2.45773	-2.31514	2
NAV2	89797	neuron navigator 2	-2.64614	-1.69946	-2.1728	3
NBPF11	200030	NBPF member 11	-2.39582	-2.53229	-2.46405	2
NDUFB3	4709	NADH:ubiquinone oxidoreductase subunit B3	-4.58031	-2.26726	-3.42379	2
NUDCD3	23386	NudC domain containing 3	-2.1815	-2.01627	-2.09889	3
OBSL1	23363	obscurin like cytoskeletal adaptor 1	-4.00468	-3.52859	-3.76663	3
OR2S2	56656	olfactory receptor family 2 subfamily S member 2 (gene/pseudogene)	-3.09379	-4.34553	-3.71966	2
OR2T3	343173	olfactory receptor family 2 subfamily T member 3	-2.90268	-2.48092	-2.6918	2
OR4B1	119765	olfactory receptor family 4 subfamily B member 1	-2.93953	-3.11184	-3.02569	3
PCDHGC5	56097	protocadherin gamma subfamily C, 5	-1.88738	-3.05247	-2.46992	2
PEF1	553115	penta-EF-hand domain containing 1	-1.08506	-2.74134	-1.9132	4
POLD4	57804	DNA polymerase delta 4, accessory subunit	-2.45758	-2.1193	-2.28844	2
POLR3A	11128	RNA polymerase III subunit A	-2.68001	-3.89627	-3.28814	2
PPCDC	60490	phosphopantothenoylcysteine decarboxylase	-2.00488	-2.22572	-2.1153	3
PPP1R3F	89801	protein phosphatase 1 regulatory subunit 3F	-6.02172	-2.33334	-4.17753	2
PRLH	51052	prolactin releasing hormone	-4.632	-4.12724	-4.37962	2
PRR13	54458	proline rich 13	-2.30381	-1.66412	-1.98397	2
PRR30	339779	proline rich 30	-2.56163	-3.53147	-3.04655	2
RAB3GAP1	22930	RAB3 GTPase activating protein catalytic subunit 1	-4.35495	-4.29213	-4.32354	2
RAB42	115273	RAB42, member RAS oncogene family	-1.37628	-2.43414	-1.90521	2
RELL2	285613	RELT like 2	-2.99871	-4.05127	-3.52499	3
RNF32	140545	ring finger protein 32	-2.94555	-4.14496	-3.54525	2
RTL8A	26071	retrotransposon Gag like 8A	-3.51755	-2.79975	-3.15865	2
RTP5	285093	receptor transporter protein 5 (putative)	-3.69993	-3.04241	-3.37117	2
RUNDC3B	154661	RUN domain containing 3B	-3.42099	-1.55861	-2.4898	4
SAMD1	90378	sterile alpha motif domain containing 1	-2.41801	-2.62417	-2.52109	2
SCO2	9997	synthesis of cytochrome C oxidase 2	-4.68115	-5.48825	-5.0847	2
SERPINA12	145264	serpin family A member 12	-2.4404	-2.10773	-2.27406	2
SIDT2	51092	SID1 transmembrane family member 2	-2.45961	-2.42142	-2.44052	3
SLA	6503	Src like adaptor	-3.00781	-2.42937	-2.71859	2
SLC35B2	347734	solute carrier family 35 member B2	-3.99842	-3.53044	-3.76443	2
SPCS2P4	653566	signal peptidase complex subunit 2 pseudogene 4	-5.14304	-5.68139	-5.41221	3
SPSB3	90864	splA/ryanodine receptor domain and SOCS box containing 3	-2.79499	-2.11661	-2.4558	2
STMN1	3925	stathmin 1	-1.59993	-2.09092	-1.84543	4
STRAP	11171	serine/threonine kinase receptor associated protein	-2.64062	-1.66096	-2.15079	2
STRN4	29888	striatin 4	-2.61097	-1.63307	-2.12202	3
TARS2	80222	threonyl-tRNA synthetase 2, mitochondrial	-2.2548	-2.64633	-2.45057	2
TBX10	347853	T-box transcription factor 10	-3.13133	-2.84838	-2.98986	3
TEX13B	56156	testis expressed 13B	-3.90925	-5.05185	-4.48055	4
THAP10	56906	THAP domain containing 10	-5.61787	-4.56382	-5.09084	2
TMPRSS2	7113	transmembrane serine protease 2	-3.15054	-2.77771	-2.96413	3
TRIM33	51592	tripartite motif containing 33	-2.58437	-2.5927	-2.58854	2
TTI2	80185	TELO2 interacting protein 2	-4.32294	-4.86168	-4.59231	2
USH1G	124590	USH1 protein network component sans	-5.57172	-5.21138	-5.39155	3
USHBP1	83878	USH1 protein network component harmonin binding protein 1	-2.06939	-2.18084	-2.12512	2
VN1R2	317701	vomeronasal 1 receptor 2	-2.72384	-2.66386	-2.69385	2
VPS37B	79720	VPS37B subunit of ESCRT-I	-2.55162	-2.52106	-2.53634	2
WFDC2	10406	WAP four-disulfide core domain 2	-2.78544	-4.66476	-3.7251	3
WWC3	55841	WWC family member 3	-2.01738	-6.10934	-4.06336	2
YWHAB	7529	tyrosine 3-monooxygenase/tryptophan 5-monooxygenase activation protein beta	-2.01774	-2.56667	-2.2922	2
ZBTB45	84878	zinc finger and BTB domain containing 45	-5.2669	-4.83666	-5.05178	2
ZDHHC13	54503	zinc finger DHHC-type palmitoyltransferase 13	-2.83249	-2.90822	-2.87035	3
ZFP41	286128	ZFP41 zinc finger protein	-2.35932	-2.00255	-2.18093	2
ZNF101	94039	zinc finger protein 101	-6.51883	-2.49581	-4.50732	2
ZNF2	7549	zinc finger protein 2	-2.94371	-3.58289	-3.2633	4
ZNF331	55422	zinc finger protein 331	-3.25103	-2.36782	-2.80943	4
ZNF396	252884	zinc finger protein 396	-5.44449	-2.87622	-4.16035	2
ZNF668	79759	zinc finger protein 668	-4.08706	-4.82617	-4.45661	2
ZSCAN20	7579	zinc finger and SCAN domain containing 20	-6.14305	-3.37349	-4.75827	2
