# Supplementary material for: Global siRNA screen identifies human host factors critical for SARS-CoV-2 replication and late stages of infection
Source: PLoS Biol. 2025 Jun 12;23(6):e3002738. doi: 10.1371/journal.pbio.3002738 (PMC12204624; doi:10.1371/journal.pbio.3002738)
Supplement: S4 Table — List of host factors mapping to discrete stages of SARS-CoV-2 infectious cycle and were identified by previous functional genetic screens. (XLSX) [file pbio.3002738.s009.xlsx]

## Sheet: Validated host factors
Stage	Gene Name	Screen
Early	ACE2	Wei et al (1), Daniloski et al (2), Wang et al (3), Rebendenne et al (4), Chan et al (5), Zhu et al (6)
Early	TMPRSS2	Rebendenne et al (4)
Early	ATP6V0C	Daniloski et al (2)
Early	AP1G1	Rebendenne et al (4)
Replication	SLC35B2	Schneider et al (7), Grodzki et al (8)
Replication	STRAP	Rebendenne et al (4), Chan et al (5)
Late	CTNNA1	Grodzki et al (8)
ZNF668	79759	zinc finger protein 668
ZSCAN20	7579	zinc finger and SCAN domain containing 20

## Sheet: References
(1) Wei, J., Alfajaro, M.M., DeWeirdt, P.C., Hanna, R.E., Lu-Culligan, W.J., Cai, W.L., Strine, M.S., Zhang, S.-M., Graziano, V.R., Schmitz, C.O., et al. (2021). Genome-wide CRISPR Screens Reveal Host Factors Critical for SARS-CoV-2 Infection. Cell 184, 76-91.e13. https://doi.org/10.1016/j.cell.2020.10.028.
(2) Daniloski, Z., Jordan, T.X., Wessels, H.-H., Hoagland, D.A., Kasela, S., Legut, M., Maniatis, S., Mimitou, E.P., Lu, L., Geller, E., et al. (2021). Identification of Required Host Factors for SARS-CoV-2 Infection in Human Cells. Cell 184, 92-105.e16. https://doi.org/10.1016/j.cell.2020.10.030.
(3) Wang, R., Simoneau, C.R., Kulsuptrakul, J., Bouhaddou, M., Travisano, K.A., Hayashi, J.M., Carlson-Stevermer, J., Zengel, J.R., Richards, C.M., Fozouni, P., et al. (2021). Genetic Screens Identify Host Factors for SARS-CoV-2 and Common Cold Coronaviruses. Cell 184, 106-119.e14. https://doi.org/10.1016/j.cell.2020.12.004.
(4) Rebendenne, A., Roy, P., Bonaventure, B., Chaves Valadão, A.L., Desmarets, L., Arnaud-Arnould, M., Rouillé, Y., Tauziet, M., Giovannini, D., Touhami, J., et al. (2022). Bidirectional genome-wide CRISPR screens reveal host factors regulating SARS-CoV-2, MERS-CoV and seasonal HCoVs. Nat. Genet. 54, 1090–1102. https://doi.org/10.1038/s41588-022-01110-2.
(5) Chan, K., Farias, A.G., Lee, H., Guvenc, F., Mero, P., Brown, K.R., Ward, H., Billmann, M., Aulakh, K., Astori, A., et al. (2022). Survival-based CRISPR genetic screens across a panel of permissive cell lines identify common and cell-specific SARS-CoV-2 host factors. Heliyon 9, e12744. https://doi.org/10.1016/j.heliyon.2022.e12744.
(6) Zhu, Y., Feng, F., Hu, G., Wang, Y., Yu, Y., Zhu, Y., Xu, W., Cai, X., Sun, Z., Han, W., et al. (2021). A genome-wide CRISPR screen identifies host factors that regulate SARS-CoV-2 entry. Nat. Commun. 12, 961. https://doi.org/10.1038/s41467-021-21213-4.
(7) Schneider, W.M., Luna, J.M., Hoffmann, H.-H., Sánchez-Rivera, F.J., Leal, A.A., Ashbrook, A.W., Le Pen, J., Ricardo-Lax, I., Michailidis, E., Peace, A., et al. (2021). Genome-Scale Identification of SARS-CoV-2 and Pan-coronavirus Host Factor Networks. Cell 184, 120-132.e14. https://doi.org/10.1016/j.cell.2020.12.006.
(8) Grodzki, M., Bluhm, A.P., Schaefer, M., Tagmount, A., Russo, M., Sobh, A., Rafiee, R., Vulpe, C.D., Karst, S.M., and Norris, M.H. (2022). Genome-scale CRISPR screens identify host factors that promote human coronavirus infection. Genome Med. 14, 10. https://doi.org/10.1186/s13073-022-01013-1.
