# Supplementary material for: Global siRNA screen identifies human host factors critical for SARS-CoV-2 replication and late stages of infection
Source: PLoS Biol. 2025 Jun 12;23(6):e3002738. doi: 10.1371/journal.pbio.3002738 (PMC12204624; doi:10.1371/journal.pbio.3002738)
Supplement: S1 Data — (XLSX) [file pbio.3002738.s011.xlsx]

## Sheet: Figure 1B
Gene ID	Average Z-score
6156	-7.87902
10172	-7.42554
475	-7.34854
89849	-6.6549
6135	-6.52065
81696	-6.50785
6130	-6.18167
112574	-6.13289
2738	-5.93411
390429	-5.7041
84250	-5.49485
55692	-5.4239
653566	-5.41221
124590	-5.39155
1314	-5.3301
7311	-5.29661
22818	-5.1872
3700	-5.12369
56906	-5.09084
9997	-5.0847
84878	-5.05178
4477	-5.03385
6201	-4.99599
6152	-4.94984
55337	-4.93232
6206	-4.90688
148808	-4.884
84332	-4.83804
246744	-4.82644
140290	-4.82553
6132	-4.77135
7579	-4.75827
83643	-4.69637
1315	-4.68157
2010	-4.65855
10223	-4.65672
6175	-4.63989
9276	-4.62501
80185	-4.59231
123169	-4.56723
10469	-4.55456
6124	-4.55075
85462	-4.5483
8729	-4.50856
94039	-4.50732
5357	-4.50611
127281	-4.48947
56156	-4.48055
402682	-4.48047
114880	-4.47159
64925	-4.46579
10078	-4.46195
79759	-4.45661
10123	-4.43554
9349	-4.4311
149428	-4.42577
55900	-4.40223
161394	-4.38208
51052	-4.37962
6154	-4.37587
84679	-4.35915
4114	-4.3533
83723	-4.35018
22930	-4.32354
284110	-4.32218
201254	-4.29303
56262	-4.29165
1942	-4.28938
56160	-4.28601
25873	-4.24751
5837	-4.17892
89801	-4.17753
91975	-4.17355
54949	-4.16358
252884	-4.16035
6128	-4.15491
22866	-4.12712
55841	-4.06336
55506	-4.05812
63877	-4.02648
54988	-4.0216
200232	-4.0198
6165	-4.00226
79583	-3.98707
27258	-3.98542
8581	-3.94667
339175	-3.94132
441932	-3.92856
823	-3.89333
10462	-3.88507
6133	-3.88141
3339	-3.86358
55711	-3.8628
6233	-3.86026
6188	-3.83046
79739	-3.80916
55220	-3.80824
158787	-3.8066
65055	-3.80508
8668	-3.77274
23363	-3.76663
347734	-3.76443
80313	-3.75062
286336	-3.73849
10406	-3.7251
56656	-3.71966
79109	-3.70447
149469	-3.67808
54752	-3.67684
54930	-3.67303
1	-3.62414
113278	-3.59233
6139	-3.58527
4284	-3.58023
84964	-3.57882
8663	-3.57809
57828	-3.56229
158747	-3.54896
140545	-3.54525
51720	-3.53976
79187	-3.53331
10661	-3.53324
340205	-3.53109
25771	-3.52715
285613	-3.52499
284009	-3.51577
6155	-3.51456
1203	-3.50943
59272	-3.50766
10089	-3.49379
113220	-3.48766
57648	-3.48303
57611	-3.45766
277	-3.45279
8859	-3.44003
4709	-3.42379
79035	-3.40362
54971	-3.38769
116541	-3.37492
285093	-3.37117
65981	-3.35228
6405	-3.34398
6191	-3.34174
146330	-3.33979
353322	-3.2965
11128	-3.28814
144100	-3.27969
51780	-3.26702
2353	-3.26697
1258	-3.26394
7549	-3.2633
6183	-3.25894
770	-3.25861
29997	-3.2499
26749	-3.23724
1375	-3.23233
747	-3.23209
353514	-3.23036
79762	-3.2191
143684	-3.21222
6189	-3.21073
6129	-3.19232
79849	-3.18457
2527	-3.18274
390748	-3.17915
100131187	-3.17569
378832	-3.17226
26071	-3.15865
8666	-3.14608
84631	-3.14031
2574	-3.1387
140700	-3.11767
4605	-3.11088
55095	-3.09016
5174	-3.07163
644414	-3.06683
79414	-3.06321
5709	-3.0585
23023	-3.05364
339779	-3.04655
23113	-3.04131
119765	-3.02569
85457	-3.02281
6522	-3.02175
541565	-3.02068
112487	-3.01491
150696	-2.99253
347853	-2.98986
7113	-2.96413
79711	-2.96087
26751	-2.95329
125111	-2.94902
8216	-2.94621
51545	-2.94031
29969	-2.93924
163059	-2.93729
387332	-2.92494
1070	-2.92278
4236	-2.92172
79170	-2.91873
1979	-2.91715
60684	-2.91708
6125	-2.91653
116115	-2.88918
2197	-2.88781
6194	-2.88233
90007	-2.87914
7336	-2.8726
55786	-2.87184
54503	-2.87035
6528	-2.86853
222642	-2.86551
55138	-2.84674
22820	-2.84016
162605	-2.83937
255104	-2.8354
9491	-2.83063
79843	-2.826
54707	-2.82237
768239	-2.81622
112476	-2.81426
94015	-2.81304
50833	-2.81175
55422	-2.80943
139760	-2.80775
90423	-2.80461
7690	-2.80356
9270	-2.78857
81532	-2.78796
6207	-2.78666
440400	-2.78551
93099	-2.78467
80117	-2.77574
2733	-2.76423
4736	-2.76287
9091	-2.76176
403278	-2.74802
164832	-2.74737
9045	-2.74589
55861	-2.7437
57717	-2.73448
165057	-2.72977
205717	-2.72428
54522	-2.72084
6503	-2.71859
10170	-2.71314
23299	-2.71252
6047	-2.71189
284613	-2.70558
317701	-2.69385
343173	-2.6918
777	-2.69076
92949	-2.68574
28962	-2.68397
9589	-2.67811
3918	-2.67665
55172	-2.67455
54850	-2.67422
113763	-2.67152
9675	-2.66836
55713	-2.66699
6137	-2.66612
63827	-2.66317
55799	-2.66211
642678	-2.64132
117246	-2.6401
6169	-2.63908
8862	-2.6377
58517	-2.63666
10615	-2.63607
100037417	-2.63352
399665	-2.63233
220388	-2.63091
4778	-2.63022
399947	-2.62571
344558	-2.6221
4632	-2.61653
1844	-2.6115
527	-2.59931
51592	-2.58854
112858	-2.58655
5192	-2.58379
80305	-2.5804
155184	-2.57915
10620	-2.5762
122509	-2.57503
221477	-2.57448
6725	-2.57359
4781	-2.57307
26211	-2.57075
51617	-2.57043
55968	-2.56374
54894	-2.56316
388591	-2.56226
57017	-2.56168
9529	-2.56038
80820	-2.55695
84127	-2.55372
55137	-2.55325
883	-2.55157
79720	-2.53634
57801	-2.52906
8916	-2.52903
90378	-2.52109
643923	-2.51559
329	-2.5131
389792	-2.51186
126669	-2.51166
2944	-2.51063
171558	-2.51012
1463	-2.50992
81706	-2.50491
26059	-2.50042
5625	-2.49991
27095	-2.49658
10991	-2.49577
148	-2.49418
8971	-2.4909
997	-2.49029
154661	-2.4898
55328	-2.48905
10224	-2.48724
207063	-2.48697
1485	-2.48356
672	-2.48163
84616	-2.479
6426	-2.47748
10311	-2.47054
56097	-2.46992
23034	-2.46845
863	-2.46804
200030	-2.46405
353	-2.45968
112398	-2.4585
57489	-2.45616
3952	-2.45587
90864	-2.4558
6614	-2.45496
29999	-2.45376
372	-2.4533
128653	-2.4528
10060	-2.45164
80222	-2.45057
105	-2.44965
7543	-2.44539
51442	-2.44533
51092	-2.44052
115290	-2.43785
5901	-2.43672
400073	-2.43371
2652	-2.43332
10765	-2.43098
6144	-2.42825
374918	-2.42609
64747	-2.42563
126370	-2.42455
203245	-2.42313
85440	-2.42094
6588	-2.41936
1495	-2.4138
587	-2.4115
96764	-2.40582
26341	-2.40473
3241	-2.40462
643847	-2.40262
328	-2.39522
91227	-2.3936
150209	-2.38152
51131	-2.37811
3655	-2.3774
64425	-2.37229
23481	-2.37042
93107	-2.36733
9486	-2.36484
8175	-2.35532
10490	-2.35339
8662	-2.35017
4118	-2.34386
10024	-2.34324
8074	-2.33984
50624	-2.33801
55151	-2.33352
26152	-2.33075
125170	-2.32446
55776	-2.32443
6628	-2.32233
53838	-2.32093
283375	-2.32083
81551	-2.31863
338809	-2.31769
1207	-2.31695
22953	-2.31517
65220	-2.31514
22982	-2.30762
29089	-2.30662
57092	-2.30552
55796	-2.30481
641	-2.30066
79875	-2.29926
2286	-2.29859
382	-2.29636
79962	-2.29294
5600	-2.29264
7529	-2.2922
57804	-2.28844
57335	-2.28824
84188	-2.28325
6143	-2.28129
474170	-2.27897
55534	-2.27669
3619	-2.27572
440456	-2.2744
145264	-2.27406
140836	-2.26612
3188	-2.26288
3832	-2.26263
6123	-2.26012
131405	-2.25977
64146	-2.25772
4638	-2.25043
28996	-2.24466
220108	-2.24247
9343	-2.24184
414919	-2.24157
663	-2.24072
2017	-2.23762
3550	-2.2347
1213	-2.23433
113263	-2.23226
7528	-2.22949
793	-2.22648
6616	-2.22152
54890	-2.22102
197021	-2.21513
26595	-2.21491
1388	-2.21119
83990	-2.21106
163351	-2.20833
97	-2.20141
283643	-2.20076
400966	-2.19878
63923	-2.19676
192668	-2.19327
5396	-2.19312
55856	-2.19205
5570	-2.19202
2707	-2.19113
23325	-2.18758
830	-2.18667
286128	-2.18093
348094	-2.18043
3801	-2.17994
5990	-2.17884
5861	-2.17826
4205	-2.17618
94027	-2.17527
89797	-2.1728
575	-2.17099
126248	-2.17089
84908	-2.16456
23732	-2.15669
284076	-2.15584
11171	-2.15079
25777	-2.14791
387267	-2.14321
3980	-2.1416
474382	-2.13969
8771	-2.13913
124583	-2.1386
113746	-2.13715
55626	-2.12725
83878	-2.12512
79791	-2.12423
26012	-2.1237
29888	-2.12202
4711	-2.11615
60490	-2.1153
3337	-2.1095
79781	-2.10588
283	-2.10563
493829	-2.10503
4210	-2.10479
84231	-2.10395
23386	-2.09889
100038246	-2.09757
5564	-2.09722
727936	-2.09559
12	-2.09436
64326	-2.09265
51056	-2.08884
552	-2.08667
220296	-2.08506
81033	-2.08486
64981	-2.08053
5145	-2.07738
339327	-2.07507
2281	-2.07377
22829	-2.07009
1571	-2.07002
84315	-2.06948
84302	-2.06663
57713	-2.06602
26073	-2.06356
122416	-2.06047
57038	-2.055
148268	-2.05439
9685	-2.05399
6749	-2.05332
23586	-2.05196
4991	-2.04902
286097	-2.0429
8562	-2.04247
284739	-2.04095
92170	-2.04018
10327	-2.03884
83935	-2.03839
5530	-2.03805
3045	-2.0362
79022	-2.03033
57470	-2.02801
9920	-2.02573
260429	-2.025
54943	-2.02346
55071	-2.023
7739	-2.02248
1124	-2.02113
9904	-2.01905
158809	-2.01858
2155	-2.01739
220001	-2.01719
5063	-2.01086
25876	-2.00872
10491	-2.0078
2968	-2.00158
54858	-2.00129
653361	-2.00078
81603	-2.00068
85316	-1.9976
8925	-1.993
8927	-1.99238
5010	-1.9905
127064	-1.98902
9069	-1.98781
29944	-1.98727
2259	-1.98686
340526	-1.98604
54458	-1.98397
10681	-1.98141
57787	-1.98138
9220	-1.9798
29095	-1.97912
340371	-1.97831
5119	-1.97721
26762	-1.97555
6187	-1.97247
79568	-1.97172
57115	-1.97161
11160	-1.97139
206358	-1.96998
541465	-1.96671
10732	-1.96186
57835	-1.96158
56144	-1.96007
344561	-1.95668
2175	-1.95602
56673	-1.95598
399	-1.95505
23451	-1.95405
79845	-1.95329
221091	-1.95141
51282	-1.9506
254272	-1.94916
6598	-1.94742
60437	-1.94669
8815	-1.94535
522	-1.94478
148898	-1.94428
55974	-1.94376
64421	-1.94358
57502	-1.94272
5649	-1.9416
53905	-1.94081
23149	-1.93933
131540	-1.939
378948	-1.93466
4144	-1.93458
199990	-1.93206
1178	-1.92943
55171	-1.92894
23187	-1.92789
9654	-1.92717
100	-1.92435
130367	-1.9216
51678	-1.91747
5286	-1.91508
79080	-1.91404
553115	-1.9132
55615	-1.9107
1196	-1.91045
201266	-1.90917
57761	-1.90891
146	-1.90872
55187	-1.90861
64219	-1.90788
8790	-1.90722
153241	-1.90711
115273	-1.90521
8492	-1.90494
8664	-1.90082
79751	-1.9007
5587	-1.89989
317705	-1.89683
7584	-1.89637
284361	-1.89559
2033	-1.8953
10845	-1.89448
127707	-1.89439
23334	-1.89426
79473	-1.89233
164	-1.89092
91860	-1.88871
23281	-1.88763
8989	-1.8876
54532	-1.88664
3857	-1.88546
652991	-1.88452
2247	-1.88395
56143	-1.88303
55784	-1.88217
10482	-1.88007
54923	-1.8779
400509	-1.87773
471	-1.87726
147694	-1.8756
10257	-1.87289
5481	-1.86955
10908	-1.86786
7709	-1.86456
57732	-1.86281
27332	-1.86168
58500	-1.86049
79310	-1.85955
761	-1.85925
91662	-1.85911
10946	-1.85503
81494	-1.85335
115294	-1.85197
341276	-1.85119
9564	-1.84774
5569	-1.84679
338645	-1.84666
3925	-1.84543
5047	-1.84493
158833	-1.84137
84934	-1.83945
7993	-1.83586
283093	-1.83578
9861	-1.83524
4706	-1.83421
10645	-1.83351
390093	-1.83281
7220	-1.83265
1557	-1.83049
79180	-1.82821
8833	-1.82562
10059	-1.82553
6136	-1.8243
79001	-1.82263
6591	-1.82181
727830	-1.81782
283638	-1.81701
10051	-1.81678
9518	-1.81575
136319	-1.81537
284403	-1.8151
135927	-1.81377
1183	-1.81284
27173	-1.81158
84874	-1.81066
23729	-1.81061
26609	-1.80993
84798	-1.80941
10734	-1.80823
92565	-1.80718
30815	-1.80616
5873	-1.80578
84262	-1.80196
23181	-1.80101
80746	-1.8009
375611	-1.80069
221496	-1.80061
256691	-1.80015
23189	-1.79829
64210	-1.79675
1133	-1.79582
835	-1.79514
2865	-1.79514
26253	-1.79354
9980	-1.7917
245930	-1.79148
5973	-1.79088
51253	-1.79081
10985	-1.7908
142683	-1.78883
7391	-1.78686
10062	-1.78668
1399	-1.78665
10467	-1.78433
29789	-1.78323
147807	-1.78152
29802	-1.78137
6523	-1.7811
25983	-1.78057
84279	-1.77931
55070	-1.77802
9197	-1.77452
836	-1.77244
23603	-1.77131
55366	-1.77109
26528	-1.77066
136227	-1.76895
92749	-1.76887
81543	-1.76832
9376	-1.76349
378951	-1.76193
84924	-1.76094
146325	-1.7576
6783	-1.75707
117285	-1.75653
7804	-1.7558
56005	-1.75542
81932	-1.75501
2071	-1.75454
3054	-1.75444
1149	-1.75402
165721	-1.75299
219938	-1.75107
147948	-1.7509
10499	-1.74912
79364	-1.74752
1773	-1.74744
4283	-1.74736
54845	-1.74686
388512	-1.74512
66000	-1.74509
22871	-1.74424
283551	-1.7433
29940	-1.73992
55650	-1.73965
10905	-1.73878
4321	-1.73856
9744	-1.73509
65982	-1.73494
1745	-1.73043
51429	-1.72993
79815	-1.7297
655	-1.72929
54436	-1.7281
373	-1.72752
92370	-1.72443
9381	-1.72061
9856	-1.72012
5460	-1.71928
10215	-1.71816
6238	-1.71717
117144	-1.71699
9114	-1.71632
1938	-1.71558
2960	-1.71217
79031	-1.71073
23506	-1.7079
2122	-1.70408
81928	-1.70389
90233	-1.70334
10877	-1.70325
4184	-1.70234
3996	-1.70186
6750	-1.70177
114804	-1.70173
81614	-1.70148
3596	-1.70103
171392	-1.69805
285267	-1.69719
27086	-1.69624
1490	-1.69567
72	-1.69523
55343	-1.69459
28231	-1.69457
55212	-1.6939
56172	-1.69202
51287	-1.69164
2257	-1.68965
79772	-1.68881
10213	-1.68876
441670	-1.6887
5350	-1.68776
84676	-1.68551
10488	-1.68533
4521	-1.68415
100131897	-1.68303
79990	-1.68129
144348	-1.68098
23683	-1.67913
51326	-1.6782
1964	-1.67772
441282	-1.67742
11283	-1.67517
51338	-1.67442
55654	-1.67233
629	-1.67007
84830	-1.66915
284307	-1.66622
10237	-1.66546
8793	-1.66204
344805	-1.66144
388555	-1.66036
54978	-1.65942
8354	-1.65908
2520	-1.65903
153	-1.65737
347404	-1.65705
23462	-1.65608
1394	-1.65606
2356	-1.65448
29899	-1.65423
11199	-1.65349
347730	-1.65191
54974	-1.6519
8148	-1.64828
91584	-1.64808
23122	-1.64775
2272	-1.64629
84288	-1.64535
9804	-1.64368
51537	-1.64304
256710	-1.64186
1337	-1.63952
79025	-1.63891
4901	-1.6387
987	-1.63818
8079	-1.63812
7516	-1.63759
387264	-1.63555
55536	-1.63483
10793	-1.63442
390431	-1.63419
166	-1.63374
111	-1.6335
25802	-1.62968
56648	-1.62924
2941	-1.62892
54596	-1.62776
64641	-1.62672
126259	-1.62653
6897	-1.62591
29062	-1.62459
10484	-1.62259
123722	-1.62232
5020	-1.62151
10550	-1.62067
26083	-1.62054
26164	-1.62018
25960	-1.61936
286319	-1.61877
3646	-1.61601
54899	-1.61241
390275	-1.61233
1576	-1.61227
5509	-1.61219
10159	-1.61197
125965	-1.61084
282808	-1.60893
3420	-1.60856
64699	-1.60683
8539	-1.60447
51372	-1.60439
60626	-1.6039
85318	-1.60386
92521	-1.60377
2624	-1.60263
11078	-1.60176
387923	-1.60006
254879	-1.59984
337	-1.59844
10079	-1.598
728441	-1.59766
338707	-1.59725
84077	-1.59444
1653	-1.5928
10962	-1.59198
8531	-1.58935
10473	-1.5889
147872	-1.58873
23383	-1.58785
80332	-1.5875
80895	-1.5863
130612	-1.58564
29109	-1.5853
441161	-1.585
51161	-1.58428
27	-1.58237
445329	-1.58225
55238	-1.57977
4809	-1.57916
115861	-1.57747
6913	-1.57588
2539	-1.57576
440836	-1.5757
2036	-1.57534
80131	-1.57358
283987	-1.57287
57684	-1.57208
9723	-1.57184
343066	-1.57069
154288	-1.56865
23504	-1.56803
7475	-1.56601
155060	-1.56529
221191	-1.56507
3553	-1.56401
3157	-1.56372
1763	-1.56137
139189	-1.56135
5794	-1.55982
1179	-1.55893
29850	-1.55849
55017	-1.55822
23416	-1.55758
9554	-1.55722
84626	-1.55714
448834	-1.55631
57559	-1.55578
6760	-1.55298
27300	-1.55211
2617	-1.55201
10979	-1.55167
201164	-1.55153
2255	-1.55099
3291	-1.55082
79805	-1.55051
222229	-1.55002
10291	-1.54827
10410	-1.54795
3957	-1.54605
1350	-1.5455
8930	-1.54275
139562	-1.54209
3090	-1.54208
4017	-1.53969
5055	-1.5394
10383	-1.53816
201161	-1.53785
133746	-1.53753
390191	-1.53708
94107	-1.53574
50650	-1.5355
5031	-1.53497
25961	-1.53286
117157	-1.53117
7779	-1.5311
54929	-1.53012
613212	-1.52886
92922	-1.527
644815	-1.52686
5718	-1.52616
6850	-1.52213
401067	-1.52197
25843	-1.52155
9459	-1.52151
64798	-1.52132
85015	-1.52125
91353	-1.52108
399694	-1.52074
83744	-1.51935
9530	-1.51842
79895	-1.51779
1933	-1.51678
131450	-1.5167
81578	-1.51644
57649	-1.51534
402164	-1.51475
11316	-1.51428
400591	-1.51328
116729	-1.51249
55152	-1.51015
51503	-1.50868
84971	-1.5083
9976	-1.50743
57105	-1.50654
9567	-1.50609
7389	-1.50489
10915	-1.50466
11143	-1.50356
57716	-1.5032
117583	-1.50292
283358	-1.50225
7474	-1.50123
79753	-1.50085
9787	-1.49903
2797	-1.49864
26286	-1.49834
729359	-1.49524
6327	-1.49434
57704	-1.49123
10220	-1.491
25880	-1.4906
374986	-1.49023
51214	-1.48948
283229	-1.48786
9962	-1.48773
4145	-1.48759
2900	-1.48755
7223	-1.48686
55287	-1.48666
1582	-1.48566
56157	-1.48501
147744	-1.48496
85360	-1.48356
598	-1.48312
90121	-1.48289
84844	-1.4828
374872	-1.48167
93100	-1.48153
83982	-1.47861
1995	-1.47735
5726	-1.47677
10423	-1.47619
6917	-1.47539
64407	-1.47533
8407	-1.47481
81875	-1.47352
199746	-1.47322
10528	-1.47312
27201	-1.4723
55839	-1.47211
126410	-1.47121
168391	-1.47006
81873	-1.4698
63946	-1.4697
29951	-1.46913
441024	-1.46809
9827	-1.46807
8824	-1.46673
9372	-1.46645
1777	-1.46532
665	-1.46359
245911	-1.46351
57650	-1.46342
432	-1.46338
887	-1.46267
489	-1.46155
203190	-1.46
9622	-1.4598
4149	-1.45862
126006	-1.45836
55435	-1.458
6651	-1.45665
246	-1.45594
80759	-1.45457
57515	-1.45452
157285	-1.45443
170261	-1.45348
7319	-1.45231
6795	-1.45212
11054	-1.45178
10544	-1.4508
642265	-1.45019
26285	-1.44996
91010	-1.44847
81856	-1.44823
5499	-1.44698
9971	-1.44693
79642	-1.44638
79774	-1.44389
4308	-1.44375
50651	-1.44246
145376	-1.44103
3690	-1.44013
11079	-1.43918
8534	-1.4376
257068	-1.43744
63906	-1.43739
81576	-1.43723
51596	-1.43703
57158	-1.43688
54946	-1.43657
27240	-1.43587
255626	-1.43529
259287	-1.43485
23431	-1.43277
79366	-1.43012
1297	-1.42928
57554	-1.42912
55973	-1.42869
79665	-1.42856
340527	-1.4276
23092	-1.42655
10632	-1.42514
55022	-1.42509
4204	-1.42437
6597	-1.42432
5105	-1.42173
4111	-1.42161
23255	-1.42089
57663	-1.42061
10670	-1.4196
23566	-1.41879
3276	-1.41848
55760	-1.41831
90332	-1.418
163732	-1.41456
79724	-1.41445
131375	-1.41354
7294	-1.41119
9955	-1.4099
54331	-1.40936
80325	-1.40914
6832	-1.40852
149345	-1.40823
8519	-1.4071
10825	-1.40705
84991	-1.40634
316	-1.40506
4436	-1.40485
389151	-1.40462
4734	-1.40457
55825	-1.4045
401494	-1.40389
3452	-1.40369
51368	-1.40294
56949	-1.4022
167465	-1.40201
1936	-1.40039
4793	-1.40027
762	-1.39986
6634	-1.39972
8751	-1.39962
10483	-1.39937
1775	-1.39718
23395	-1.39595
9185	-1.39584
8178	-1.39535
122704	-1.39473
122402	-1.39434
79632	-1.39399
7224	-1.39389
79953	-1.39284
5871	-1.3928
51639	-1.39229
57613	-1.39223
11119	-1.39216
26581	-1.39192
11034	-1.39183
84444	-1.39164
85439	-1.39112
54869	-1.3907
6520	-1.39053
163486	-1.39041
3855	-1.39021
84876	-1.38978
10262	-1.38931
7136	-1.3893
54480	-1.38898
84812	-1.38851
205428	-1.3883
10897	-1.38726
8778	-1.38687
5495	-1.38684
374899	-1.38668
162979	-1.38667
7186	-1.38661
7652	-1.38633
218	-1.38612
54878	-1.38525
85315	-1.38277
5290	-1.38186
4701	-1.38146
6227	-1.38038
5603	-1.38006
79152	-1.37981
6344	-1.37979
53616	-1.37911
414060	-1.37872
54956	-1.3787
8379	-1.37865
23417	-1.3784
89796	-1.37759
5224	-1.37754
129684	-1.37753
5909	-1.3775
2583	-1.37662
200931	-1.37562
65080	-1.37497
29991	-1.37412
440738	-1.37354
2271	-1.37276
6168	-1.37231
7162	-1.37136
7107	-1.3703
26038	-1.37028
79799	-1.36964
79807	-1.36556
11251	-1.36529
6261	-1.36508
253868	-1.36456
6534	-1.36378
124783	-1.36374
394	-1.36363
5153	-1.36344
391189	-1.36196
1846	-1.36121
51426	-1.36066
51086	-1.3604
339487	-1.35889
728642	-1.35875
4647	-1.35693
65988	-1.35608
388394	-1.35505
56937	-1.35459
79648	-1.35416
7403	-1.354
2952	-1.3518
27090	-1.35088
10880	-1.34996
8614	-1.3498
6536	-1.34882
581	-1.34783
5310	-1.34782
9647	-1.34764
158	-1.34755
26219	-1.34751
692312	-1.34638
56963	-1.34583
55591	-1.34533
619189	-1.34428
83884	-1.3442
5724	-1.34327
388125	-1.34266
4363	-1.34157
7775	-1.34155
9797	-1.34097
407	-1.34056
54494	-1.34052
219437	-1.34037
55112	-1.3397
2354	-1.33795
256302	-1.3373
23421	-1.33645
23274	-1.33633
80864	-1.3356
55520	-1.33502
8659	-1.33458
146802	-1.33455
54952	-1.33365
9375	-1.33364
284353	-1.33248
10669	-1.33197
8538	-1.33176
8775	-1.3317
2135	-1.33119
118738	-1.33115
3696	-1.32978
112970	-1.32875
79692	-1.32863
84272	-1.32846
10365	-1.32844
3275	-1.32604
51105	-1.32536
285180	-1.32447
80164	-1.32377
91	-1.32353
3691	-1.32278
8563	-1.32245
377841	-1.32148
84891	-1.31996
3052	-1.31986
54535	-1.3191
2132	-1.31846
84734	-1.31843
135886	-1.31812
23546	-1.31636
140691	-1.31583
59286	-1.31528
566	-1.31483
5620	-1.31475
5723	-1.31465
8085	-1.3141
576	-1.31404
4135	-1.31364
390437	-1.3133
55083	-1.31226
93643	-1.31139
9764	-1.31074
51124	-1.30977
167838	-1.30963
4218	-1.3095
399473	-1.30946
245973	-1.30928
8061	-1.30905
125228	-1.30879
83657	-1.3084
85411	-1.30826
339501	-1.30786
57524	-1.30676
150084	-1.30658
356	-1.30634
6576	-1.3052
3483	-1.30502
7004	-1.30478
27430	-1.30462
92346	-1.30149
58497	-1.30138
28984	-1.29978
649055	-1.2995
10025	-1.29909
116842	-1.2987
5806	-1.29838
151393	-1.29835
10616	-1.29787
84154	-1.296
1620	-1.29432
81888	-1.2939
5617	-1.29377
26231	-1.2936
6660	-1.29286
29083	-1.292
89869	-1.29165
8544	-1.29083
4993	-1.29026
91461	-1.28997
8385	-1.28956
57165	-1.28942
390064	-1.2894
4802	-1.28881
9082	-1.28881
26136	-1.28798
1386	-1.28797
201163	-1.2875
353140	-1.28674
864	-1.28657
4946	-1.28642
84968	-1.28633
3371	-1.28617
11346	-1.28573
10928	-1.28461
90736	-1.28433
8776	-1.2838
84073	-1.2837
4157	-1.28271
10869	-1.28181
408029	-1.28056
55363	-1.28036
5080	-1.27992
3012	-1.2799
64081	-1.27911
5626	-1.27878
6633	-1.27862
10871	-1.27804
56959	-1.27689
726	-1.27642
4185	-1.27579
11120	-1.2738
56606	-1.27372
2103	-1.27348
6678	-1.27173
91661	-1.27089
337967	-1.26954
283238	-1.2695
64423	-1.26882
112703	-1.26873
84795	-1.26791
63908	-1.26717
27069	-1.26691
51574	-1.26682
9785	-1.26644
2558	-1.26595
200958	-1.26236
2492	-1.26231
4956	-1.26195
10657	-1.26168
8578	-1.26162
6164	-1.26144
7026	-1.25952
200576	-1.25946
25865	-1.25923
255403	-1.2587
5905	-1.25852
79603	-1.25848
5176	-1.25777
55890	-1.2561
51009	-1.25533
9040	-1.25509
27130	-1.25433
283450	-1.25431
94056	-1.25429
4716	-1.25397
79066	-1.25364
56138	-1.25359
55625	-1.25286
971	-1.25277
6558	-1.25149
83734	-1.25044
9978	-1.25039
2998	-1.25017
4832	-1.25011
64965	-1.24987
8639	-1.24971
127396	-1.24971
3860	-1.24953
79903	-1.24946
92086	-1.24794
50846	-1.24782
23646	-1.24751
9245	-1.24743
161514	-1.2469
89792	-1.24674
26973	-1.24627
23392	-1.24577
23408	-1.24517
55311	-1.24499
3866	-1.24474
3761	-1.24399
3780	-1.24306
7380	-1.2428
30835	-1.24228
10930	-1.24053
387	-1.24045
26503	-1.24038
3796	-1.24011
7866	-1.2399
84858	-1.23978
1045	-1.23919
84618	-1.23871
64409	-1.23824
2673	-1.23822
374618	-1.23748
389649	-1.23705
405753	-1.23664
364	-1.23567
149699	-1.23556
64137	-1.23512
57498	-1.23472
991	-1.23252
51729	-1.23252
10587	-1.232
7015	-1.23097
10972	-1.23083
55160	-1.23035
203413	-1.23012
9365	-1.22961
138716	-1.22951
5292	-1.22875
283651	-1.22836
26230	-1.22831
148103	-1.22826
10456	-1.22817
2798	-1.22744
80221	-1.22692
5949	-1.2267
7126	-1.22663
9470	-1.22618
427	-1.22527
8718	-1.22393
54979	-1.22287
3196	-1.22251
5493	-1.22118
9038	-1.22036
79742	-1.21966
84128	-1.21806
84700	-1.21795
80213	-1.21758
5331	-1.2174
254050	-1.21665
116224	-1.21664
5523	-1.21612
79991	-1.21587
55628	-1.21585
3621	-1.21459
10686	-1.21442
25957	-1.21232
163183	-1.21197
11075	-1.2119
374291	-1.21145
55829	-1.21133
56672	-1.21068
231	-1.21046
55297	-1.20989
6603	-1.20943
84167	-1.20906
3884	-1.20881
85569	-1.20819
4661	-1.20784
55793	-1.20764
8798	-1.20755
5284	-1.20745
79339	-1.20743
56905	-1.20725
84108	-1.20659
79159	-1.20657
3609	-1.20616
7092	-1.20593
10803	-1.20407
84692	-1.20293
51360	-1.20279
6943	-1.20193
57338	-1.20036
8110	-1.20025
79887	-1.20023
7818	-1.19963
43849	-1.19937
6502	-1.19729
7029	-1.19719
166968	-1.19705
81030	-1.19609
283135	-1.19609
221002	-1.19594
162333	-1.19589
221613	-1.19484
79012	-1.19481
154791	-1.19398
26996	-1.19377
217	-1.19363
79897	-1.19322
6472	-1.19287
84955	-1.19217
9117	-1.1918
652433	-1.19166
1487	-1.19161
57562	-1.1916
23555	-1.19088
391712	-1.19035
163255	-1.18992
339231	-1.18933
5269	-1.18855
23002	-1.18853
51075	-1.18795
168620	-1.18745
350	-1.1871
60625	-1.18707
389860	-1.1868
3280	-1.18662
640	-1.18646
3689	-1.18484
8630	-1.18451
339834	-1.18449
23057	-1.1836
1893	-1.18288
389541	-1.18188
51069	-1.18106
5001	-1.18035
2131	-1.17891
79944	-1.17865
84067	-1.17762
7133	-1.17756
51167	-1.17745
25816	-1.17654
6541	-1.1765
55195	-1.17426
7263	-1.17395
8934	-1.17283
9120	-1.17264
112817	-1.17263
644096	-1.17178
64376	-1.17147
389336	-1.1713
8924	-1.17117
4170	-1.17102
56000	-1.17089
64102	-1.17082
27287	-1.17066
27161	-1.17035
140885	-1.16869
5265	-1.16818
346007	-1.16818
1869	-1.16789
55584	-1.16776
3662	-1.16726
56983	-1.16721
8277	-1.16719
2810	-1.16634
5593	-1.1661
7276	-1.16402
127943	-1.16353
6237	-1.16262
4070	-1.16228
283985	-1.16223
5816	-1.16125
392145	-1.16123
7855	-1.1612
9531	-1.16036
164656	-1.1599
51329	-1.15898
80823	-1.15884
440712	-1.15869
8802	-1.15808
2261	-1.15799
55289	-1.1573
768	-1.15696
6366	-1.15668
56548	-1.15641
22852	-1.1559
116534	-1.15552
117247	-1.15514
4343	-1.15499
51513	-1.15486
153201	-1.15466
199720	-1.154
92270	-1.15354
51293	-1.1527
26140	-1.15233
2153	-1.15199
349565	-1.1515
7738	-1.15113
80184	-1.15088
51428	-1.1502
1536	-1.14874
57118	-1.14828
55109	-1.1479
4504	-1.14789
473	-1.14783
2843	-1.14769
57674	-1.14689
2013	-1.14666
2806	-1.14641
3110	-1.14629
6328	-1.14577
115650	-1.14554
51298	-1.14465
389058	-1.14451
113246	-1.14437
4291	-1.14416
10621	-1.14329
164684	-1.14285
26090	-1.14229
84823	-1.14225
130733	-1.14187
56624	-1.14186
9497	-1.14176
6905	-1.14111
5678	-1.14059
10726	-1.13911
55653	-1.13883
2719	-1.13823
54902	-1.13823
56952	-1.13795
283331	-1.13787
55858	-1.13783
10642	-1.13781
6218	-1.13781
3623	-1.13697
9208	-1.13677
5199	-1.13628
9542	-1.13595
375035	-1.13586
219477	-1.13565
10190	-1.13486
51393	-1.13468
6909	-1.13306
79618	-1.133
282809	-1.1329
9865	-1.1319
6300	-1.13187
56131	-1.13141
55219	-1.1307
79175	-1.13062
8525	-1.13055
22795	-1.12967
108	-1.12945
144363	-1.12836
1780	-1.12832
57088	-1.12724
245940	-1.12704
148014	-1.12674
26584	-1.12662
79029	-1.12608
8840	-1.12557
673	-1.12516
93058	-1.1247
149708	-1.12418
145858	-1.12415
7288	-1.12411
1317	-1.1241
79363	-1.12323
132243	-1.12301
4595	-1.12288
9369	-1.12173
9401	-1.12127
338339	-1.12126
60673	-1.12095
6659	-1.12089
22874	-1.12074
58516	-1.12006
3688	-1.11953
57465	-1.11835
92715	-1.11797
1453	-1.11771
401250	-1.11707
56954	-1.11682
2893	-1.11635
22983	-1.11621
8443	-1.11545
79876	-1.11476
9415	-1.11402
255119	-1.11385
2139	-1.11339
6619	-1.11185
79660	-1.11077
118442	-1.11063
414059	-1.11042
22890	-1.11015
27434	-1.11006
10602	-1.10951
444	-1.10894
84105	-1.10876
126868	-1.10865
2752	-1.10811
8091	-1.10773
3889	-1.10761
4800	-1.10689
81605	-1.10556
84318	-1.10503
134	-1.10463
129531	-1.10392
9159	-1.10387
994	-1.10253
2878	-1.10227
55608	-1.10165
131920	-1.1015
6902	-1.10134
10146	-1.10095
23762	-1.10048
6667	-1.10022
92305	-1.10012
113235	-1.09996
11317	-1.09935
121275	-1.09925
63947	-1.09913
390260	-1.09829
4917	-1.09807
28973	-1.09746
6870	-1.09717
79600	-1.09693
1412	-1.09637
10558	-1.09628
9652	-1.09605
94233	-1.09595
27253	-1.09593
4627	-1.09591
2273	-1.09454
51481	-1.09452
203611	-1.09442
5141	-1.09413
4974	-1.09368
388135	-1.09287
51213	-1.09264
6688	-1.092
10399	-1.09199
136991	-1.09083
9025	-1.09037
1723	-1.08956
3251	-1.08939
7799	-1.08903
5309	-1.08863
420	-1.08854
170712	-1.08836
10747	-1.08822
29800	-1.08744
140870	-1.08686
5450	-1.08636
9762	-1.08532
158234	-1.08502
6205	-1.08475
84902	-1.08473
51121	-1.0823
283807	-1.08229
10302	-1.08224
5184	-1.08213
140679	-1.08206
442444	-1.08175
56033	-1.08082
4899	-1.08069
151	-1.0805
4064	-1.08039
340843	-1.08023
79922	-1.08009
378108	-1.07993
9950	-1.0797
92999	-1.07959
10422	-1.07863
3814	-1.07819
401251	-1.07803
7592	-1.07766
51614	-1.0775
93986	-1.07734
9466	-1.0773
79057	-1.07671
26682	-1.0766
404037	-1.07598
80162	-1.07584
337975	-1.07527
144321	-1.07511
340481	-1.07433
58490	-1.07418
5915	-1.07322
346653	-1.07287
161357	-1.07268
6529	-1.07249
11005	-1.07211
6840	-1.07207
54939	-1.07171
23600	-1.07168
6222	-1.07156
55753	-1.07151
56951	-1.0709
145645	-1.07089
51530	-1.0708
957	-1.0698
55867	-1.06864
60487	-1.06852
23020	-1.06837
50805	-1.06823
5050	-1.06805
503614	-1.068
5571	-1.06793
7307	-1.0675
2318	-1.06748
6525	-1.06709
7323	-1.06688
153222	-1.06673
10798	-1.06618
57111	-1.06584
155382	-1.06579
89884	-1.06525
2737	-1.06455
222546	-1.06447
340146	-1.0644
3929	-1.06434
112	-1.06339
55771	-1.06292
84935	-1.0629
157855	-1.06286
3150	-1.06179
5329	-1.06171
130132	-1.06048
84527	-1.06035
7025	-1.05982
57537	-1.05946
5651	-1.05944
375686	-1.05874
4190	-1.05836
4717	-1.05767
56926	-1.05725
121642	-1.05707
375790	-1.057
4985	-1.05654
6646	-1.05621
4620	-1.0556
51631	-1.05472
5738	-1.05455
253635	-1.05454
10084	-1.05432
114770	-1.05426
4332	-1.05396
10272	-1.05389
390195	-1.05319
79144	-1.05278
706	-1.05261
51347	-1.05236
9898	-1.05189
201243	-1.05179
55998	-1.05144
9209	-1.05139
10097	-1.0503
23097	-1.0501
29952	-1.04994
57555	-1.04968
9776	-1.04958
7104	-1.04955
438	-1.04918
29113	-1.04871
23318	-1.04869
10197	-1.0473
123099	-1.04619
9144	-1.04593
2764	-1.04591
191	-1.0455
138307	-1.0453
8834	-1.0446
51208	-1.0441
23396	-1.04362
4607	-1.04294
391112	-1.04257
862	-1.04253
80233	-1.04212
3678	-1.0412
136306	-1.04096
9435	-1.04087
541468	-1.03902
343521	-1.03871
118426	-1.0387
23568	-1.03864
6996	-1.03848
10846	-1.03766
2254	-1.03741
8692	-1.03665
343071	-1.03585
3569	-1.03535
123228	-1.03515
5409	-1.03352
388403	-1.03343
6147	-1.0332
80224	-1.03304
10201	-1.03247
27344	-1.03238
6573	-1.03202
29068	-1.03146
58492	-1.0312
9780	-1.03115
50964	-1.03099
5288	-1.03098
1943	-1.02998
3636	-1.02992
79680	-1.02926
57109	-1.02904
51343	-1.02893
653	-1.02864
728458	-1.02807
116092	-1.02786
10955	-1.0275
27151	-1.02745
59283	-1.02744
51285	-1.0269
121256	-1.02668
23099	-1.0264
1476	-1.0264
114800	-1.02629
4794	-1.02615
653319	-1.02577
10155	-1.02498
1736	-1.02483
25907	-1.02414
525	-1.02414
8386	-1.0241
3190	-1.02406
2537	-1.02376
84699	-1.02316
126308	-1.02195
9218	-1.02137
121549	-1.02079
8809	-1.0206
7041	-1.02051
54760	-1.02039
164592	-1.01927
222967	-1.01881
65987	-1.01858
11033	-1.01843
23138	-1.01627
64208	-1.01612
51266	-1.01575
55738	-1.01516
1429	-1.01505
3890	-1.01445
27306	-1.0144
63036	-1.01382
128178	-1.0138
23037	-1.01249
51465	-1.01217
55707	-1.01214
23235	-1.01025
5440	-1.00988
84922	-1.00963
23327	-1.00945
11126	-1.00915
26263	-1.00886
55425	-1.00832
1176	-1.00765
401138	-1.00758
5334	-1.007
6274	-1.0067
7384	-1.00666
50810	-1.00644
644019	-1.00499
4665	-1.00493
6615	-1.00434
493861	-1.00387
3108	-1.00369
3741	-1.00367
3710	-1.0035
1998	-1.00344
6009	-1.0034
378807	-1.00244
8740	-1.00183
1355	-1.00178
56893	-1.00177
435	-1.0017
341152	-1.0015
529	-1.0013
6281	-1.00096
5739	-1.00019
[truncated: 16,056 more rows]

## Sheet: Figure 1C - proviral
GO category	log 10 (P)
Intracellular protein transport	-3.53981
Attachment and Entry	-3.3012
Protein localization to organelle	-3.21106
Proteasome-mediated ubiquitin-dependent catabolic process	-3.10105
Regulation of protein localization to membrane	-3.09144
Cell junction organization	-2.73853
Regulation of mRNA splicing, via spliceosome	-2.60275
Olfactory Signaling Pathway	-2.26929
RNA transport	-2.0333
Golgi vesicle transport	-2.03125

## Sheet: Figure 1C - antiviral
GO category	log 10 (P)
Phosphorylation	-8.15898
Mitotic cell cycle	-4.5563
Cellular response to nitrogen compound	-4.31875
JAK-STAT signaling pathway	-4.06933
RNA biosynthetic process	-3.97932
Positive regulation of cold-induced thermogenesis	-3.79815
IFNG pathway	-3.77074
Demethylation	-3.70723
MAPK family signaling cascades	-3.61842
Microtubule cytoskeleton regulation	-3.58924

## Sheet: Figure 1D
GeneSymbol	Targeting siRNAs	Scrambled
1	0.370446	1.02656
2	0.35904	1.00913
3	0.358039	0.999958
4	0.295431	0.979433
5	0.279847	0.98509
6	0.258463	0.999832
7	0.233471	0.980183
8	0.230774	1.01677
9	0.189128	1.06794
10	0.159659	1.01
11	0.461086	0.90916
12	0.456855	1.01594
13	0.425902	1.0805
14	0.389947	0.980805
15	0.387987	1.05954
16	0.387104	0.923272
17	0.378059	0.901323
18	0.367193	1.05456
19	0.363474	0.980183
20	0.362655	1.01677
21	0.347819	1.06794
22	0.336188	1.01
23	0.335724	0.90916
24	0.33185	1.01594
25	0.325161
26	0.321104
27	0.307273
28	0.304923
29	0.301159
30	0.289978
31	0.289548
32	0.253441
33	0.251662
34	0.246973
35	0.242749
36	0.194941
37	0.192292
38	0.173436
39	0.154779
40	0.153316
41	0.129841
42	0.121313
43	0.046876
44	0.497513
45	0.478732
46	0.468877
47	0.463334
48	0.45627
49	0.455555
50	0.432815
51	0.422489
52	0.418312
53	0.418301
54	0.414887
55	0.414098
56	0.41201
57	0.41113
58	0.402844
59	0.401671
60	0.400188
61	0.399503
62	0.399114
63	0.398571
64	0.397865
65	0.387799
66	0.383976
67	0.383054
68	0.376497
69	0.376357
70	0.37452
71	0.374355
72	0.372467
73	0.3695
74	0.366853
75	0.365152
76	0.36454
77	0.361881
78	0.360974
79	0.357408
80	0.356007
81	0.348005
82	0.346992
83	0.344783
84	0.340391
85	0.339195
86	0.3351
87	0.334628
88	0.334395
89	0.332913
90	0.332651
91	0.327572
92	0.326429
93	0.321048
94	0.317741
95	0.316446
96	0.312057
97	0.306312
98	0.298959
99	0.290841
100	0.289535
101	0.285933
102	0.284481
103	0.275777
104	0.27281
105	0.264909
106	0.263739
107	0.256594
108	0.249872
109	0.248183
110	0.244652
111	0.244558
112	0.244353
113	0.235046
114	0.220147
115	0.213384
116	0.211862
117	0.210929
118	0.196389
119	0.162496
120	0.148147
121	0.144529
122	0.132094
123	0.111333
124	0.095057
125	0.043846
126	0.497678
127	0.493927
128	0.493909
129	0.491379
130	0.489734
131	0.484154
132	0.482049
133	0.473752
134	0.469483
135	0.459081
136	0.455132
137	0.452906
138	0.451627
139	0.450696
140	0.448113
141	0.445128
142	0.434655
143	0.432465
144	0.426104
145	0.424665
146	0.413663
147	0.412791
148	0.408654
149	0.407918
150	0.407106
151	0.406719
152	0.393098
153	0.385514
154	0.380745
155	0.380448
156	0.377671
157	0.37462
158	0.37184
159	0.371389
160	0.371367
161	0.369066
162	0.364168
163	0.363143
164	0.359803
165	0.358587
166	0.352229
167	0.347678
168	0.338495
169	0.334087
170	0.329623
171	0.327379
172	0.318924
173	0.313384
174	0.312362
175	0.312303
176	0.304353
177	0.304255
178	0.294767
179	0.291255
180	0.290971
181	0.285301
182	0.267501
183	0.260113
184	0.213183
185	0.208115
186	0.18244
187	0.181086
188	0.176335
189	0.168993
190	0.141105

## Sheet: Figure 1E
Non-targeting	ACE2	TMPRSS2	APLN	BICD2	CTNNA1	DNAJC22	FBXL12	GJD3	LEO1	VPS37B	YWHAB	ZDHHC13
15.84	1.31	5.34	7.1	10.12	4.53	10.32	7.08	6.73	6.44	10.22	7.6	6.14
19.86	3.79	7.31	6	4.71	7.51	12.13	6.99	9.15	5.84	14.5	4.23	8.97
17	2.48	2.9	8.58	8.75	4.45	9.61	4.73	7.75	6.42	10.77	10.22	1.96
14.62	3.09	5.38	2.57	1.46	6.11	9.22	4.29	8.37	5.97	2.53	9.22	3.64

## Sheet: Figure 3A
GeneName	Entry	RNA replication	Late stage	Full life cycle
ACE2	0.263448	0.318188	0.0283563	0.162853
COPB1	0.314022	0.343491	0.204828	0.358676
CLTC	0.336665	0.228344	0.220224	0.222822
ATP6V0C	0.350396	0.453182	0.0736147	0.322296
TMPRSS2	0.354273	0.307954	0.0912737	0.128464
HSPG2	0.412343	0.178387	0.350195	0.476624
ISLR2	0.444282	0.149459	0.0494038	0.246128
LIME1	0.473278	0.41387	0.29279	0.377149
AP1G1	0.500097	0.470586	0.0382163	0.387949
APLN	0.551634	0.349338	0.285727	0.206338

## Sheet: Figure 3B
GeneName	Entry	RNA replication	Late stage	Full life cycle
GJD3	0.530992	0.384884	0.395563	0.443939
STRN4	0.659913	0.385269	0.410515	0.301265
SPCS2P4	0.747745	0.396214	0.455818	0.405571
DAGLA	0.675685	0.405491	0.031056	0.215433
ZNF668	0.708037	0.409179	0.060901	0.253801
NABP2	0.81824	0.423992	0.19477	0.246696
CCDC89	0.827525	0.431628	0.469319	0.395339
FBXL12	0.707099	0.433943	0.11725	0.407276
RUNDC3B	0.562574	0.451492	0.223764	0.194685
STMN1	0.600882	0.464218	0.142113	0.392213
SLC35B2	0.516567	0.465152	0.354103	0.457013
PPP1R3F	0.531475	0.474344	0.410203	0.404149
RAB42	0.835805	0.479126	0.32905	0.483445
MAML3	0.610101	0.493298	0.413548	0.428308

## Sheet: Figure 3C
GeneName	Entry	RNA replication	Late stage	Full life cycle
CTNNA1	0.72708	0.496632	0.002493	0.274833
MYL1	0.59137	0.467345	0.028518	0.183317
GBF1	0.589467	0.693142	0.034098	0.219696
RTP5	0.593104	0.96455	0.09558	0.320875
PRLH	0.677759	0.57267	0.095637	0.264886
FAM102A	0.741408	0.586992	0.121186	0.438255
TARS2	0.695404	0.851387	0.131441	0.416655
DYDC2	0.658963	0.79845	0.158544	0.215433
LOC284009	0.607723	1.01625	0.178346	0.459571
USH1G	0.583226	0.629489	0.211324	0.356686
H1-10	0.639502	0.61978	0.226784	0.453602
OR2T3	0.583863	1.41153	0.23796	0.399318
SIDT2	0.511004	0.66361	0.296878	0.418929
LEO1	0.629905	0.561571	0.299091	0.329686
IPO4	0.624768	1.2633	0.301029	0.316896
HEPACAM	0.61383	0.603745	0.305154	0.478971
NUDCD3	0.552303	0.559922	0.313817	0.265738
MIP	0.523138	0.537525	0.319053	0.343897
ADAMTSL1	0.532938	1.17411	0.348346	0.334802
FIGN	0.533196	0.531665	0.364855	0.457013
OR2S2	0.592181	0.978845	0.366034	0.357255
OBSL1	0.678738	1.34014	0.374321	0.44114
OR4B1	0.845305	0.649749	0.425987	0.461319
IFI27L1	0.720488	0.81666	0.426085	0.371749
VPS37B	0.772514	0.526805	0.433432	0.490024
RELL2	0.723792	1.25865	0.448219	0.459002
ANKRD9	0.581691	1.16877	0.480097	0.483445

## Sheet: Figure 3D
Time (s)	Response units (RU)
0	0
0.1	0
0.2	0.002
0.3	0.02
0.4	0.031
0.5	0.043
0.6	0.072
0.7	0.084
0.8	0.08
0.9	0.093
1	0.113
1.1	0.123
1.2	0.15
1.3	0.154
1.4	0.162
1.5	0.183
1.6	0.191
1.7	0.205
1.8	0.222
1.9	0.234
2	0.254
2.1	0.273
2.2	0.281
2.3	0.272
2.4	0.283
2.5	0.293
2.6	0.302
2.7	0.311
2.8	0.302
2.9	0.312
3	0.322
3.1	0.332
3.2	0.342
3.3	0.351
3.4	0.342
3.5	0.334
3.6	0.334
3.7	0.342
3.8	0.343
3.9	0.344
4	0.351
4.1	0.344
4.2	0.353
4.3	0.361
4.4	0.373
4.5	0.381
4.6	0.392
4.7	0.393
4.8	0.406
4.9	0.432
5	0.424
5.1	0.432
5.2	0.433
5.3	0.453
5.4	0.453
5.5	0.451
5.6	0.465
5.7	0.47
5.8	0.475
5.9	0.49
6	0.492
6.1	0.502
6.2	0.51
6.3	0.521
6.4	0.523
6.5	0.543
6.6	0.552
6.7	0.561
6.8	0.564
6.9	0.561
7	0.562
7.1	0.572
7.2	0.582
7.3	0.582
7.4	0.602
7.5	0.603
7.6	0.621
7.7	0.621
7.8	0.623
7.9	0.639
8	0.633
8.1	0.631
8.2	0.643
8.3	0.652
8.4	0.662
8.5	0.67
8.6	0.664
8.7	0.68
8.8	0.672
8.9	0.672
9	0.67
9.1	0.67
9.2	0.662
9.3	0.672
9.4	0.691
9.5	0.701
9.6	0.713
9.7	0.713
9.8	0.729
9.9	0.711
10	0.72
10.1	0.719
10.2	0.722
10.3	0.722
10.4	0.75
10.5	0.752
10.6	0.75
10.7	0.752
10.8	0.752
10.9	0.75
11	0.763
11.1	0.771
11.2	0.768
11.3	0.771
11.4	0.783
11.5	0.795
11.6	0.8
11.7	0.811
11.8	0.822
11.9	0.818
12	0.811
12.1	0.812
12.2	0.81
12.3	0.813
12.4	0.836
12.5	0.852
12.6	0.861
12.7	0.859
12.8	0.861
12.9	0.861
13	0.861
13.1	0.861
13.2	0.859
13.3	0.849
13.4	0.85
13.5	0.851
13.6	0.852
13.7	0.851
13.8	0.851
13.9	0.852
14	0.861
14.1	0.861
14.2	0.861
14.3	0.881
14.4	0.881
14.5	0.869
14.6	0.871
14.7	0.869
14.8	0.859
14.9	0.859
15	0.861
15.1	0.861
15.2	0.873
15.3	0.881
15.4	0.881
15.5	0.883
15.6	0.9
15.7	0.904
15.8	0.92
15.9	0.91
16	0.922
16.1	0.922
16.2	0.928
16.3	0.933
16.4	0.951
16.5	0.959
16.6	0.961
16.7	0.968
16.8	0.971
16.9	0.974
17	0.978
17.1	0.981
17.2	0.994
17.3	1
17.4	1.009
17.5	1.009
17.6	1.013
17.7	1.027
17.8	1.021
17.9	1.031
18	1.029
18.1	1.021
18.2	1.029
18.3	1.02
18.4	1.019
18.5	1.021
18.6	1.031
18.7	1.041
18.8	1.049
18.9	1.05
19	1.059
19.1	1.062
19.2	1.06
19.3	1.068
19.4	1.074
19.5	1.08
19.6	1.088
19.7	1.091
19.8	1.09
19.9	1.088
20	1.09
20.1	1.09
20.2	1.091
20.3	1.088
20.4	1.082
20.5	1.09
20.6	1.088
20.7	1.088
20.8	1.082
20.9	1.088
21	1.08
21.1	1.091
21.2	1.099
21.3	1.102
21.4	1.111
21.5	1.119
21.6	1.119
21.7	1.111
21.8	1.119
21.9	1.119
22	1.119
22.1	1.121
22.2	1.131
22.3	1.138
22.4	1.129
22.5	1.133
22.6	1.14
22.7	1.139
22.8	1.142
22.9	1.148
23	1.141
23.1	1.152
23.2	1.162
23.3	1.168
23.4	1.162
23.5	1.172
23.6	1.191
23.7	1.201
23.8	1.209
23.9	1.211
24	1.213
24.1	1.22
24.2	1.231
24.3	1.242
24.4	1.25
24.5	1.24
24.6	1.25
24.7	1.252
24.8	1.262
24.9	1.269
25	1.269
25.1	1.259
25.2	1.26
25.3	1.258
25.4	1.252
25.5	1.248
25.6	1.25
25.7	1.252
25.8	1.259
25.9	1.258
26	1.269
26.1	1.271
26.2	1.269
26.3	1.27
26.4	1.279
26.5	1.291
26.6	1.289
26.7	1.289
26.8	1.289
26.9	1.289
27	1.279
27.1	1.279
27.2	1.279
27.3	1.279
27.4	1.279
27.5	1.279
27.6	1.279
27.7	1.279
27.8	1.291
27.9	1.289
28	1.291
28.1	1.299
28.2	1.289
28.3	1.3
28.4	1.299
28.5	1.301
28.6	1.31
28.7	1.312
28.8	1.318
28.9	1.32
29	1.33
29.1	1.332
29.2	1.338
29.3	1.33
29.4	1.33
29.5	1.332
29.6	1.34
29.7	1.351
29.8	1.357
29.9	1.352
30	1.359
30.1	1.361
30.2	1.369
30.3	1.369
30.4	1.371
30.5	1.379
30.6	1.389
30.7	1.392
30.8	1.402
30.9	1.408
31	1.4
31.1	1.41
31.2	1.422
31.3	1.43
31.4	1.439
31.5	1.439
31.6	1.44
31.7	1.441
31.8	1.449
31.9	1.451
32	1.459
32.1	1.461
32.2	1.468
32.3	1.479
32.4	1.482
32.5	1.49
32.6	1.488
32.7	1.49
32.8	1.5
32.9	1.49
33	1.5
33.1	1.509
33.2	1.521
33.3	1.531
33.4	1.55
33.5	1.55
33.6	1.549
33.7	1.55
33.8	1.55
33.9	1.558
34	1.559
34.1	1.572
34.2	1.578
34.3	1.568
34.4	1.559
34.5	1.56
34.6	1.56
34.7	1.558
34.8	1.559
34.9	1.56
35	1.56
35.1	1.556
35.2	1.549
35.3	1.559
35.4	1.56
35.5	1.56
35.6	1.566
35.7	1.559
35.8	1.558
35.9	1.552
36	1.566
36.1	1.561
36.2	1.568
36.3	1.57
36.4	1.572
36.5	1.578
36.6	1.578
36.7	1.58
36.8	1.568
36.9	1.568
37	1.557
37.1	1.562
37.2	1.568
37.3	1.56
37.4	1.568
37.5	1.57
37.6	1.56
37.7	1.578
37.8	1.578
37.9	1.59
38	1.59
38.1	1.59
38.2	1.599
38.3	1.599
38.4	1.599
38.5	1.602
38.6	1.619
38.7	1.609
38.8	1.619
38.9	1.621
39	1.621
39.1	1.629
39.2	1.629
39.3	1.633
39.4	1.646
39.5	1.64
39.6	1.647
39.7	1.64
39.8	1.64
39.9	1.638
40	1.641
40.1	1.66
40.2	1.66
40.3	1.658
40.4	1.658
40.5	1.66
40.6	1.672
40.7	1.689
40.8	1.688
40.9	1.699
41	1.689
41.1	1.689
41.2	1.699
41.3	1.699
41.4	1.699
41.5	1.699
41.6	1.697
41.7	1.699
41.8	1.689
41.9	1.699
42	1.699
42.1	1.699
42.2	1.699
42.3	1.701
42.4	1.707
42.5	1.699
42.6	1.711
42.7	1.709
42.8	1.718
42.9	1.716
43	1.709
43.1	1.711
43.2	1.718
43.3	1.719
43.4	1.73
43.5	1.728
43.6	1.718
43.7	1.718
43.8	1.709
43.9	1.718
44	1.709
44.1	1.718
44.2	1.718
44.3	1.727
44.4	1.711
44.5	1.709
44.6	1.709
44.7	1.709
44.8	1.711
44.9	1.709
45	1.711
45.1	1.719
45.2	1.72
45.3	1.73
45.4	1.728
45.5	1.738
45.6	1.748
45.7	1.74
45.8	1.742
45.9	1.748
46	1.759
46.1	1.759
46.2	1.759
46.3	1.758
46.4	1.768
46.5	1.769
46.6	1.769
46.7	1.769
46.8	1.779
46.9	1.779
47	1.789
47.1	1.791
47.2	1.8
47.3	1.81
47.4	1.81
47.5	1.826
47.6	1.818
47.7	1.82
47.8	1.832
47.9	1.838
48	1.84
48.1	1.849
48.2	1.849
48.3	1.85
48.4	1.849
48.5	1.859
48.6	1.859
48.7	1.869
48.8	1.869
48.9	1.879
49	1.879
49.1	1.879
49.2	1.879
49.3	1.879
49.4	1.879
49.5	1.888
49.6	1.887
49.7	1.883
49.8	1.888
49.9	1.886
50	1.888
50.1	1.889
50.2	1.892
50.3	1.898
50.4	1.906
50.5	1.898
50.6	1.9
50.7	1.91
50.8	1.908
50.9	1.908
51	1.92
51.1	1.92
51.2	1.92
51.3	1.918
51.4	1.918
51.5	1.92
51.6	1.92
51.7	1.929
51.8	1.926
51.9	1.929
52	1.929
52.1	1.929
52.2	1.937
52.3	1.928
52.4	1.929
52.5	1.929
52.6	1.927
52.7	1.929
52.8	1.938
52.9	1.939
53	1.949
53.1	1.947
53.2	1.94
53.3	1.949
53.4	1.947
53.5	1.949
53.6	1.949
53.7	1.949
53.8	1.957
53.9	1.947
54	1.949
54.1	1.949
54.2	1.949
54.3	1.961
54.4	1.959
54.5	1.968
54.6	1.966
54.7	1.959
54.8	1.97
54.9	1.978
55	1.978
55.1	1.986
55.2	1.98
55.3	1.99
55.4	2
55.5	2.008
55.6	2.006
55.7	2.009
55.8	2.009
55.9	2.009
56	2.02
56.1	2.029
56.2	2.027
56.3	2.029
56.4	2.031
56.5	2.05
56.6	2.047
56.7	2.049
56.8	2.056
56.9	2.049
57	2.059
57.1	2.06
57.2	2.068
57.3	2.078
57.4	2.078
57.5	2.08
57.6	2.09
57.7	2.099
57.8	2.107
57.9	2.099
58	2.097
58.1	2.099
58.2	2.109
58.3	2.109
58.4	2.119
58.5	2.117
58.6	2.119
58.7	2.119
58.8	2.119
58.9	2.129
59	2.129
59.1	2.136
59.2	2.129
59.3	2.138
59.4	2.131
59.5	2.136
59.6	2.129
59.7	2.138
59.8	2.139
59.9	2.15
60	2.146
60.1	2.148
60.2	2.146
60.3	2.139
60.4	2.14
60.5	2.148
60.6	2.156
60.7	2.146
60.8	2.148
60.9	2.15
61	2.15
61.1	2.158
61.2	2.156
61.3	2.148
61.4	2.162
61.5	2.17
61.6	2.166
61.7	2.168
61.8	2.17
61.9	2.179
62	2.179
62.1	2.176
62.2	2.17
62.3	2.17
62.4	2.17
62.5	2.179
62.6	2.166
62.7	2.172
62.8	2.181
62.9	2.197
63	2.19
63.1	2.199
63.2	2.199
63.3	2.209
63.4	2.211
63.5	2.209
63.6	2.218
63.7	2.218
63.8	2.231
63.9	2.24
64	2.238
64.1	2.248
64.2	2.248
64.3	2.24
64.4	2.238
64.5	2.238
64.6	2.229
64.7	2.238
64.8	2.24
64.9	2.24
65	2.246
65.1	2.248
65.2	2.256
65.3	2.25
65.4	2.258
65.5	2.25
65.6	2.258
65.7	2.248
65.8	2.25
65.9	2.258
66	2.25
66.1	2.259
66.2	2.266
66.3	2.267
66.4	2.261
66.5	2.277
66.6	2.279
66.7	2.277
66.8	2.275
66.9	2.267
67	2.269
67.1	2.277
67.2	2.267
67.3	2.269
67.4	2.266
67.5	2.269
67.6	2.269
67.7	2.279
67.8	2.279
67.9	2.289
68	2.289
68.1	2.287
68.2	2.289
68.3	2.289
68.4	2.287
68.5	2.291
68.6	2.306
68.7	2.299
68.8	2.299
68.9	2.299
69	2.299
69.1	2.291
69.2	2.306
69.3	2.299
69.4	2.3
69.5	2.308
69.6	2.306
69.7	2.299
69.8	2.308
69.9	2.316
70	2.318
70.1	2.32
70.2	2.318
70.3	2.326
70.4	2.328
70.5	2.33
70.6	2.34
70.7	2.349
70.8	2.357
70.9	2.348
71	2.359
71.1	2.369
71.2	2.369
71.3	2.377
71.4	2.367
71.5	2.369
71.6	2.379
71.7	2.379
71.8	2.377
71.9	2.379
72	2.39
72.1	2.396
72.2	2.398
72.3	2.406
72.4	2.408
72.5	2.418
72.6	2.41
72.7	2.42
72.8	2.429
72.9	2.436
73	2.429
73.1	2.437
73.2	2.427
73.3	2.42
73.4	2.428
73.5	2.439
73.6	2.439
73.7	2.447
73.8	2.449
73.9	2.447
74	2.437
74.1	2.429
74.2	2.437
74.3	2.439
74.4	2.437
74.5	2.44
74.6	2.437
74.7	2.437
74.8	2.429
74.9	2.427
75	2.427
75.1	2.418
75.2	2.427
75.3	2.429
75.4	2.437
75.5	2.429
75.6	2.44
75.7	2.447
75.8	2.437
75.9	2.439
76	2.447
76.1	2.449
76.2	2.447
76.3	2.449
76.4	2.459
76.5	2.457
76.6	2.457
76.7	2.447
76.8	2.449
76.9	2.459
77	2.449
77.1	2.459
77.2	2.466
77.3	2.469
77.4	2.48
77.5	2.48
77.6	2.486
77.7	2.478
77.8	2.488
77.9	2.5
78	2.498
78.1	2.5
78.2	2.496
78.3	2.496
78.4	2.508
78.5	2.509
78.6	2.508
78.7	2.509
78.8	2.52
78.9	2.529
79	2.527
79.1	2.531
79.2	2.537
79.3	2.537
79.4	2.527
79.5	2.537
79.6	2.539
79.7	2.539
79.8	2.547
79.9	2.539
80	2.539
80.1	2.537
80.2	2.539
80.3	2.549
80.4	2.549
80.5	2.55
80.6	2.547
80.7	2.549
80.8	2.558
80.9	2.566
81	2.558
81.1	2.558
81.2	2.558
81.3	2.568
81.4	2.566
81.5	2.559
81.6	2.57
81.7	2.578
81.8	2.58
81.9	2.586
82	2.586
82.1	2.59
82.2	2.597
82.3	2.599
82.4	2.609
82.5	2.607
82.6	2.607
82.7	2.617
82.8	2.619
82.9	2.629
83	2.627
83.1	2.627
83.2	2.631
83.3	2.636
83.4	2.638
83.5	2.638
83.6	2.647
83.7	2.65
83.8	2.66
83.9	2.658
84	2.66
84.1	2.676
84.2	2.679
84.3	2.689
84.4	2.697
84.5	2.699
84.6	2.697
84.7	2.699
84.8	2.707
84.9	2.709
85	2.716
85.1	2.719
85.2	2.718
85.3	2.718
85.4	2.716
85.5	2.718
85.6	2.726
85.7	2.716
85.8	2.726
85.9	2.717
86	2.718
86.1	2.73
86.2	2.726
86.3	2.726
86.4	2.716
86.5	2.716
86.6	2.727
86.7	2.72
86.8	2.728
86.9	2.726
87	2.726
87.1	2.726
87.2	2.726
87.3	2.729
87.4	2.738
87.5	2.728
87.6	2.726
87.7	2.726
87.8	2.726
87.9	2.726
88	2.726
88.1	2.715
88.2	2.705
88.3	2.699
88.4	2.718
88.5	2.716
88.6	2.709
88.7	2.716
88.8	2.716
88.9	2.719
89	2.728
89.1	2.73
89.2	2.748
89.3	2.736
89.4	2.738
89.5	2.748
89.6	2.738
89.7	2.74
89.8	2.748
89.9	2.748
90	2.758
90.1	2.767
90.2	2.759
90.3	2.767
90.4	2.769
90.5	2.777
90.6	2.777
90.7	2.779
90.8	2.787
90.9	2.777
91	2.777
91.1	2.769
91.2	2.777
91.3	2.779
91.4	2.787
91.5	2.787
91.6	2.787
91.7	2.779
91.8	2.787
91.9	2.787
92	2.789
92.1	2.797
92.2	2.789
92.3	2.797
92.4	2.797
92.5	2.799
92.6	2.808
92.7	2.81
92.8	2.816
92.9	2.806
93	2.806
93.1	2.807
93.2	2.808
93.3	2.808
93.4	2.808
93.5	2.799
93.6	2.806
93.7	2.806
93.8	2.806
93.9	2.809
94	2.818
94.1	2.82
94.2	2.826
94.3	2.828
94.4	2.824
94.5	2.818
94.6	2.828
94.7	2.828
94.8	2.83
94.9	2.838
95	2.828
95.1	2.838
95.2	2.838
95.3	2.828
95.4	2.84
95.5	2.847
95.6	2.849
95.7	2.856
95.8	2.859
95.9	2.867
96	2.869
96.1	2.877
96.2	2.879
96.3	2.888
96.4	2.888
96.5	2.886
96.6	2.886
96.7	2.888
96.8	2.886
96.9	2.887
97	2.888
97.1	2.888
97.2	2.888
97.3	2.888
97.4	2.896
97.5	2.908
97.6	2.906
97.7	2.918
97.8	2.908
97.9	2.908
98	2.91
98.1	2.927
98.2	2.916
98.3	2.918
98.4	2.918
98.5	2.916
98.6	2.91
98.7	2.918
98.8	2.916
98.9	2.916
99	2.916
99.1	2.92
99.2	2.927
99.3	2.927
99.4	2.927
99.5	2.929
99.6	2.937
99.7	2.936
99.8	2.937
99.9	2.937
100	2.929
100.1	2.935
100.2	2.918
100.3	2.916
100.4	2.916
100.5	2.918
100.6	2.927
100.7	2.929
100.8	2.939
100.9	2.947
101	2.936
101.1	2.941
101.2	2.957
101.3	2.957
101.4	2.959
101.5	2.966
101.6	2.967
101.7	2.959
101.8	2.959
101.9	2.966
102	2.968
102.1	2.966
102.2	2.967
102.3	2.97
102.4	2.978
102.5	2.976
102.6	2.978
102.7	2.986
102.8	2.988
102.9	3.008
103	2.998
103.1	3
103.2	3.008
103.3	3.008
103.4	3.016
103.5	3.017
103.6	3.017
103.7	3.017
103.8	3.019
103.9	3.019
104	3.027
104.1	3.029
104.2	3.037
104.3	3.037
104.4	3.039
104.5	3.049
104.6	3.058
104.7	3.058
104.8	3.058
104.9	3.058
105	3.056
105.1	3.056
105.2	3.056
105.3	3.059
105.4	3.068
105.5	3.056
105.6	3.066
105.7	3.058
105.8	3.056
105.9	3.066
106	3.058
106.1	3.06
106.2	3.068
106.3	3.068
106.4	3.086
106.5	3.078
106.6	3.088
106.7	3.09
106.8	3.088
106.9	3.088
107	3.088
107.1	3.096
107.2	3.09
107.3	3.097
107.4	3.09
107.5	3.097
107.6	3.095
107.7	3.098
107.8	3.097
107.9	3.097
108	3.097
108.1	3.097
108.2	3.09
108.3	3.107
108.4	3.097
108.5	3.099
108.6	3.107
108.7	3.099
108.8	3.117
108.9	3.107
109	3.107
109.1	3.117
109.2	3.117
109.3	3.107
109.4	3.109
109.5	3.117
109.6	3.117
109.7	3.117
109.8	3.107
109.9	3.109
110	3.107
110.1	3.117
110.2	3.109
110.3	3.119
110.4	3.117
110.5	3.119
110.6	3.117
110.7	3.117
110.8	3.107
110.9	3.109
111	3.117
111.1	3.117
111.2	3.119
111.3	3.127
111.4	3.127
111.5	3.127
111.6	3.127
111.7	3.117
111.8	3.119
111.9	3.117
112	3.117
112.1	3.119
112.2	3.127
112.3	3.131
112.4	3.138
112.5	3.129
112.6	3.136
112.7	3.138
112.8	3.147
112.9	3.15
113	3.158
113.1	3.158
113.2	3.158
113.3	3.156
113.4	3.166
113.5	3.17
113.6	3.168
113.7	3.17
113.8	3.177
113.9	3.178
114	3.187
114.1	3.187
114.2	3.189
114.3	3.197
114.4	3.197
114.5	3.207
114.6	3.199
114.7	3.211
114.8	3.209
114.9	3.218
115	3.232
115.1	3.203
115.2	3.189
115.3	3.197
115.4	3.195
115.5	3.174
115.6	3.137
115.7	3.117
115.8	3.101
115.9	3.115
116	3.119
116.1	3.121
116.2	3.131
116.3	3.15
116.4	3.223
116.5	3.319
116.6	3.418
116.7	3.451
116.8	3.209
116.9	1.745
117	0.396
117.1	1.71
117.2	4.014
117.3	5.097
117.4	4.951
117.5	4.857
117.6	5.032
117.7	4.665
117.8	4.668
117.9	4.351
118	3.841
118.1	3.54
118.2	3.403
118.3	3.254
118.4	3.208
118.5	3.176
118.6	3.063
118.7	2.926
118.8	2.818
118.9	2.731
119	2.732
119.1	2.722
119.2	2.729
119.3	2.701
119.4	2.691
119.5	2.688
119.6	2.691
119.7	2.687
119.8	2.664
119.9	2.627
120	2.625
120.1	2.613
120.2	2.593
120.3	2.574
120.4	2.545
120.5	2.543
120.6	2.525
120.7	2.515
120.8	2.504
120.9	2.503
121	2.484
121.1	2.494
121.2	2.482
121.3	2.472
121.4	2.453
121.5	2.453
121.6	2.453
121.7	2.443
121.8	2.443
121.9	2.454
122	2.453
122.1	2.443
122.2	2.443
122.3	2.443
122.4	2.431
122.5	2.409
122.6	2.388
122.7	2.369
122.8	2.339
122.9	2.32
123	2.306
123.1	2.283
123.2	2.261
123.3	2.248
123.4	2.22
123.5	2.201
123.6	2.187
123.7	2.158
123.8	2.117
123.9	2.091
124	2.078
124.1	2.058
124.2	2.04
124.3	2.008
124.4	1.98
124.5	1.959
124.6	1.939
124.7	1.929
124.8	1.914
124.9	1.92
125	1.902
125.1	1.904
125.2	1.904
125.3	1.904
125.4	1.904
125.5	1.892
125.6	1.892
125.7	1.883
125.8	1.883
125.9	1.883
126	1.871
126.1	1.865
126.2	1.875
126.3	1.874
126.4	1.863
126.5	1.863
126.6	1.855
126.7	1.853
126.8	1.841
126.9	1.834
127	1.826
127.1	1.822
127.2	1.814
127.3	1.802
127.4	1.793
127.5	1.785
127.6	1.795
127.7	1.793
127.8	1.785
127.9	1.785
128	1.795
128.1	1.795
128.2	1.799
128.3	1.822
128.4	1.814
128.5	1.824
128.6	1.822
128.7	1.814
128.8	1.812
128.9	1.802
129	1.795
129.1	1.795
129.2	1.804
129.3	1.795
129.4	1.795
129.5	1.785
129.6	1.787
129.7	1.777
129.8	1.75
129.9	1.781
130	1.83
130.1	1.873
130.2	1.945
130.3	2.047
130.4	2.125
130.5	2.164
130.6	2.21
130.7	2.199
130.8	2.234
130.9	2.186
131	2.072
131.1	2.082
131.2	2.052
131.3	2.013
131.4	1.964
131.5	1.955
131.6	1.963
131.7	1.953
131.8	1.945
131.9	1.945
132	1.943
132.1	1.955
132.2	1.974
132.3	1.986
132.4	2.004
132.5	1.998
132.6	2.011
132.7	1.996
132.8	1.996
132.9	1.996
133	1.996
133.1	1.988
133.2	1.998
133.3	2.006
133.4	2.019
133.5	2.039
133.6	2.062
133.7	2.106
133.8	2.175
133.9	2.09
134	1.862
134.1	1.641
134.2	1.434
134.3	1.31
134.4	1.344
134.5	1.445
134.6	1.543
134.7	1.623
134.8	1.668
134.9	1.723
135	1.763
135.1	1.797
135.2	1.818
135.3	1.818
135.4	1.826
135.5	1.836
135.6	1.836
135.7	1.84
135.8	1.857
135.9	1.869
136	1.897
136.1	1.91
136.2	1.916
136.3	1.918
136.4	1.927
136.5	1.925
136.6	1.924
136.7	1.904
136.8	1.906
136.9	1.906
137	1.904
137.1	1.896
137.2	1.884
137.3	1.874
137.4	1.855
137.5	1.853
137.6	1.847
137.7	1.853
137.8	1.845
137.9	1.847
138	1.855
138.1	1.855
138.2	1.853
138.3	1.845
138.4	1.845
138.5	1.845
138.6	1.843
138.7	1.836
138.8	1.824
138.9	1.826
139	1.824
139.1	1.822
139.2	1.806
139.3	1.804
139.4	1.797
139.5	1.797
139.6	1.806
139.7	1.789
139.8	1.797
139.9	1.785
140	1.775
140.1	1.775
140.2	1.763
140.3	1.756
140.4	1.746
140.5	1.734
140.6	1.727
140.7	1.726
140.8	1.726
140.9	1.716
141	1.707
141.1	1.697
141.2	1.705
141.3	1.697
141.4	1.695
141.5	1.685
141.6	1.685
141.7	1.677
141.8	1.675
141.9	1.666
142	1.675
142.1	1.675
142.2	1.675
142.3	1.675
142.4	1.674
142.5	1.666
142.6	1.666
142.7	1.666
142.8	1.675
142.9	1.675
143	1.677
143.1	1.685
143.2	1.685
143.3	1.695
143.4	1.693
143.5	1.685
143.6	1.683
143.7	1.675
143.8	1.675
143.9	1.675
144	1.675
144.1	1.675
144.2	1.683
144.3	1.673
144.4	1.664
144.5	1.664
144.6	1.674
144.7	1.674
144.8	1.674
144.9	1.681
145	1.674
145.1	1.674
145.2	1.674
145.3	1.672
145.4	1.664
145.5	1.664
145.6	1.664
145.7	1.675
145.8	1.675
145.9	1.675
146	1.675
146.1	1.685
146.2	1.685
146.3	1.685
146.4	1.683
146.5	1.675
146.6	1.674
146.7	1.674
146.8	1.666
146.9	1.666
147	1.666
147.1	1.666
147.2	1.666
147.3	1.675
147.4	1.675
147.5	1.685
147.6	1.685
147.7	1.685
147.8	1.683
147.9	1.675
148	1.683
148.1	1.673
148.2	1.664
148.3	1.664
148.4	1.672
148.5	1.664
148.6	1.672
148.7	1.664
148.8	1.664
148.9	1.664
149	1.675
149.1	1.674
149.2	1.666
149.3	1.666
149.4	1.664
149.5	1.656
149.6	1.666
149.7	1.664
149.8	1.656
149.9	1.666
150	1.666
150.1	1.664
150.2	1.656
150.3	1.654
150.4	1.646
150.5	1.646
150.6	1.656
150.7	1.656
150.8	1.654
150.9	1.644
151	1.644
151.1	1.652
151.2	1.646
151.3	1.652
151.4	1.644
151.5	1.644
151.6	1.654
151.7	1.654
151.8	1.654
151.9	1.652
152	1.654
152.1	1.654
152.2	1.662
152.3	1.654
152.4	1.654
152.5	1.666
152.6	1.666
152.7	1.664
152.8	1.666
152.9	1.666
153	1.666
153.1	1.666
153.2	1.666
153.3	1.664
153.4	1.666
153.5	1.664
153.6	1.658
153.7	1.675
153.8	1.674
153.9	1.666
154	1.675
154.1	1.674
154.2	1.666
154.3	1.664
154.4	1.666
154.5	1.663
154.6	1.664
154.7	1.662
154.8	1.664
154.9	1.662
155	1.652
155.1	1.644
155.2	1.654
155.3	1.652
155.4	1.642
155.5	1.646
155.6	1.646
155.7	1.654
155.8	1.646
155.9	1.648
156	1.664
156.1	1.646
156.2	1.656
156.3	1.654
156.4	1.646
156.5	1.658
156.6	1.666
156.7	1.674
156.8	1.666
156.9	1.673
157	1.664
157.1	1.664
157.2	1.664
157.3	1.672
157.4	1.664
157.5	1.672
157.6	1.674
157.7	1.666
157.8	1.664
157.9	1.656
158	1.666
158.1	1.664
158.2	1.656
158.3	1.654
158.4	1.646
158.5	1.654
158.6	1.644
158.7	1.634
158.8	1.642
158.9	1.633
159	1.625
159.1	1.634
159.2	1.634
159.3	1.633
159.4	1.625
159.5	1.633
159.6	1.625
159.7	1.625
159.8	1.633
159.9	1.625
160	1.625
160.1	1.623
160.2	1.613
160.3	1.615
160.4	1.613
160.5	1.605
160.6	1.615
160.7	1.603
160.8	1.593
160.9	1.586
161	1.584
161.1	1.584
161.2	1.574
161.3	1.576
161.4	1.574
161.5	1.564
161.6	1.554
161.7	1.554
161.8	1.557
161.9	1.576
162	1.576
162.1	1.576
162.2	1.586
162.3	1.586
162.4	1.588
162.5	1.595
162.6	1.595
162.7	1.605
162.8	1.605
162.9	1.605
163	1.605
163.1	1.615
163.2	1.615
163.3	1.615
163.4	1.615
163.5	1.615
163.6	1.617
163.7	1.625
163.8	1.625
163.9	1.625
164	1.636
164.1	1.644
164.2	1.644
164.3	1.644
164.4	1.644
164.5	1.646
164.6	1.654
164.7	1.654
164.8	1.654
164.9	1.654
165	1.654
165.1	1.654
165.2	1.654
165.3	1.656
165.4	1.664
165.5	1.664
165.6	1.664
165.7	1.664
165.8	1.664
165.9	1.664
166	1.666
166.1	1.674
166.2	1.674
166.3	1.674
166.4	1.674
166.5	1.675
166.6	1.681
166.7	1.675
166.8	1.681
166.9	1.685
167	1.687
167.1	1.695
167.2	1.695
167.3	1.693
167.4	1.683
167.5	1.675
167.6	1.675
167.7	1.685
167.8	1.685
167.9	1.685
168	1.685
168.1	1.685
168.2	1.695
168.3	1.707
168.4	1.713
168.5	1.715
168.6	1.715
168.7	1.722
168.8	1.715
168.9	1.722
169	1.711
169.1	1.705
169.2	1.703
169.3	1.704
169.4	1.695
169.5	1.701
169.6	1.683
169.7	1.685
169.8	1.693
169.9	1.685
170	1.693
170.1	1.685
170.2	1.695
170.3	1.693
170.4	1.693
170.5	1.685
170.6	1.693
170.7	1.695
170.8	1.693
170.9	1.693
171	1.693
171.1	1.683
171.2	1.683
171.3	1.675
171.4	1.683
171.5	1.683
171.6	1.685
171.7	1.674
171.8	1.666
171.9	1.666
172	1.663
172.1	1.654
172.2	1.656
172.3	1.666
172.4	1.666
172.5	1.666
172.6	1.666
172.7	1.666
172.8	1.666
172.9	1.668
173	1.675
173.1	1.674
173.2	1.666
173.3	1.668
173.4	1.666
173.5	1.666
173.6	1.668
173.7	1.675
173.8	1.675
173.9	1.666
174	1.668
174.1	1.675
174.2	1.666
174.3	1.666
174.4	1.668
174.5	1.675
174.6	1.668
174.7	1.675
174.8	1.675
174.9	1.677
175	1.685
175.1	1.685
175.2	1.685
175.3	1.677
175.4	1.685
175.5	1.685
175.6	1.687
175.7	1.683
175.8	1.683
175.9	1.683
176	1.676
176.1	1.685
176.2	1.687
176.3	1.695
176.4	1.697
176.5	1.695
176.6	1.697
176.7	1.695
176.8	1.697
176.9	1.705
177	1.705
177.1	1.707
177.2	1.715
177.3	1.716
177.4	1.724
177.5	1.724
177.6	1.715
177.7	1.716
177.8	1.724
177.9	1.715
178	1.717
178.1	1.726
178.2	1.726
178.3	1.716
178.4	1.718
178.5	1.726
178.6	1.718
178.7	1.726
178.8	1.726
178.9	1.728
179	1.736
179.1	1.738
179.2	1.746
179.3	1.748
179.4	1.744
179.5	1.744
179.6	1.746
179.7	1.754
179.8	1.746
179.9	1.754
180	1.756
180.1	1.765
180.2	1.767
180.3	1.775
180.4	1.777
180.5	1.775
180.6	1.767
180.7	1.785
180.8	1.787
180.9	1.797
181	1.804
181.1	1.795
181.2	1.775
181.3	1.775
181.4	1.777
181.5	1.775
181.6	1.765
181.7	1.767
181.8	1.765
181.9	1.775
182	1.775
182.1	1.781
182.2	1.799
182.3	1.812
182.4	1.793
182.5	1.777
182.6	1.775
182.7	1.711
182.8	1.636
182.9	1.617
183	1.607
183.1	1.58
183.2	1.602
183.3	1.66
183.4	1.698
183.5	1.828
183.6	1.914
183.7	2.047
183.8	2.097
183.9	2.093
184	1.98
184.1	2.177
184.2	2.47
184.3
184.4
184.5
184.6
184.7
184.8
184.9	2.272
185	0.126
185.1	-0.071
185.2	0.119
185.3	0.401
185.4	0.781
185.5	1.002
185.6	1.205
185.7	1.41
185.8	1.57
185.9	1.705
186	1.832
186.1	1.953
186.2	2.049
186.3	2.127
186.4	2.19
186.5	2.289
186.6	2.33
186.7	2.396
186.8	2.425
186.9	2.481
187	2.525
187.1	2.539
187.2	2.591
187.3	2.607
187.4	2.621
187.5	2.646
187.6	2.646
187.7	2.648
187.8	2.67
187.9	2.672
188	2.689
188.1	2.699
188.2	2.701
188.3	2.718
188.4	2.731
188.5	2.734
188.6	2.759
188.7	2.758
188.8	2.771
188.9	2.773
189	2.789
189.1	2.793
189.2	2.81
189.3	2.811
189.4	2.822
189.5	2.83
189.6	2.843
189.7	2.851
189.8	2.863
189.9	2.881
190	2.885
190.1	2.912
190.2	2.91
190.3	2.914
190.4	2.933
190.5	2.941
190.6	2.961
190.7	2.961
190.8	2.974
190.9	2.982
191	2.994
191.1	3.002
191.2	3.011
191.3	3.023
191.4	3.031
191.5	3.033
191.6	3.043
191.7	3.052
191.8	3.072
191.9	3.084
192	3.104
192.1	3.119
192.2	3.125
192.3	3.142
192.4	3.142
192.5	3.162
192.6	3.175
192.7	3.199
192.8	3.193
192.9	3.211
193	3.215
193.1	3.232
193.2	3.24
193.3	3.254
193.4	3.26
193.5	3.271
193.6	3.271
193.7	3.27
193.8	3.271
193.9	3.283
194	3.302
194.1	3.3
194.2	3.311
194.3	3.314
194.4	3.32
194.5	3.332
194.6	3.332
194.7	3.328
194.8	3.32
194.9	3.324
195	3.322
195.1	3.341
195.2	3.344
195.3	3.361
195.4	3.361
195.5	3.361
195.6	3.373
195.7	3.381
195.8	3.383
195.9	3.381
196	3.393
196.1	3.4
196.2	3.402
196.3	3.41
196.4	3.424
196.5	3.428
196.6	3.431
196.7	3.429
196.8	3.42
196.9	3.433
197	3.441
197.1	3.451
197.2	3.459
197.3	3.451
197.4	3.459
197.5	3.463
197.6	3.47
197.7	3.479
197.8	3.474
197.9	3.488
198	3.481
198.1	3.494
198.2	3.511
198.3	3.51
198.4	3.509
198.5	3.514
198.6	3.529
198.7	3.531
198.8	3.531
198.9	3.543
199	3.56
199.1	3.549
199.2	3.552
199.3	3.56
199.4	3.57
199.5	3.582
199.6	3.582
199.7	3.592
199.8	3.601
[truncated: 5,393 more rows]

## Sheet: Figure 3E
Response Units (RU)
SARS-CoV-2-Spike [nM]	Perlecan			Perlecan-HS
0	0	0	0	0	0	0
25	3.019	7.2813	5.186
30				0.57937	1.713	1.213
50	7.218	9.8301	11.326
100	31.099	27.793	17.59	0.409	8.832	3.924
200	79.148	54.943	72.546	0.579	7.617	4.775

[truncated: 15 more sheets: Figure 4A, Figure 5A, Figure 5C, Figure 5D, Figure S1A, Figure S1B, Figure S1C, Figure S2, Figure S4A, Figure S4B, Figure S4C, Figure S4D, Figure S5C, Figure S5D, Figure S5E]
